# Supplementary material for: A Meta-Assembly of Selection Signatures in Cattle
Source: PLoS One. 2016 Apr 5;11(4):e0153013. doi: 10.1371/journal.pone.0153013 (PMC4821596; doi:10.1371/journal.pone.0153013)
Supplement: S4 Table — (XLSX) [file pone.0153013.s004.xlsx]

## Sheet: S4_Table_Groups
Chromosome	Validated MSS region (Mb)	Maximum MSS Score	Archetype	Genes within MSS region (N)	Gene Names	Contributing Breeds	Contributing Studies	Validated MSS ID	Hotspot ID	Sharing Archetypes (N)	Sharing Archetypes
1	0.386-4.283	51.89	European	45	KCNE1, MGC134427, C1H21ORF51, KCNE2, MRPS6, SLC5A3, ATP5O, ITSN1, CRYZL1, DONSON, SON, GART, LOC784171, TMEM50B, IFNGR2, IFNAR1, IL10RB, IFNAR2, LOC526226, OLIG1, C1H21orf62, GCFC, SYNJ1, C1H21ORF59, C1H21ORF63, URB1, MRAP, MIS18A, LOC100335461, HUNK, SFRS15, SOD1, TIAM1, MIR2284I, KRTAP11-1, LOC100296254, LOC781919, LOC100296664, LOC781858, LOC100336553, LOC100301407, LOC100298233, LOC785105, LO…	Angus, Belgian Blue, Brown Swiss, Charolais, Franken Gelbvieh, Galloway, Guernsey, Hereford, Holstein, Jersey, Limousin, Multiple breeds, Murray Grey, Norwegian Red, Pinzgauer, Shorthorn, Simmental, Wagyu, Yanbian	Bomba et al 2015, Choi et al 2015, Druet et al 2013, Kasarda et al 2015, Kemper et al 2014, Porto-Neto et al 2013, Qanbari et al 2014, Ramey et al 2013, Randhawa et al 2014, Rothammer et al 2013, Stella et al 2010, Xu et al 2014, Zhao et al 2015	1	1	2	African, European
1	1.862-4.104	4.24	African	16	C1H21orf62, GCFC, SYNJ1, C1H21ORF59, C1H21ORF63, URB1, MRAP, MIS18A, LOC100335461, HUNK, SFRS15, SOD1, TIAM1, MIR2284I, KRTAP11-1, LOC100296254	African breeds, NDama	Edea et al 2014, Gautier et al 2009, Xu et al 2014	2	1	2	African, European
1	8.205-14.624	35.67	European	11	LOC526789, ADAMTS5, ADAMTS1, CYYR1, APP, GABPA, ATP5J, JAM2, MRPL39, MIR155, LOC783459	Anatolian Black, Angus, Belgian Blue, Brown Swiss, Charolais, Franken Gelbvieh, Galloway, Guernsey, Hereford, Holstein, Jersey, Limousin, Multiple breeds, Murnau-Werdenfelser, Norwegian Red, Pinzgauer, Romagnola, Simmental, Wagyu, Yanbian	Choi et al 2015, Druet et al 2013, Kasarda et al 2015, Perez Obrien et al 2014, Porto-Neto et al 2013, Porto-Neto et al 2014, Qanbari et al 2011, Qanbari et al 2014, Ramey et al 2013, Rothammer et al 2013, Xu et al 2014	3	2	2	African, European
1	12.171-12.997	4.94	African	0		African breeds, NDama	Edea et al 2014, Gautier et al 2009, Porto-Neto et al 2014, Xu et al 2014	4	2	2	African, European
1	18.311-21.602	26.83	European	10	C1H21ORF91, BTG3, CXADR, LOC100337008, LOC100336432, MIR125B-2, MIRLET7C, MIR99A, USP25, LOC100296620	Angus, Belgian Blue, Brown Swiss, Guernsey, Hereford, Holstein, Jersey, Limousin, Multiple breeds, Norwegian Red, Pinzgauer, Romagnola, Simmental, Yanbian	Choi et al 2015, Druet et al 2013, Kasarda et al 2015, Porto-Neto et al 2013, Qanbari et al 2011, Qanbari et al 2014, Rothammer et al 2013, Zhao et al 2015	5	3	1	European
1	29.304-35.213	31.11	European	7	LOC100337296, LOC785410, CADM2, VGLL3, LOC787167, CHMP2B, POU1F1	Angus, Belgian Blue, Brown Swiss, Franken Gelbvieh, Guernsey, Hereford, Holstein, Jersey, Limousin, Multiple breeds, Murnau-Werdenfelser, Romagnola, Simmental	Druet et al 2013, Gurgul et al 2015b, Kim et al 2013, Larkin et al 2012, Porto-Neto et al 2013, Qanbari et al 2010, Qanbari et al 2011, Qanbari et al 2014, Rothammer et al 2013, Zhao et al 2015	6	4	1	European
1	36.699-38.308	6.77	Zebu	6	LOC100295593, EPHA3, PROS1, ARL13B, STX19, NSUN3	Gir, Nellore	Perez Obrien et al 2014, Porto-Neto et al 2013, Somavilla et al 2014	7	5	1	Zebu
1	40.878-43.945	4.26	Zebu	27	LOC100336601, ARL6, LOC782016, CRYBG3, MINA, GABRR3, LOC100137810, LOC783690, LOC783734, LOC783777, LOC783812, LOC783843, LOC783884, LOC783917, LOC783995, LOC100300844, LOC785848, LOC785825, LOC785806, CLDND1, GPR15, CPOX, ST3GAL6, DCBLD2, COL8A1, C1H3orf26, FILIP1L	Nellore	Somavilla et al 2014, Utsunomiya et al 2013	8	6	1	Zebu
1	48.587-49.162	3.06	African	0		African breeds, NDama	Edea et al 2014, Xu et al 2014	9	7	1	African
1	52.9-52.9	6	Hybrid	0		Senepol	Flori et al 2012	10	8	1	Hybrid
1	56.375-58.325	34.66	European	20	LOC534360, CD96, ZBED2, PLCXD2, PHLDB2, ABHD10, TAGLN3, TMPRSS7, LOC613977, GCET2, SLC9A10, CD200, ATG3, SLC35A5, CCDC80, LOC100335828, CD200R1L, GTPBP8, LOC516064, LOC781156	Angus, Brown Swiss, Charolais, Franken Gelbvieh, Guernsey, Hereford, Holstein, Italian Brown, Jersey, Limousin, Norwegian Red, Simmental, Yanbian	Bomba et al 2015, Choi et al 2015, Druet et al 2013, Glick et al 2012, Gurgul et al 2015b, Lee et al 2014, Porto-Neto et al 2013, Qanbari et al 2014, Rothammer et al 2013, Zhao et al 2015	11	9	1	European
1	61.355-63.829	5.9	Zebu	4	LOC100336456, LOC538060, LOC518139, LOC100337250	Nellore	Perez Obrien et al 2014, Porto-Neto et al 2013, Somavilla et al 2014	12	10	1	Zebu
1	64.431-69.296	35.94	European	58	IGSF11, LOC100139661, UPK1B, B4GALT4, LOC515490, TMEM39A, KTELC1, MGC152111, CD80, ADPRH, PLA1A, POPDC2, LOC100295800, LOC100300968, NR1I2, GSK3B, LOC100337350, GSK3B, GPR156, LRRC58, LOC100138338, FSTL1, NDUFB4, HGD, RABL3, GTF2E1, STXBP5L, POLQ, ARGFX, FBXO40, HCLS1, GOLGB1, IQCB1, EAF2, SLC15A2, ILDR1, CD86, CASR, CSTA, CCDC58, LOC617104, RPS15A, KPNA1, PARP9, DTX3L, PARP14, HSPBAP1, DIRC2, SE…	Angus, Belgian Blue, Brown Swiss, Guernsey, Hanwoo, Hereford, Holstein, Italian Brown, Jersey, Limousin, Multiple breeds, Pinzgauer, Romagnola, Simmental	Bomba et al 2015, Choi et al 2015, Druet et al 2013, Gurgul et al 2015b, Kasarda et al 2015, Kim et al 2015, Perez Obrien et al 2014, Porto-Neto et al 2013, Porto-Neto et al 2014, Qanbari et al 2011, Stella et al 2010, Zhao et al 2015	13	11	1	European
1	75.553-80.199	44.66	European	18	FGF12, CCDC50, UTS2D, OSTN, LOC614619, LOC100139788, LOC782776, LOC100299317, IL1RAP, LOC100295666, CLDN16, CLDN1, LEPREL1, TP63, TPRG1, LPP, MIR28, BCL6	Angus, Braunvieh, Brown Swiss, Charolais, Guernsey, Hereford, Holstein, Illyrian Mountain Busa, Italian Brown, Jersey, Limousin, Multiple breeds, Norwegian Red, Piedmontese	Druet et al 2013, Gibbs et al 2009, Gurgul et al 2015b, Kim et al 2015, Larkin et al 2012, Lee et al 2014, Pintus et al 2013, Porto-Neto et al 2013, Qanbari et al 2010, Qanbari et al 2011, Rothammer et al 2013, Stella et al 2010, Xu et al 2014, Zhao et al 2015	14	12	2	African, European
1	74.302-83.31	44.66	European	57	OPA1, LOC100138235, ATP13A4, ATP13A5, HRASLS, LOC519376, FGF12, CCDC50, UTS2D, OSTN, LOC614619, LOC100139788, LOC782776, LOC100299317, IL1RAP, LOC100295666, CLDN16, CLDN1, LEPREL1, TP63, TPRG1, LPP, MIR28, BCL6, RTP2, SST, RTP4, MASP1, RTP1, ST6GAL1, LOC508623, ADIPOQ, RFC4, EIF4A2, MIR1248-1, KNG1, HRG, FETUB, AHSG, DNAJB11, TBCCD1, CRYGS, DGKG, ETV5, LOC616971, TRA2B, IGF2BP2, SENP2, LIPH, TMEM…	Angus, Belgian Blue, Braunvieh, Brown Swiss, Charolais, Guernsey, Hereford, Holstein, Illyrian Mountain Busa, Italian Brown, Jersey, Limousin, Multiple breeds, Norwegian Red, Piedmontese, Romagnola, Simmental	Druet et al 2013, Gibbs et al 2009, Gurgul et al 2015b, Kim et al 2015, Larkin et al 2012, Lee et al 2014, Pintus et al 2013, Porto-Neto et al 2013, Qanbari et al 2010, Qanbari et al 2011, Ramey et al 2013, Rothammer et al 2013, Stella et al 2010, Xu et al 2014, Zhao et al 2015	14	12	2	African, European
1	81.86-82.1	3.96	African	3	LOC616971, TRA2B, IGF2BP2	African breeds, NDama	Edea et al 2014, Randhawa et al 2014, Xu et al 2014	15	12	2	African, European
1	87.972-87.972	3.06	African	2	PEX5L, USP13	African breeds, NDama	Edea et al 2014, Xu et al 2014	16	13	1	African
1	90.502-90.502	4.5	Hybrid	0		Santa Gertrudis, Sheko	Gibbs et al 2009	17	14	1	Hybrid
1	96.213-99.05	7.63	Zebu	23	LOC507471, LOC100335300, PLD1, LOC781565, LOC100140787, TNIK, SLC2A2, EIF5A2, RPL22L1, SLC7A14, CLDN11, SKIL, PRKCI, PHC3, LOC784906, RPL36, SEC62, LRRC31, LRRIQ4, LRRC34, Mynn, ARPM1, TERC	Brahman, Gir, Nellore	Liao et al 2013, Somavilla et al 2014, Xu et al 2014	18	15	1	Zebu
1	98.582-98.85	7.63	Zebu	0		Brahman, Gir, Nellore	Liao et al 2013, Somavilla et al 2014, Xu et al 2014	18	15	1	Zebu
1	111.041-111.041	30.24	European	1	LOC100337421	Angus, Belgian Blue, Franken Gelbvieh, Galloway, Guernsey, Hereford, Holstein, Jersey, Marchigiana, Multiple breeds, Norwegian Red, Piedmontese, Simmental, Yanbian	Bomba et al 2015, Choi et al 2015, Druet et al 2013, Lee et al 2014, Porto-Neto et al 2013, Porto-Neto et al 2014, Qanbari et al 2011, Ramey et al 2013, Rothammer et al 2013, Stella et al 2010, Zhao et al 2015	19	16	2	European, Zebu
1	109.75-119.662	30.24	European	49	GFM1, MLF1, RSRC1, SHOX2, LOC100337421, PTX3, MCM2, LOC785790, TIPARP, SSR3, KCNAB1, LOC100336226, GMPS, SLC33A1, LOC507040, PLCH1, MME, PIGP, DHX36, LOC531741, LOC100299503, RAP2B, P2RY1, LOC615622, MBNL1, AADAC, LOC528748, LOC523130, IGSF10, MED12L, P2RY12, P2RY13, GPR87, P2RY14, GPR171, CLRN1, LOC100300829, LOC785659, LOC617569, SELT, EIF2A, SERP1, TSC22D2, PFN2, RNF13, LOC785299, COMMD2, WWTR…	Angus, Belgian Blue, Brown Swiss, Franken Gelbvieh, Galloway, Guernsey, Hereford, Holstein, Jersey, Limousin, Marchigiana, Multiple breeds, Norwegian Red, Piedmontese, Simmental, Yanbian	Barendse et al 2009, Bomba et al 2015, Choi et al 2015, Druet et al 2013, Flori et al 2009, Gibbs et al 2009, Larkin et al 2012, Lee et al 2014, Porto-Neto et al 2013, Porto-Neto et al 2014, Qanbari et al 2011, Ramey et al 2013, Rothammer et al 2013, Stella et al 2010, Xu et al 2014, Zhao et al 2015	19	16	2	European, Zebu
1	117.709-119.575	5	Zebu	17	MED12L, GPR87, P2RY14, GPR171, CLRN1, LOC100300829, LOC785659, LOC617569, SELT, EIF2A, SERP1, TSC22D2, PFN2, RNF13, LOC785299, COMMD2, WWTR1	Guzera, Nellore	Porto-Neto et al 2013, Somavilla et al 2014	20	16	2	European, Zebu
1	124.563-124.645	20.21	European	0		Angus, Belgian Blue, Brown Swiss, Franken Gelbvieh, Guernsey, Hanwoo, Hereford, Holstein, Jersey, Murnau-Werdenfelser, Norwegian Red, Simmental, Yanbian	Choi et al 2015, Kim et al 2015, Porto-Neto et al 2013, Porto-Neto et al 2014, Qanbari et al 2014, Rothammer et al 2013	21	17	1	European
1	127.627-127.638	4.32	Zebu	1	XRN1	Brahman, Gir, Nellore	Perez Obrien et al 2014, Xu et al 2014	22	18	1	Zebu
1	130.381-132.012	5.85	African	24	LOC100337285, KPNA6, RBP1, TXLNA, RBP2, COPB2, MRPS22, LOC616668, LOC616673, LOC783600, LOC616698, LOC616710, FOXL2, PIK3CB, LOC100138061, FAIM, LOC100301027, LOC616840, CEP70, ESYT3, MRAS, TXNDC6, ARMC8, DBR1	African breeds, NDama	Edea et al 2014, Gautier et al 2009, Porto-Neto et al 2014, Randhawa et al 2014, Xu et al 2014	23	19	1	African
1	134.808-139.28	3.18	African	23	EPHB1, LOC781026, LOC521932, ANAPC13, AMOTL2, RYK, SLCO2A1, RAB6B, TF, LOC525947, TOPBP1, CDV3, BFSP2, TMEM108, LOC782237, NPHP3, UBA5, ACAD11, CCRL1, DNAJC13, ACPP, LOC100336609, CPNE4	African breeds	Edea et al 2014, Gautier et al 2009	24	20	2	African, Zebu
1	138.125-139.68	5.64	Zebu	5	DNAJC13, ACPP, LOC100336609, CPNE4, MIR2288	Gir, Nellore	Liao et al 2013, Perez Obrien et al 2014, Porto-Neto et al 2013	25	20	2	African, Zebu
1	143.079-144.31	6.08	Zebu	17	LOC514701, MX2, MX1, TMPRSS2, LOC783811, KRTAP12-2, RIPK4, PRDM15, C2CD2, ZNF295, UMODL1, ABCG1, TFF3, TFF2, LOC100301237, TMPRSS3, UBASH3A	Guzera, Nellore	Porto-Neto et al 2013, Somavilla et al 2014	26	21	3	African, European, Zebu
1	140.709-148.515	30.77	European	97	PSMG1, BRWD1, HMGN1, SETMAR, WRB, LCA5L, SH3BGR, B3GALT5, IGSF5, PCP4, LOC100337016, BACE2, LOC514701, MX2, MX1, TMPRSS2, LOC783811, KRTAP12-2, RIPK4, PRDM15, C2CD2, ZNF295, UMODL1, ABCG1, TFF3, TFF2, LOC100301237, TMPRSS3, UBASH3A, RSPH1, SLC37A1, PDE9A, WDR4, NDUFV3, PKNOX1, CBS, U2AF1, CRYAA, SUMO3, PTTG1IP, ITGB2, C1H21ORF70, ADARB1, POFUT2, ICOSLG, DNMT3L, AIRE, PFKL, C1H21ORF2, TRPM2, LRRC3…	Angus, Belgian Blue, Brown Swiss, Franken Gelbvieh, Galloway, Guernsey, Hereford, Holstein, Jersey, Limousin, Marchigiana, Murnau-Werdenfelser, Norwegian Red, Piedmontese, Simmental	Bomba et al 2015, Druet et al 2013, Lee et al 2014, Pan et al 2013, Perez Obrien et al 2014, Porto-Neto et al 2013, Qanbari et al 2011, Qanbari et al 2014, Rothammer et al 2013, Xu et al 2014, Zhao et al 2015	27	21	3	African, European, Zebu
1	144.787-145.525	3.06	African	8	CBS, U2AF1, CRYAA, SUMO3, PTTG1IP, ITGB2, C1H21ORF70, ADARB1	African breeds, NDama	Edea et al 2014, Xu et al 2014	28	21	3	African, European, Zebu
1	145.547-145.547	30.77	European	1	ADARB1	Angus, Belgian Blue, Brown Swiss, Franken Gelbvieh, Galloway, Hereford, Holstein, Limousin, Marchigiana, Murnau-Werdenfelser, Norwegian Red, Piedmontese	Bomba et al 2015, Druet et al 2013, Lee et al 2014, Pan et al 2013, Perez Obrien et al 2014, Porto-Neto et al 2013, Rothammer et al 2013, Zhao et al 2015	27	21	3	African, European, Zebu
1	150.979-151.551	3.76	African	5	PIGP, TTC3, DSCR3, DYRK1A, KCNJ6	African breeds, NDama	Edea et al 2014, Porto-Neto et al 2014, Xu et al 2014	29	22	1	African
2	2.855-8.534	63.7	European	39	HS6ST1, UGGT1, SAP130, AMMECR1L, POLR2D, WDR33, SFT2D3, LIMS2, GPR17, MYO7B, IWS1, LOC507930, PROC, MAP3K2, ERCC3, LOC617338, LOC524236, BIN1, MIR2350, NAB1, TMEM194B, MFSD6, INPP1, HIBCH, MGC128040, LOC100335775, MSTN, LOC100335809, PMS1, ORMDL1, OSGEPL1, ASNSD1, SLC40A1, WDR75, LOC538590, MIR2917, COL3A1, LOC100140504, GULP1	Angus, Belgian Blue, Blonde dAquitaine, Braunvieh, Brown Swiss, Charolais, Franken Gelbvieh, Galloway, Guernsey, Hanwoo, Hereford, Holstein, Italian Brown, Jersey, Limousin, Multiple breeds, Murray Grey, Norwegian Red, Piedmontese, Pinzgauer, Shorthorn, Simmental	Boitard and Rocha 2013, Choi et al 2015, Druet et al 2013, Gibbs et al 2009, Gurgul et al 2015b, Kasarda et al 2015, Kemper et al 2014, Larkin et al 2012, Lee et al 2014, Pintus et al 2013, Porto-Neto et al 2013, Qanbari et al 2011, Ramey et al 2013, Randhawa et al 2014, Rothammer et al 2013, Sorbolini et al 2015, Zhao et al 2015	30	23	2	African, European
2	6.151-6.151	3.12	African	0		African breeds, NDama	Edea et al 2014, Gibbs et al 2009	31	23	2	African, European
2	18.805-24.737	29.07	European	42	PDE11A, TTC30A, TTC30A, AGPS, NFE2L2, HNRNPA3, MTX2, LOC100295780, LOC100295298, LOC100295744, HOXD4, MIR10B, LOC100295814, LOC100295338, HOXD10, HOXD11, HOXD12, LOC100336775, KIAA1715, ATP5G3, ATF2, CHN1, CHRNA1, WIPF1, GPR155, SCRN3, LOC534057, SP9, OLA1, SP3, LOC783112, CDCA7, LOC519251, RAPGEF4, PDK1, ITGA6, MIR2352, DLX2, DLX1, MAP1D, HAT1, SLC25A12	Anatolian Black, Angus, Braunvieh, Brown Swiss, Guernsey, Hereford, Holstein, Jersey, Limousin, Marchigiana, Multiple breeds, Murnau-Werdenfelser, Norwegian Red, Piedmontese, Simmental	Bomba et al 2015, Druet et al 2013, Larkin et al 2012, Lee et al 2014, Pan et al 2013, Porto-Neto et al 2013, Rothammer et al 2013, Zhao et al 2015	32	24	1	European
2	33.934-38.94	29.09	European	30	KCNH7, GCA, IFIH1, FAP, GCG, DPP4, LOC100337357, SLC4A10, TBR1, PSMD14, TANK, RBMS1, LOC100335965, ITGB6, LOC781943, PLA2R1, LY75, CD302, Mar-07, BAZ2B, WDSUB1, LOC507983, DAPL1, PKP4, CCDC148, UPP2, ACVR1C, CYTIP, ERMN, GALNT5	Angus, Belgian Blue, Brown Swiss, Guernsey, Hanwoo, Hereford, Holstein, Jersey, Limousin, Multiple breeds, Murnau-Werdenfelser, Norwegian Red, Piedmontese, Romagnola, Simmental	Barendse et al 2009, Bomba et al 2015, Choi et al 2015, Druet et al 2013, Porto-Neto et al 2013, Porto-Neto et al 2014, Qanbari et al 2011, Ramey et al 2013, Rothammer et al 2013, Zhao et al 2015	33	25	1	European
2	47.652-49.274	22.12	European	4	MBD5, PTMA, ORC4L, ACVR2A	Galloway, Holstein, Limousin, Multiple breeds, Murnau-Werdenfelser, Norwegian Red, Simmental	Barendse et al 2009, Porto-Neto et al 2013, Porto-Neto et al 2014, Qanbari et al 2011, Qanbari et al 2014, Rothammer et al 2013, Zhao et al 2015	34	26	1	European
2	59.592-64.386	47.29	European	20	LOC100137987, LOC100336727, HNRNPA1L2, CXCR4, DARS, MCM6, LCT, UBXN4, LOC100297008, LOC100336604, MIR128-1, R3HDM1, ZRANB3, RAB3GAP1, YSK4, CCNT2, ACMSD, TMEM163, MGAT5, NCKAP5	Angus, Belgian Blue, Brown Swiss, Charolais, Guernsey, Hanwoo, Hereford, Holstein, Italian Brown, Jersey, Limousin, Marchigiana, Multiple breeds, Norwegian Red, Piedmontese, Simmental, Yanbian	Barendse et al 2009, Bomba et al 2015, Choi et al 2015, Druet et al 2013, Gurgul et al 2015b, Lee et al 2014, Perez Obrien et al 2014, Porto-Neto et al 2013, Porto-Neto et al 2014, Qanbari et al 2014, Stella et al 2010, Zhao et al 2015	35	27	2	European, Zebu
2	61.809-62.865	4.32	Zebu	13	MCM6, LCT, UBXN4, LOC100297008, LOC100336604, MIR128-1, R3HDM1, ZRANB3, RAB3GAP1, YSK4, CCNT2, ACMSD, TMEM163	Brahman, Gir, Nellore	Perez Obrien et al 2014, Xu et al 2014	36	27	2	European, Zebu
2	65.472-72.919	10.71	Zebu	28	GPR39, SLC35F5, ACTR3, LOC100336997, LOC100337004, LOC781039, LOC100337018, LOC100337030, DPP10, DDX18, LOC523484, CCDC93, INSIG2, LOC529707, LOC505632, C1QL2, STEAP3, MGC133504, DBI, TMEM37, SCTR, LOC613775, TMEM177, PTPN4, EPB41L5, TMEM185A, RALB, INHBB	Brahman, Gir, Guzera, Nellore, Zebu breeds	Liao et al 2013, Perez Obrien et al 2014, Porto-Neto et al 2013, Porto-Neto et al 2014, Qanbari et al 2011, Xu et al 2014	37	28	1	Zebu
2	69.528-75.21	61.78	European	25	DDX18, LOC523484, CCDC93, INSIG2, LOC529707, LOC505632, C1QL2, STEAP3, MGC133504, DBI, TMEM37, SCTR, LOC613775, TMEM177, PTPN4, EPB41L5, TMEM185A, RALB, INHBB, GLI2, TFCP2L1, CLASP1, MKI67IP, TSN, LOC784679	Angus, Belgian Blue, Belmond Red, Brown Swiss, Charolais, Guernsey, Hanwoo, Hereford, Holstein, Illyrian Mountain Busa, Italian Brown, Japanese Black, Jersey, Limousin, Multiple breeds, Murnau-Werdenfelser, Murray Grey, Norwegian Red, Piedmontese, Shorthorn, Simmental, Wagyu, Yanbian	Barendse et al 2009, Bomba et al 2015, Choi et al 2015, Druet et al 2013, Flori et al 2009, Gibbs et al 2009, Hosokawa et al 2012, Kemper et al 2014, Lee et al 2013, Perez Obrien et al 2014, Porto-Neto et al 2013, Porto-Neto et al 2014, Qanbari et al 2011, Qanbari et al 2014, Ramey et al 2013, Rothammer et al 2013, Stella et al 2010, Zhao et al 2015	38	29	2	African, European
2	70.795-76.113	4.94	African	22	LOC529707, LOC505632, C1QL2, STEAP3, MGC133504, DBI, TMEM37, SCTR, LOC613775, TMEM177, PTPN4, EPB41L5, TMEM185A, RALB, INHBB, GLI2, TFCP2L1, CLASP1, MKI67IP, TSN, LOC784679, IGDCC3	African breeds, NDama	Edea et al 2014, Gautier et al 2009, Porto-Neto et al 2014, Xu et al 2014	39	29	2	African, European
2	79.393-79.911	3.08	Zebu	3	LOC100295717, GLS, STAT1	Guzera, Nellore	Porto-Neto et al 2013	40	30	1	Zebu
2	92.08-92.61	3.06	African	4	LOC523153, CD28, CTLA4, ICOS	African breeds, NDama	Edea et al 2014, Xu et al 2014	41	31	2	African, European
2	91.125-94.552	24.61	European	19	LOC614993, SUMO1, NOP58, BMPR2, ALS2CR13, LOC538992, WDR12, ALS2CR8, LOC783376, NBEAL1, CYP20A1, ABI2, LOC523153, CD28, CTLA4, ICOS, RPL15, PARD3B, NRP2	Angus, Belgian Blue, Braunvieh, Brown Swiss, Charolais, Hanwoo, Hereford, Holstein, Jersey, Limousin, Multiple breeds, Norwegian Red, Yanbian	Choi et al 2015, Druet et al 2013, Porto-Neto et al 2013, Porto-Neto et al 2014, Rothammer et al 2013, Stella et al 2010, Xu et al 2014, Zhao et al 2015	42	31	2	African, European
2	99.6-102.291	26.78	European	4	ERBB4, UBL4A, IKZF2, SPAG16	Brown Swiss, Charolais, Hanwoo, Hereford, Holstein, Jersey, Limousin, Marchigiana, Multiple breeds, Simmental	Bomba et al 2015, Choi et al 2015, Druet et al 2013, Kim et al 2015, Lee et al 2014, Porto-Neto et al 2013, Qanbari et al 2011, Qanbari et al 2014, Xu et al 2014	43	32	2	European, Zebu
2	100.47-105.11	8.54	Zebu	16	ERBB4, IKZF2, SPAG16, VWC2L, BARD1, LOC100294880, ABCA12, ATIC, FN1, MREG, TMEM169, PECR, XRCC5, Mar-04, SHOX, LOC100298482	Brahman, Gir, Guzera, Nellore	Porto-Neto et al 2013, Somavilla et al 2014, Xu et al 2014	44	32	2	European, Zebu
2	105.667-107.305	23.19	European	19	TNS1, MIR2356, RUFY4, IL8RB, IL8RB, CXCR1, ARPC2, GPBAR1, AAMP, PNKD, TMBIM1, LOC514380, SLC11A1, CTDSP1, MIR26B, VIL1, USP37, RQCD1, PLCD4	Angus, Belgian Blue, Brown Swiss, Galloway, Guernsey, Hereford, Holstein, Jersey, Limousin, Multiple breeds, Norwegian Red	Druet et al 2013, Kim et al 2015, Lee et al 2014, Porto-Neto et al 2013, Qanbari et al 2011, Rothammer et al 2013, Xu et al 2014, Zhao et al 2015	43	32	2	European, Zebu
2	111.206-116.542	4.24	African	28	PAX3, LOC785883, LOC100337041, FARSB, GK, MOGAT1, ACSL3, LOC100299516, KCNE4, SCG2, SDHC, AP1S3, WDFY1, MRPL44, SERPINE2, FAM124B, CUL3, DOCK10, LOC615765, IRS1, LOC785151, RHBDD1, COL4A4, LOC100335993, COL4A3, MFF, TM4SF20, AGFG1	African breeds, NDama	Edea et al 2014, Gautier et al 2009, Xu et al 2014	45	33	1	African
2	119.817-119.828	3.08	Zebu	1	ARMC9	Guzera, Nellore	Porto-Neto et al 2013	46	34	3	African, European, Zebu
2	119.705-123.33	3.18	African	72	PSMD1, HTR2B, ARMC9, B3GNT7, NCL, NMUR1, LOC618095, PTMA, PDE6D, LOC615610, COPS7B, NPPC, DIS3L2, LOC516378, ALPI, LOC528262, LOC100125266, LOC513144, CHRND, CHRNG, EIF4E2, PHC2, ZNF362, TRIM62, ADC, AK2, MIR2357, RNF19B, TMEM54, HPCA, FNDC5, S100PBP, YARS, LOC788353, SYNC, RBBP4, ZBTB8OS, ZBTB8A, LOC521943, BSDC1, TSSK3, LOC614396, MARCKSL1, HDAC1, LCK, LOC617897, MTMR9, EIF3I, LOC100126052, DCD…	African breeds	Edea et al 2014, Gautier et al 2009	47	34	3	African, European, Zebu
2	121.549-122.077	47.42	European	17	RNF19B, TMEM54, HPCA, FNDC5, S100PBP, YARS, LOC788353, SYNC, RBBP4, ZBTB8OS, ZBTB8A, LOC521943, BSDC1, TSSK3, LOC614396, MARCKSL1, HDAC1	Angus, Belgian Blue, Brown Swiss, Charolais, Galloway, Guernsey, Hereford, Holstein, Italian Brown, Jersey, Limousin, Multiple breeds, Simmental	Bomba et al 2015, Druet et al 2013, Gibbs et al 2009, Kim et al 2013, Kim et al 2015, Porto-Neto et al 2013, Qanbari et al 2010, Ramey et al 2013, Rothammer et al 2013, Xu et al 2014, Zhao et al 2015	48	34	3	African, European, Zebu
2	124.559-125.86	7.63	Zebu	20	PTPRU, MECR, SFRS4, EPB41, OPRD1, YTHDF2, GMEB1, TAF12, RAB42, LOC100174923, TRNAU1AP, SNHG3-RCC1, PHACTR4, LOC528794, MED18, SESN2, ATPIF1, DNAJC8, LOC613460, PTAFR	Brahman, East African Shorthorn Zebu, Nellore	Bahbahani et al 2015, Gibbs et al 2009, Somavilla et al 2014	49	35	3	African, Hybrid, Zebu
2	124.559-126.127	9	Hybrid	26	PTPRU, MECR, SFRS4, EPB41, OPRD1, YTHDF2, GMEB1, TAF12, RAB42, LOC100174923, TRNAU1AP, SNHG3-RCC1, PHACTR4, LOC528794, MED18, SESN2, ATPIF1, DNAJC8, LOC613460, PTAFR, LOC514364, XKR8, SMPDL3B, RPA2, LOC507126, PPP1R8	Beefmaster, Creole, Santa Gertrudis	Gautier and Naves 2011, Gibbs et al 2009	50	35	3	African, Hybrid, Zebu
2	127.412-128.081	3.18	African	21	LOC515112, SH3BGRL3, CCDC21, LOC784533, CATSPER4, LOC783017, CNKSR1, ZNF593, GRRP1, PDIK1L, TRIM63, SLC30A2, EXTL1, PAFAH2, STMN1, PAQR7, MGC157229, MGC128175, SEPN1, MAN1C1, LDLRAP1	African breeds	Edea et al 2014, Gautier et al 2009	51	35	3	African, Hybrid, Zebu
2	128.512-128.716	7.08	Zebu	2	RUNX3, CLIC4	East African Shorthorn Zebu, Nellore	Bahbahani et al 2015, Porto-Neto et al 2013, Somavilla et al 2014	52	36	2	European, Zebu
2	129.574-132.274	48.86	European	41	CNR2, FUCA1, HMGCL, GALE, LYPLA2, MGC159500, TCEB3, RPL11, ID3, E2F2, ASAP3, LOC100295933, TCEA3, ZNF436, HNRNPR, HTR1D, LUZP1, LOC786239, KDM1A, LOC523647, EPHB2, LOC100336526, C1QB, LOC786604, C1QC, C1QA, EPHA8, ZBTB40, MIR2284U, LOC789600, CDC42, LOC515042, CELA3B, LOC789612, HSPG2, LDLRAD2, USP48, RAP1GAP, ALPL, ECE1, EIF4G3	Angus, Braunvieh, Brown Swiss, Franken Gelbvieh, Galloway, Hereford, Holstein, Jersey, Limousin, Murnau-Werdenfelser, Norwegian Red, Simmental, Yanbian	Bomba et al 2015, Choi et al 2015, Flori et al 2009, Gurgul et al 2015, Kim et al 2013, Kim et al 2015, Larkin et al 2012, Lee et al 2014, Porto-Neto et al 2013, Qanbari et al 2010, Rothammer et al 2013, Zhao et al 2015	53	36	2	European, Zebu
2	135.916-136.102	3.18	African	3	PADI3, PADI1, PADI2	African breeds	Edea et al 2014, Gautier et al 2009	54	37	1	African
3	6.63-12.128	43.27	European	126	HSD17B7, DDR2, UAP1, STAR, UHMK1, C3H1orf226, C3H1orf111, NOS1AP, OLFML2B, LOC100297384, ATF6, LOC520216, DUSP12, FCRLB, FCRLA, FCGR2, FCGR3, HSPA6, FCGR2C, MGC128008, SDHC, MPZ, PCP4L1, NR1I3, TOMM40L, APOA2, FCER1G, NDUFS2, ADAMTS4, B4GALT3, PPOX, USP21, UFC1, DEDD, NIT1, PFDN2, KLHDC9, PVRL4, ARHGAP30, USF1, TSTD1, F11R, ITLN2, LOC786046, ITLN2, LOC100300695, LOC788736, CD244, LY9, SLAMF9, C3H…	Angus, Belgian Blue, Braunvieh, Brown Swiss, Charolais, Guernsey, Hereford, Holstein, Jersey, Limousin, Multiple breeds, Murnau-Werdenfelser, Norwegian Red, Simmental, Wagyu, Yanbian	Barendse et al 2009, Choi et al 2015, Druet et al 2013, Kim et al 2015, Lee et al 2014, Porto-Neto et al 2013, Qanbari et al 2011, Qanbari et al 2014, Ramey et al 2013, Randhawa et al 2015, Rothammer et al 2013, Xu et al 2014, Zhao et al 2015	55	38	1	European
3	13.952-15.538	5.69	Zebu	67	ARHGEF11, C3H1ORF92, PEAR1, NTRK1, INSRR, SH2D2A, PRCC, HDGF, MRPL24, C3H1orf66, ISG20L2, CRABP2, NES, BCAN, HAPLN2, GPATCH4, APOA1BP, TTC24, IQGAP3, LOC786728, LOC100336730, LOC100336746, RHBG, C3H1orf182, CCT3, C3H1orf85, TMEM79, SMG5, PAQR6, BGLAP, PMF1, SLC25A44, SEMA4A, LMNA, MEX3A, RAB25, ROBLD3, UBQLN4, LOC783646, SSR2, LOC783721, ARHGEF2, RXFP4, LOC530205, MIR1940, RIT1, SYT11, GON4L, MST…	Gir, Nellore	Perez Obrien et al 2014, Somavilla et al 2014	56	39	3	African, European, Zebu
3	14.677-15.725	3.18	African	50	SEMA4A, LMNA, MEX3A, RAB25, ROBLD3, UBQLN4, LOC783646, SSR2, LOC783721, ARHGEF2, RXFP4, LOC530205, MIR1940, RIT1, SYT11, GON4L, MSTO1, DAP3, ASH1L, RUSC1, FDPS, PKLR, HCN3, SCAMP3, LOC100300734, GBA, MTX1, THBS3, MIR92B, MUC1, TRIM46, KRTCAP2, DPM3, LOC520463, EFNA1, EFNA3, EFNA4, ADAM15, DCST1, DCST2, ZBTB7B, LOC100294774, FLAD1, LOC100294857, CKS1B, SHC1, PYGO2, PBXIP1, LOC100294894, PMVK	African breeds	Edea et al 2014, Gautier et al 2009	57	39	3	African, European, Zebu
3	15.031-20.207	35.76	European	165	GON4L, MSTO1, DAP3, ASH1L, RUSC1, FDPS, PKLR, HCN3, SCAMP3, LOC100300734, GBA, MTX1, THBS3, MIR92B, MUC1, TRIM46, KRTCAP2, DPM3, LOC520463, EFNA1, EFNA3, EFNA4, ADAM15, DCST1, DCST2, ZBTB7B, LOC100294774, FLAD1, LOC100294857, CKS1B, SHC1, PYGO2, PBXIP1, LOC100294894, PMVK, KCNN3, ADAR, CHRNB2, UBE2Q1, TDRD10, SHE, IL6R, ATP8B2, HAX1, UBAP2L, MIR2411, C3H1orf43, C3H1orf189, MIR190B, TPM3, NUP210L,…	Angus, Belgian Blue, Braunvieh, Brown Swiss, Franken Gelbvieh, Guernsey, Hanwoo, Hereford, Holstein, Jersey, Limousin, Multiple breeds, Murnau-Werdenfelser, Norwegian Red, Piedmontese, Simmental, Yanbian	Barendse et al 2009, Choi et al 2015, Druet et al 2013, Gurgul et al 2015b, Lee et al 2014, Perez Obrien et al 2014, Porto-Neto et al 2013, Porto-Neto et al 2014, Qanbari et al 2011, Qanbari et al 2014, Ramey et al 2013, Rothammer et al 2013	58	39	3	African, European, Zebu
3	19.61-20.229	3.24	Zebu	28	PIP5K1A, VPS72, TMOD4, SCNM1, LYSMD1, TNFAIP8L2, SEMA6C, GABPB1, MLLT11, CDC42SE1, LOC614476, BNIPL, PRUNE, LOC505719, ANXA9, LASS2, SETDB1, ARNT, CTSK, LOC787895, CTSS, HORMAD1, GOLPH3L, LOC100139249, ENSA, MCL1, ADAMTSL4, ECM1	Brahman, Nellore, Zebu breeds	Porto-Neto et al 2013, Porto-Neto et al 2014, Xu et al 2014	56	39	3	African, European, Zebu
3	23.02-23.667	3.87	Zebu	7	SEC22B, NOTCH2, LOC789317, LOC531521, ADAM30, REG4, HMGCS2	Gir, Nellore	Perez Obrien et al 2014, Somavilla et al 2014	59	40	2	African, Zebu
3	23.344-24.415	3.03	African	12	NOTCH2, LOC789317, LOC531521, ADAM30, REG4, HMGCS2, PHGDH, ZNF697, HSD3B1, HAO2, WARS2, TBX15	African breeds	Edea et al 2014, Randhawa et al 2015	60	40	2	African, Zebu
3	33.691-35.521	3.03	African	41	MIR2413, EPS8L3, LOC100337438, GSTM3, GSTM1, GSTM1, GSTM2, LOC100295687, GSTM1, AMPD2, GNAT2, MIR197, GNAI3, GPR61, CYB561D1, AMIGO1, ATXN7L2, SYPL2, PSMA5, SORT1, MYBPHL, PSRC1, CELSR2, SARS, LOC784449, LOC613530, TMEM167B, TAF13, WDR47, CLCC1, GPSM2, AKNAD1, STXBP3, FNDC7, LOC100299693, LOC515853, LOC514601, LOC530689, LOC615258, SLC25A24, VAV3	African breeds, Afrikaner, Nguni	Edea et al 2014, Makina et al 2015, Randhawa et al 2015	61	41	1	African
3	48.982-51.212	3.76	African	19	F3, ABCD3, ARHGAP29, ABCA4, GCLM, DNTTIP2, MIR760, BCAR3, FNBP1L, DR1, LOC100297337, CCDC18, TMED5, MTF2, MGC143035, RPL5, EVI5, GFI1, RPAP2	African breeds, NDama	Edea et al 2014, Porto-Neto et al 2014, Xu et al 2014	62	42	2	African, European
3	48.632-58.121	47.31	European	77	ALG14, CNN3, SLC44A3, F3, ABCD3, ARHGAP29, ABCA4, GCLM, DNTTIP2, MIR760, BCAR3, FNBP1L, DR1, LOC100297337, CCDC18, TMED5, MTF2, MGC143035, RPL5, EVI5, GFI1, RPAP2, GLMN, C3H1orf146, BTBD8, LOC530756, EPHX4, BRDT, TGFBR3, CDC7, HFM1, ZNF644, LOC785330, BARHL2, ZNF326, LOC100336571, LOC100300443, LOC100336585, LOC100337426, LRRC8D, LRRC8C, LOC786215, LRRC8B, GBP7, LOC786372, GBP6, GBP5, LOC512486, …	Angus, Belgian Blue, Brown Swiss, Charolais, Franken Gelbvieh, Guernsey, Hereford, Holstein, Italian Brown, Japanese Black, Jersey, Limousin, Marchigiana, Multiple breeds, Murnau-Werdenfelser, Norwegian Red, Piedmontese, Simmental, Yanbian	Bomba et al 2015, Choi et al 2015, Druet et al 2013, Flori et al 2009, Gurgul et al 2015b, Hosokawa et al 2012, Kemper et al 2014, Lee et al 2014, Porto-Neto et al 2013, Qanbari et al 2011, Qanbari et al 2014, Randhawa et al 2015, Rothammer et al 2013, Utsunomiya et al 2013, Xu et al 2014, Zhao et al 2015	63	42	2	African, European
3	67.365-67.944	3.88	Zebu	3	AK5, PIGK, ST6GALNAC5	Gir, Nellore	Somavilla et al 2014, Utsunomiya et al 2013	64	43	2	European, Zebu
3	69.75-75.451	42.31	European	18	SLC44A5, LHX8, TYW3, CRYZ, LOC505843, TNNI3K, LOC100337127, FPGT, LRRIQ3, NEGR1, ZRANB2, MIR186, PTGER3, CTH, ANKRD13C, SFRS11, LRRC40, LRRC7	Angus, Belgian Blue, Brown Swiss, Charolais, Franken Gelbvieh, Guernsey, Hanwoo, Hereford, Holstein, Italian Brown, Jersey, Limousin, Multiple breeds, Murnau-Werdenfelser, Norwegian Red, Shorthorn, Simmental	Bomba et al 2015, Choi et al 2015, Druet et al 2013, Kemper et al 2014, Kim et al 2013, Lee et al 2014, Porto-Neto et al 2013, Porto-Neto et al 2014, Rothammer et al 2013, Zhao et al 2015	65	43	2	European, Zebu
3	90.25-97.596	41.88	European	68	PPAP2B, LOC100300995, USP24, BSND, TMEM61, LOC100139518, DHCR24, LOC615915, TTC22, PARS2, TTC4, LOC522301, LOC538670, LOC100297011, LOC615989, ACOT11, SSBP3, MRPL37, CYB5RL, LOC516320, LOC539385, TMEM59, LDLRAD1, LRRC42, C3H1ORF41, DIO1, YIPF1, LOC100337451, TMEM48, GLIS1, DMRTB1, LOC616319, LRP8, MAGOH, C3H1orf123, CPT2, SLC1A7, PODN, SCP2, ECHDC2, ZYG11A, ZYG11B, LOC520518, LOC787024, GPX7, ZCC…	Angus, Belgian Blue, Brown Swiss, Franken Gelbvieh, Guernsey, Hanwoo, Hereford, Holstein, Jersey, Limousin, Multiple breeds, Murnau-Werdenfelser, Normande, Norwegian Red, Shorthorn, Simmental	Chan et al 2010, Druet et al 2013, Flori et al 2009, Gibbs et al 2009, Glick et al 2012, Kemper et al 2014, Kim et al 2015, Li and Kim 2015, Porto-Neto et al 2013, Porto-Neto et al 2014, Rothammer et al 2013, Stella et al 2010, Utsunomiya et al 2013, Xu et al 2014, Zhao et al 2015	66	44	1	European
3	96.05-102.145	5.27	African	66	FAF1, LOC100140166, DMRTA2, ELAVL4, BEND5, LOC615787, SPATA6, SLC5A9, LOC100295301, SKINT1, LOC787081, FOXE3, CMPK1, STIL, TAL1, PDZK1IP1, CYP4A11, LOC784417, CYP4A22, CYP4B1, LOC100295148, LOC512180, LOC784640, ATPAF1, MOBKL2C, MKNK1, KNCN, DMBX1, LOC513210, FAAH, NSUN4, UQCRH, LRRC41, RAD54L, POMGNT1, LOC785028, TSPAN1, PIK3R3, LOC535643, IPP, GPBP1L1, CCDC17, NASP, AKR1A1, LOC785449, PRDX1, MM…	African breeds, NDama	Edea et al 2014, Gautier et al 2009, Randhawa et al 2015, Xu et al 2014	67	45	3	African, Hybrid, Zebu
3	96.79-102.026	9	Hybrid	62	BEND5, LOC615787, SPATA6, SLC5A9, LOC100295301, SKINT1, LOC787081, FOXE3, CMPK1, STIL, TAL1, PDZK1IP1, CYP4A11, LOC784417, CYP4A22, CYP4B1, LOC100295148, LOC512180, LOC784640, ATPAF1, MOBKL2C, MKNK1, KNCN, DMBX1, LOC513210, FAAH, NSUN4, UQCRH, LRRC41, RAD54L, POMGNT1, LOC785028, TSPAN1, PIK3R3, LOC535643, IPP, GPBP1L1, CCDC17, NASP, AKR1A1, LOC785449, PRDX1, MMACHC, TESK2, TOE1, MUTYH, HPDL, LOC1…	Bonsmara, Borgou, Creole, Santa Gertrudis	Flori et al 2014, Gautier and Naves 2011, Gibbs et al 2009, Makina et al 2015	68	45	3	African, Hybrid, Zebu
3	98.15-101.943	10.63	Zebu	60	LOC615787, SPATA6, SLC5A9, LOC100295301, SKINT1, LOC787081, FOXE3, CMPK1, STIL, TAL1, PDZK1IP1, CYP4A11, LOC784417, CYP4A22, CYP4B1, LOC100295148, LOC512180, LOC784640, ATPAF1, MOBKL2C, MKNK1, KNCN, DMBX1, LOC513210, FAAH, NSUN4, UQCRH, LRRC41, RAD54L, POMGNT1, LOC785028, TSPAN1, PIK3R3, LOC535643, IPP, GPBP1L1, CCDC17, NASP, AKR1A1, LOC785449, PRDX1, MMACHC, TESK2, TOE1, MUTYH, HPDL, LOC10029756…	Brahman, East African Shorthorn Zebu, Gir, Nellore	Bahbahani et al 2015, Liao et al 2013, Somavilla et al 2014, Xu et al 2014	69	45	3	African, Hybrid, Zebu
3	106.27-108.283	4.21	African	27	ZNF642, SMAP2, COL9A2, ZMPSTE24, TMCO2, RLF, PPT1, CAP1, MFSD2A, MYCL1, TRIT1, LOC100296238, OXCT2, PPIE, HPCAL4, NT5C1A, HEYL, PABPC4, BMP8B, LOC100297708, MACF1, MIR2416, NDUFS5, AKIRIN1, RHBDL2, MYCBP, RRAGC	African breeds	Edea et al 2014, Gautier et al 2009, Randhawa et al 2015	70	46	2	African, European
3	107.279-111.493	30.04	European	57	MACF1, NDUFS5, AKIRIN1, RHBDL2, MYCBP, RRAGC, POU3F1, UTP11L, FHL3, SF3A3, INPP5B, MTF1, LOC783259, YRDC, MANEAL, EPHA10, CDCA8, MGC166151, RSPO1, GNL2, DNALI1, SNIP1, MEAF6, ZC3H12A, GRIK3, CSF3R, MRPS15, OSCP1, LSM10, STK40, LOC618094, LOC100296876, C3H1orf113, THRAP3, MAP7D1, TRAPPC3, COL8A2, ADPRHL2, TEKT2, LOC100138302, EIF2C3, EIF2C1, EIF2C4, CLSPN, LOC618155, PSMB2, NCDN, LOC784489, ZMYM4,…	Angus, Braunvieh, Brown Swiss, Guernsey, Hanwoo, Hereford, Holstein, Jersey, Limousin, Multiple breeds, Norwegian Red, Piedmontese, Red Angus, Romagnola, Simmental, Wagyu	Barendse et al 2009, Bomba et al 2015, Druet et al 2013, Gibbs et al 2009, Porto-Neto et al 2013, Qanbari et al 2011, Qanbari et al 2014, Ramey et al 2013, Rothammer et al 2013, Utsunomiya et al 2013, Xu et al 2014	71	46	2	African, European
4	2.729-12.106	24.8	European	50	COBL, Grb10, DDC, LOC100337102, FIGNL1, IKZF1, LOC100335160, ZPBP, LOC784924, LOC100300398, ABCA13, UPP1, C4H7orf57, SUN3, CLDN12, CDK14, FZD1, DDX18, MTERF, LOC767893, CYP51A1, LOC784825, KRIT1, ANKIB1, LOC782399, TMBIM1B, MIR584-5, GATAD1, PEX1, C4H7orf64, LOC524650, LOC539475, CDK6, LOC100295705, SAMD9, HEPACAM2, CCDC132, CALCR, MIR653, MIR489, TFPI2, GNGT1, GNG11, BET1, COL1A2, CASD1, Sgce, P…	Angus, Belgian Blue, Braunvieh, Brown Swiss, Charolais, Guernsey, Holstein, Illyrian Mountain Busa, Italian Brown, Jersey, Multiple breeds, Murnau-Werdenfelser, Norwegian Red, Piedmontese, Simmental	Barendse et al 2009, Bomba et al 2015, Druet et al 2013, Lee et al 2014, Pintus et al 2013, Porto-Neto et al 2013, Qanbari et al 2011, Qanbari et al 2014, Rothammer et al 2013, Stella et al 2010, Zhao et al 2015	72	47	1	European
4	28.8-30.015	3.18	African	4	MACC1, ITGB8, ABCB5, SP8	African breeds	Edea et al 2014, Gautier et al 2009	73	48	2	African, European
4	26.677-32.969	18.01	European	35	LOC100295456, LOC535415, TWIST1, FERD3L, TWISTNB, TMEM196, MACC1, ITGB8, ABCB5, SP8, LOC613345, LOC523019, LOC100336612, DNAH11, CDCA7L, RAPGEF5, IL6, TOMM7, PPIA, LOC540584, KLHL7, LOC782782, LOC100140607, NUPL2, GPNMB, MGC152190, IGF2BP3, TRA2A, CCDC126, DBF4, SLC25A40, LOC785370, LOC100296627, RUNDC3B, ABCB1	Angus, Belgian Blue, Brown Swiss, Charolais, Guernsey, Holstein, Jersey, Marchigiana, Multiple breeds, Norwegian Red, Romagnola, Simmental, Yanbian	Bomba et al 2015, Choi et al 2015, Druet et al 2013, Gurgul et al 2015, Lee et al 2014, Porto-Neto et al 2013, Qanbari et al 2011, Xu et al 2014	74	48	2	African, European
4	34.736-36.266	3.18	African	1	SEMA3D	African breeds	Edea et al 2014, Gautier et al 2009	75	49	1	African
4	46.743-47.217	6.88	Zebu	4	PUS7, RINT1, LOC100296545, ATXN7L1	East African Shorthorn Zebu, Gir, Zebu breeds	Bahbahani et al 2015, Liao et al 2013, Porto-Neto et al 2013	76	50	4	African, European, Hybrid, Zebu
4	47.397-48.72	6	Hybrid	6	SYPL1, NAMPT, PIK3CG, PRKAR2B, LOC100336179, HBP1	Creole, Kenyen crossbred	Gautier and Naves 2011, Kim and Rothschild 2014	77	50	4	African, European, Hybrid, Zebu
4	44.672-54.063	4.21	African	57	NAPEPLD, PMPCB, DNAJC2, PSMC2, SLC26A5, RELN, ORC5L, LHFPL3, MLL5, SRPK2, PUS7, RINT1, LOC100296545, ATXN7L1, MIR2284B, SYPL1, NAMPT, PIK3CG, PRKAR2B, LOC100336179, HBP1, GPR22, COG5, DUS4L, BCAP29, SLC26A4, CBLL1, SLC26A3, DLD, LAMB1, MIR2418, NRCAM, PNPLA8, LOC784535, TXNDC3, SFRP4, EPDR1, STARD3NL, LOC100336170, MIR2417, TRGC6, LOC530341, TCRG, CFTR, ASZ1, WNT2, ST7, LOC100337386, CAPZA2, MET,…	African breeds	Edea et al 2014, Gautier et al 2009, Randhawa et al 2015	78	50	4	African, European, Hybrid, Zebu
4	51.594-52.027	33.23	European	5	ST7, LOC100337386, CAPZA2, MET, LOC781951	Angus, Brown Swiss, Charolais, Hereford, Holstein, Jersey, Limousin, Multiple breeds, Norwegian Red, Simmental	Barendse et al 2009, Bomba et al 2015, Chan et al 2010, Druet et al 2013, Larkin et al 2012, Porto-Neto et al 2013, Qanbari et al 2014, Rothammer et al 2013, Stella et al 2010, Xu et al 2014, Zhao et al 2015	79	50	4	African, European, Hybrid, Zebu
4	55.75-56.875	36.48	European	6	C4H7orf53, IFRD1, ZNF277, LOC538658, TMEM168, DOCK4	Angus, Brown Swiss, Charolais, Guernsey, Hanwoo, Hereford, Holstein, Italian Brown, Jersey, Limousin, Multiple breeds, Norwegian Red, Pinzgauer, Simmental	Bomba et al 2015, Chan et al 2010, Choi et al 2015, Druet et al 2013, Gurgul et al 2015b, Kasarda et al 2015, Larkin et al 2012, Lee et al 2014, Li and Kim 2015, Porto-Neto et al 2013, Qanbari et al 2014, Xu et al 2014, Zhao et al 2015	80	51	1	European
4	59.596-59.596	30.56	European	0		Brown Swiss, Charolais, Guernsey, Hanwoo, Holstein, Italian Brown, Jersey, Limousin, Marchigiana, Multiple breeds, Norwegian Red, Piedmontese, Pinzgauer, Simmental	Bomba et al 2015, Chan et al 2010, Choi et al 2015, Gurgul et al 2015b, Kasarda et al 2015, Larkin et al 2012, Li and Kim 2015, Porto-Neto et al 2013, Ramey et al 2013, Xu et al 2014, Zhao et al 2015	81	52	1	European
4	62.325-62.325	3.18	African	1	DPY19L2	African breeds	Edea et al 2014, Gautier et al 2009	82	53	2	African, European
4	65.347-66.155	4.94	African	8	NEUROD6, ADCYAP1R1, GHRHR, AQP1, MGC151975, INMT, CRHR2, GARS	African breeds, NDama	Edea et al 2014, Gautier et al 2009, Porto-Neto et al 2014, Xu et al 2014	82	53	2	African, European
4	63.377-72.682	44.51	European	68	MIR1814C, BBS9, RP9, NT5C3, FKBP9, KBTBD2, AVL9, LSM5, PDE1C, LOC616856, CCDC129, NEUROD6, ADCYAP1R1, GHRHR, AQP1, MGC151975, INMT, CRHR2, GARS, GGCT, NOD1, MIR2419, ZNRF2, LOC100294775, LOC615685, PLEKHA8, FKBP14, SCRN1, WIPF3, PRR15, LOC786657, CHN2, CPVL, LOC518003, CREB5, JAZF1, TAX1BP1, HIBADH, EVX1, LOC787194, LOC100336578, HOXA10, MIR196B, HOXA9, HOXA7, LOC100297783, HOXA5, HOXA3, HOXA4, H…	Angus, Belgian Blue, Braunvieh, Brown Swiss, Charolais, Guernsey, Hanwoo, Hereford, Holstein, Jersey, Limousin, Marchigiana, Multiple breeds, Norwegian Red, Piedmontese, Pinzgauer, Romagnola, Shorthorn, Simmental	Barendse et al 2009, Bomba et al 2015, Choi et al 2015, Druet et al 2013, Fan et al 2014, Glick et al 2012, Gurgul et al 2015, Kasarda et al 2015, Kemper et al 2014, Perez Obrien et al 2014, Porto-Neto et al 2013, Porto-Neto et al 2014, Ramey et al 2013, Rothammer et al 2013, Xu et al 2014, Zhao et al 2015	83	53	2	African, European
4	69.501-71.061	3.18	African	6	SKAP2, SNX10, CBX3, HNRNPA2B1, NFE2L3, MIR148A	African breeds	Edea et al 2014, Gautier et al 2009	82	53	2	African, European
4	75.599-80.489	38.87	European	40	MIR2420, IGFBP3, IGFBP1, ADCY1, RAMP3, TBRG4, NACAD, CCM2, LOC100140586, LOC100174927, MYO1G, LOC504276, H2AFV, PPIA, ZMIZ2, OGDH, TMED4, DDX56, NPC1L1, NUDCD3, CAMK2B, YKT6, GCK, MYL7, POLD2, AEBP1, POLM, BLVRA, FLJ10803, STK17A, LOC100337400, LOC100337418, LOC100335668, HECW1, MRPL32, PSMA2, C4H7orf25, MIR2421, GLI3, INHBA	Angus, Belgian Blue, Braunvieh, Brown Swiss, Guernsey, Hanwoo, Hereford, Holstein, Japanese Black, Jersey, Limousin, Multiple breeds, Norwegian Red, Simmental	Choi et al 2015, Druet et al 2013, Flori et al 2009, Gurgul et al 2015, Hosokawa et al 2012, Lee et al 2014, Perez Obrien et al 2014, Porto-Neto et al 2013, Qanbari et al 2014, Rothammer et al 2013, Xu et al 2014, Zhao et al 2015	84	54	1	European
4	108.836-117.156	22.45	European	67	TPK1, LOC100337375, CUL1, EZH2, PDIA4, ZNF786, ZNF398, ZNF282, ZNF212, ZNF783, ZNF777, ZNF746, KRBA1, ZNF467, SSPO, ZNF862, ATP6V0E2, LRRC61, RARRES2, REPIN1, LOC100337494, GIMAP8, GIMAP7, MGC154956, GIMAP7, GIMAP4, GIMAP7, GIMAP1, LOC768255, GIMAP6, GIMAP7, GIMAP1, LOC528154, GIMAP5, LOC530077, TMEM176B, TMEM176A, ABP1, KCNH2, NOS3, LOC100138522, ATG9B, ABCB8, ACCN3, CDK5, SLC4A2, FASTK, TMUB1, …	Anatolian Black, Angus, Braunvieh, Brown Swiss, Franken Gelbvieh, Galloway, Guernsey, Hereford, Holstein, Jersey, Limousin, Marchigiana, Multiple breeds, Murnau-Werdenfelser, Norwegian Red, Romagnola, Simmental, Wagyu	Bomba et al 2015, Druet et al 2013, Gurgul et al 2015b, Kim et al 2015, Porto-Neto et al 2013, Qanbari et al 2011, Qanbari et al 2014, Ramey et al 2013, Rothammer et al 2013, Stella et al 2010	85	55	1	European
4	119.659-120.25	4.63	Zebu	3	PTPRN2, NCAPG2, LOC512582	Brahman, Gir	Liao et al 2013, Xu et al 2014	86	56	1	Zebu
5	13.522-14.348	7.63	Zebu	0		Brahman, Gir, Nellore	Liao et al 2013, Somavilla et al 2014, Xu et al 2014	87	57	2	African, Zebu
5	14.05-15.37	3.18	African	4	SLC6A15, TSPAN19, LRRIQ1, ALX1	African breeds	Edea et al 2014, Gautier et al 2009	88	57	2	African, Zebu
5	16.907-22.679	53.61	European	19	C5H12orf50, C5H12orf29, CEP290, TMTC3, KITLG, DUSP6, LOC781851, WDR51B, GALNT4, ATP2B1, C5H12orf12, EPYC, KERA, LUM, DCN, SPCS3, BTG1, LOC521525, LOC784883	Angus, Belgian Blue, Braunvieh, Brown Swiss, Charolais, Guernsey, Hereford, Holstein, Italian Brown, Jersey, Limousin, Multiple breeds, Murnau-Werdenfelser, Murray Grey, Normande, Piedmontese, Shorthorn, Simmental	Bomba et al 2015, Chan et al 2010, Druet et al 2013, Flori et al 2009, Kemper et al 2014, Lee et al 2014, Perez Obrien et al 2014, Pintus et al 2013, Porto-Neto et al 2013, Qanbari et al 2011, Rothammer et al 2013, Stella et al 2010, Utsunomiya et al 2013, Xu et al 2014, Zhao et al 2015	89	58	3	African, European, Zebu
5	20.683-21.048	3.08	Zebu	4	C5H12orf12, EPYC, KERA, LUM	Guzera, Nellore	Porto-Neto et al 2013	90	58	3	African, European, Zebu
5	22.328-22.328	3.18	African	0		African breeds	Edea et al 2014, Gautier et al 2009	91	58	3	African, European, Zebu
5	25.643-25.739	12	Hybrid	3	PDE1B, NCKAP1L, GTSF1	Borgou, Creole	Flori et al 2014, Gautier and Naves 2011	92	59	3	African, Hybrid, Zebu
5	24.78-27.089	7.51	Zebu	60	NDUFA12, NR2C1, FGD6, VEZT, MIR331, LOC100297857, LOC100336892, METAP2, USP44, LOC614647, LOC784537, GLYCAM1, PPP1R1A, PDE1B, NCKAP1L, GTSF1, ITGA5, ZNF385A, GPR84, COPZ1, MIR148B, LOC534520, NFE2, HNRNPA1, CBX5, SMUG1, HOXC4, HOXC5, MIR615, HOXC6, LOC100295249, LOC100295214, MIR196A-2, HOXC11, HOXC12, HOXC13, CALCOCO1, ATP5G2, ATF7, NPFF, TARBP2, MAP3K12, PCBP2, PRR13, AMHR2, SP1, SP7, AAAS, C12…	Brahman, Gir, Nellore, Zebu breeds	Gautier and Naves 2011, Liao et al 2013, Perez Obrien et al 2014, Porto-Neto et al 2013, Xu et al 2014	93	59	3	African, Hybrid, Zebu
5	25.643-30.375	5.11	African	131	PDE1B, NCKAP1L, GTSF1, ITGA5, ZNF385A, GPR84, COPZ1, MIR148B, LOC534520, NFE2, HNRNPA1, CBX5, SMUG1, HOXC4, HOXC5, MIR615, HOXC6, LOC100295249, LOC100295214, MIR196A-2, HOXC11, HOXC12, HOXC13, CALCOCO1, ATP5G2, ATF7, NPFF, TARBP2, MAP3K12, PCBP2, PRR13, AMHR2, SP1, SP7, AAAS, C12orf10, PFDN5, ESPL1, MFSD5, RARG, ITGB7, ZNF740, LOC516241, SOAT2, IGFBP6, SPRYD3, TENC1, EIF4B, KRT18, KRT8, KRT78, KR…	African breeds, Drakensberger, NDama	Edea et al 2014, Flori et al 2014, Gautier et al 2009, Makina et al 2015, Xu et al 2014	94	59	3	African, Hybrid, Zebu
5	31.85-33.961	4.08	Zebu	24	LOC781968, LOC617388, LOC100300010, LOC523258, ZNF641, LOC784038, H1FNT, LOC505576, LOC515369, LOC617289, ASB8, PFKM, SENP1, COL2A1, TMEM106C, VDR, LOC509843, SLC48A1, RAPGEF3, P11, RPAP3, FAM113B, AMIGO2, SLC38A4	Nellore	Porto-Neto et al 2013, Somavilla et al 2014	95	60	2	European, Zebu
5	32.152-34.65	21.97	European	21	LOC505576, LOC515369, LOC617289, ASB8, PFKM, SENP1, COL2A1, TMEM106C, VDR, LOC509843, SLC48A1, RAPGEF3, P11, RPAP3, FAM113B, AMIGO2, SLC38A4, SLC38A2, SLC38A1, SFRS2IP, ARID2	Braunvieh, Brown Swiss, Charolais, Guernsey, Hanwoo, Hereford, Holstein, Limousin, Multiple breeds, Norwegian Red, Piedmontese, Simmental	Bomba et al 2015, Choi et al 2015, Druet et al 2013, Gibbs et al 2009, Porto-Neto et al 2013, Qanbari et al 2011, Rothammer et al 2013, Stella et al 2010, Utsunomiya et al 2013, Zhao et al 2015	96	60	2	European, Zebu
5	40.425-42.811	25.68	European	8	MUC12, LOC100140959, LRRK2, SLC2A13, ABCD2, MIR2428, LOC617654, CPNE8	Angus, Brown Swiss, Charolais, Guernsey, Hanwoo, Holstein, Japanese Black, Jersey, Limousin, Multiple breeds, Murray Grey, Normande, Simmental, Yanbian	Choi et al 2015, Druet et al 2013, Flori et al 2009, Hosokawa et al 2012, Kemper et al 2014, Perez Obrien et al 2014, Porto-Neto et al 2013, Qanbari et al 2011, Qanbari et al 2014, Utsunomiya et al 2013, Xu et al 2014	97	61	3	African, European, Zebu
5	42.167-42.167	3.18	African	0		African breeds	Edea et al 2014, Gautier et al 2009	98	61	3	African, European, Zebu
5	39.341-51.675	14.89	Zebu	74	LOC100336935, PDZRN4, CNTN1, MUC12, LOC100140959, LRRK2, SLC2A13, ABCD2, MIR2428, LOC617654, CPNE8, PTPRR, PTPRB, KCNMB4, CNOT2, MGC139000, RAB3IP, BEST3, LRRC10, CCT2, FRS2, MIR2427, YEATS4, LYZ1, LOC785803, LOC781146, LOC617219, LYSB, LYZ2, LYZ1, LYZ3, LOC787241, LYZ, CPSF6, LOC100297634, CPD, MDM2, SLC35E3, NUP107, RAP1B, IL22, IL26, IFNG, LOC514916, CAND1, LOC100337478, GRIP1, HELB, LOC783726…	Brahman, Gir, Guzera, Nellore, Zebu breeds	Liao et al 2013, Perez Obrien et al 2014, Porto-Neto et al 2013, Ramey et al 2013, Xu et al 2014	99	61	3	African, European, Zebu
5	45.134-46.361	3.18	African	9	CPD, MDM2, SLC35E3, NUP107, RAP1B, IL22, IL26, IFNG, LOC514916	African breeds	Edea et al 2014, Gautier et al 2009	98	61	3	African, European, Zebu
5	47.378-47.917	30.36	European	7	LOC100337478, GRIP1, HELB, LOC783726, IRAK3, TMBIM4, LLPH	Angus, Belgian Blue, Brown Swiss, Charolais, Guernsey, Hanwoo, Hereford, Holstein, Italian Brown, Jersey, Limousin, Multiple breeds, Murray Grey, Norwegian Red, Piedmontese, Simmental	Barendse et al 2009, Choi et al 2015, Druet et al 2013, Kemper et al 2014, Perez Obrien et al 2014, Pintus et al 2013, Porto-Neto et al 2013, Porto-Neto et al 2014, Qanbari et al 2011, Rothammer et al 2013, Stella et al 2010, Xu et al 2014, Zhao et al 2015	97	61	3	African, European, Zebu
5	45.778-51.302	14.89	Zebu	31	IFNG, LOC514916, CAND1, LOC100337478, GRIP1, HELB, LOC783726, IRAK3, TMBIM4, LLPH, MIR763, LOC100297155, MSRB3, LEMD3, WIF1, MIR2429, TBC1D30, LOC100139950, LOC100297221, GNS, RASSF3, TBK1, XPOT, LOC783553, LOC535460, SRGAP1, TMEM5, AVPR1A, PPM1H, MIRLET7I, MON2	Brahman, Gir, Guzera, Nellore, Zebu breeds	Liao et al 2013, Perez Obrien et al 2014, Porto-Neto et al 2013, Ramey et al 2013, Xu et al 2014	99	61	3	African, European, Zebu
5	51.392-51.392	3.18	African	1	USP15	African breeds	Edea et al 2014, Gautier et al 2009	98	61	3	African, European, Zebu
5	54.12-57.194	4.24	African	61	SLC16A7, LOC785078, LRIG3, XRCC6BP1, CTDSP2, MIR26A-2, AVIL, TSFM, FAM119B, METTL1, CYP27B1, Mar-09, CDK4, TSPAN31, AGAP2, OS9, LOC100295769, LOC100297468, B4GALNT1, PIP4K2C, DTX3, GEFT, SLC26A10, KIF5A, DCTN2, LOC783807, DDIT3, MARS, MIR2430, ARHGAP9, GLI1, INHBE, INHBC, R3HDM2, STAC3, NDUFA4L2, SHMT2, NXPH4, LOC533894, LOC100294755, MIR2431, STAT6, NAB2, LOC100336976, TMEM194A, MYO1A, TAC3, ZBT…	African breeds, NDama	Edea et al 2014, Gautier et al 2009, Xu et al 2014	100	62	4	African, European, Hybrid, Zebu
5	55.804-57.681	9	Hybrid	90	XRCC6BP1, CTDSP2, MIR26A-2, AVIL, TSFM, FAM119B, METTL1, CYP27B1, Mar-09, CDK4, TSPAN31, AGAP2, OS9, LOC100295769, LOC100297468, B4GALNT1, PIP4K2C, DTX3, GEFT, SLC26A10, KIF5A, DCTN2, LOC783807, DDIT3, MARS, MIR2430, ARHGAP9, GLI1, INHBE, INHBC, R3HDM2, STAC3, NDUFA4L2, SHMT2, NXPH4, LOC533894, LOC100294755, MIR2431, STAT6, NAB2, LOC100336976, TMEM194A, MYO1A, TAC3, ZBTB39, GPR182, RDH16, SDR9C7,…	Borgou, Creole, Santa Gertrudis	Flori et al 2014, Gautier and Naves 2011, Gibbs et al 2009	101	62	4	African, European, Hybrid, Zebu
5	57.25-59.953	46.94	European	101	GLS2, SPRYD4, MIP, TIMELESS, APOF, ApoN, STAT2, IL23A, MIR2432, PAN2, CNPY2, CS, COQ10A, ANKRD52, MIR2433, SLC39A5, OBFC2B, RNF41, SMARCC2, MYL6, MYL6B, ESYT1, ZC3H10, PA2G4, ERBB3, RPS26, IKZF4, SUOX, RAB5B, CDK2, SILV, DGKA, WIBG, MMP19, MGC142702, DNAJC14, ORMDL2, SARNP, GDF11, CD63, RDH5, BLOC1S1, ITGA7, METTL7B, LOC520938, LOC520305, LOC781279, LOC781363, LOC515967, LOC781350, LOC615284, LOC…	Angus, Brown Swiss, Charolais, Franken Gelbvieh, Guernsey, Hanwoo, Hereford, Holstein, Jersey, Limousin, Multiple breeds, Murray Grey, Piedmontese, Pinzgauer, Romagnola, Shorthorn, Simmental	Bomba et al 2015, Chan et al 2010, Choi et al 2015, Druet et al 2013, Gibbs et al 2009, Kasarda et al 2015, Kemper et al 2014, Porto-Neto et al 2013, Qanbari et al 2011, Rothammer et al 2013, Xu et al 2014, Zhao et al 2015	102	62	4	African, European, Hybrid, Zebu
5	55.966-62.168	11.52	Zebu	176	CTDSP2, MIR26A-2, AVIL, TSFM, FAM119B, METTL1, CYP27B1, Mar-09, CDK4, TSPAN31, AGAP2, OS9, LOC100295769, LOC100297468, B4GALNT1, PIP4K2C, DTX3, GEFT, SLC26A10, KIF5A, DCTN2, LOC783807, DDIT3, MARS, MIR2430, ARHGAP9, GLI1, INHBE, INHBC, R3HDM2, STAC3, NDUFA4L2, SHMT2, NXPH4, LOC533894, LOC100294755, MIR2431, STAT6, NAB2, LOC100336976, TMEM194A, MYO1A, TAC3, ZBTB39, GPR182, RDH16, SDR9C7, LOC100138…	East African Shorthorn Zebu, Gir, Guzera, Nellore, Zebu breeds	Bahbahani et al 2015, Liao et al 2013, Porto-Neto et al 2013, Porto-Neto et al 2014	103	62	4	African, European, Hybrid, Zebu
5	60.557-60.985	6	Hybrid	6	SNRPF, AMDHD1, HAL, LTA4H, ELK3, CDK17	Borgou, Creole	Flori et al 2014, Gautier and Naves 2011	101	62	4	African, European, Hybrid, Zebu
5	60.985-63.118	3.81	African	9	CDK17, LOC787705, NEDD1, MIR1251, MIR135A-2, LOC615576, TMPO, SLC25A3, IKIP	African breeds, NDama	Flori et al 2014, Gautier et al 2009, Porto-Neto et al 2014, Xu et al 2014	100	62	4	African, European, Hybrid, Zebu
5	66.578-67.25	40.83	European	3	IGF1, PAH, ASCL1	Angus, Belgian Blue, Belmond Red, Brown Swiss, Charolais, Guernsey, Holstein, Jersey, Multiple breeds, Norwegian Red, Romagnola, Simmental	Bomba et al 2015, Chan et al 2010, Druet et al 2013, Kemper et al 2014, Porto-Neto et al 2013, Qanbari et al 2010, Qanbari et al 2011, Qanbari et al 2014, Ramey et al 2013, Rothammer et al 2013, Stella et al 2010, Xu et al 2014, Zhao et al 2015	104	63	3	African, European, Zebu
5	68.335-72.951	3.76	African	32	CHST11, SLC41A2, C5H12orf45, ALDH1L2, LOC783379, APPL2, LOC100270756, NUAK1, CKAP4, TCP11L2, POLR3B, RFX4, RIC8B, C5H12orf23, MTERFD3, CRY1, LOC100140117, LOC784294, BTBD11, PWP1, PRDM4, ASCL4, C5H22orf28, BPIL2, FBXO7, SYN3, TIMP3, CHRNA3, LOC511240, MGC137211, MGC137014, LARGE	African breeds, NDama	Edea et al 2014, Porto-Neto et al 2014, Xu et al 2014	105	63	3	African, European, Zebu
5	67.598-77.732	6.52	Zebu	98	hare, NT5DC3, LOC505479, HSP90B1, LOC100190887, LOC100335902, TDG, GLT8D2, HCFC2, NFYB, MIR2435, TXNRD1, EID3, CHST11, SLC41A2, C5H12orf45, ALDH1L2, LOC783379, APPL2, LOC100270756, NUAK1, CKAP4, TCP11L2, POLR3B, RFX4, RIC8B, C5H12orf23, MTERFD3, CRY1, LOC100140117, LOC784294, BTBD11, PWP1, PRDM4, ASCL4, C5H22orf28, BPIL2, FBXO7, SYN3, TIMP3, CHRNA3, LOC511240, MGC137211, MGC137014, LARGE, LOC5063…	East African Shorthorn Zebu, Gir, Nellore	Bahbahani et al 2015, Liao et al 2013, Perez Obrien et al 2014, Porto-Neto et al 2013	106	63	3	African, European, Zebu
5	72.294-74.302	6.52	Zebu	10	LARGE, LOC506388, HMGXB4, TOM1, HMOX1, MCM5, RASD2, MB, APOL6, RBM9	East African Shorthorn Zebu, Gir, Nellore	Bahbahani et al 2015, Liao et al 2013, Perez Obrien et al 2014, Porto-Neto et al 2013	106	63	3	African, European, Zebu
5	73.632-75.115	43.7	European	22	LOC506388, HMGXB4, TOM1, HMOX1, MCM5, RASD2, MB, APOL6, RBM9, LOC521214, LOC786352, LOC515697, LOC531557, LOC518495, LOC788334, LOC524576, LOC510193, LOC100140950, APOL3, LOC527460, APOL3, MYH9	Angus, Belgian Blue, Braunvieh, Brown Swiss, Charolais, Guernsey, Hanwoo, Holstein, Italian Brown, Jersey, Korean, Limousin, Multiple breeds, Murnau-Werdenfelser, Norwegian Red, Piedmontese, Pinzgauer, Romagnola, Simmental	Barendse et al 2009, Druet et al 2013, Kasarda et al 2015, Kim et al 2015, Larkin et al 2012, Lee et al 2014, Pan et al 2013, Perez Obrien et al 2014, Pintus et al 2013, Porto-Neto et al 2013, Porto-Neto et al 2014, Rothammer et al 2013, Ryu and Lee 2014, Utsunomiya et al 2013, Xu et al 2014, Zhao et al 2015	104	63	3	African, European, Zebu
5	82.52-82.739	3.06	African	4	MRPS35, REP15, PPFIBP1, LOC767878	African breeds, NDama	Edea et al 2014, Xu et al 2014	107	64	1	African
5	95.458-95.638	30.34	European	9	MGP, ART4, LOC781903, LOC618483, LOC534416, LOC100298485, H2AFJ, LOC530773, GUCY2C	Angus, Belgian Blue, Hanwoo, Holstein, Italian Brown, Jersey, Multiple breeds, Normande	Bomba et al 2015, Choi et al 2015, Druet et al 2013, Flori et al 2009, Kim et al 2013, Larkin et al 2012, Porto-Neto et al 2013, Porto-Neto et al 2014, Qanbari et al 2011, Rothammer et al 2013, Stella et al 2010	108	65	1	European
5	99.889-108.401	57.75	European	168	LOC100296778, LOC100138144, NKG2C, KLRK1, KLRD1, KLRD1, GABARAPL1, LOC618567, OLR1, CLEC7A, CLEC1A, CLEC9A, CLEC1B, CLEC12B, CLEC12A, LOC785168, LOC784329, LOC100297496, CLEC2D, LOC509972, LOC784451, KLRF1, LOC613416, CD69, LOC618591, LOC100297644, LOC100294723, LOC100297676, KLRB1, OVOS2, LOC506828, A2M, LOC100295672, M6PR, LOC783533, PHC1, A2ML1, MIR2284R, RIMKLB, MFAP5, AICDA, APOBEC1, LOC7865…	Anatolian Black, Angus, Belgian Blue, Braunvieh, Brown Swiss, Charolais, Galloway, Guernsey, Hanwoo, Hereford, Holstein, Illyrian Mountain Busa, Italian Brown, Jersey, Limousin, Marchigiana, Multiple breeds, Murnau-Werdenfelser, Normande, Norwegian Red, Piedmontese, Romagnola, Simmental, Yanbian	Barendse et al 2009, Bomba et al 2015, Chan et al 2010, Choi et al 2015, Druet et al 2013, Flori et al 2009, Gibbs et al 2009, Glick et al 2012, Gurgul et al 2015b, Kim et al 2013, Larkin et al 2012, Lee et al 2014, Perez Obrien et al 2014, Porto-Neto et al 2013, Porto-Neto et al 2014, Qanbari et al 2011, Qanbari et al 2014, Rothammer et al 2013, Stella et al 2010, Utsunomiya et al 2013, Xu et al…	109	66	3	African, European, Zebu
5	103.833-105.388	3.76	African	47	LPCAT3, EMG1, PHB2, MIR141, MIR200C, PTPN6, C5H12ORF57, ATN1, LOC100296370, ENO2, LRRC23, SPSB2, TPI1, USP5, CDCA3, GNB3, GPR162, CD4, LAG3, PTMS, DLST, MLF2, COPS7A, C5H12ORF53, ZNF384, ING4, ACRBP, LPAR5, CHD4, NOP2, IFFO1, GAPDH, NCAPD2, MIR2424-1, MRPL51, VAMP1, TAPBPL, CD27, LTBR, SCNN1A, TNFRSF1A, LOC535353, CD9, VWF, LOC100297751, ANO2, NTF3	African breeds, NDama	Edea et al 2014, Porto-Neto et al 2014, Xu et al 2014	110	66	3	African, European, Zebu
5	106.351-108.894	7.63	Zebu	35	PARP11, EFCAB4B, PRMT8, TSPAN11, LOC540132, TEAD4, LOC100296607, TULP3, C5H12orf32, FOXM1, LOC782076, NRIP2, ITFG2, FKBP4, LOC506293, WASH1, LOC786925, SLC6A12, SLC6A13, KDM5A, RPL27A, CCDC77, B4GALNT3, NINJ2, MIR2437, WNK1, RAD52, ERC1, LOC100138973, FBXL14, WNT5B, ADIPOR2, CACNA2D4, LOC100297677, DCP1B	Brahman, Gir, Nellore	Liao et al 2013, Somavilla et al 2014, Xu et al 2014	111	66	3	African, European, Zebu
5	109.406-113.817	6	Hybrid	111	CECR5, LOC100336845, LOC617805, ATP6V1E1, BCL2L13, BID, MICAL3, PEX26, TUBA8, CDC42EP1, LGALS3, GGA1, LOC100297734, PDXP, LGALS1, NOL12, MIR2438, TRIOBP, H1F0, GCAT, GALR3, ANKRD54, EIF3L, MICALL1, C5H22ORF23, POLR2F, SOX10, PICK1, SLC16A8, BAIAP2L2, PLA2G6, MAFF, TMEM184B, CSNK1E, CSNK1D, KDELR3, DDX17, DMC1, LOC100297485, CBY1, TOMM22, JOSD1, GTPBP1, SUN2, DNAL4, CBX6, APOBEC3A, APOBEC3B, CBX7,…	Bonsmara, Borgou	Flori et al 2014, Makina et al 2015	112	67	2	Hybrid, Zebu
5	114.063-114.45	6	Zebu	5	LOC618369, LOC786131, ARFGAP3, LOC100298838, PACSIN2	Gir, Nellore	Liao et al 2013, Somavilla et al 2014	113	67	2	Hybrid, Zebu
5	116.655-119.875	22.57	European	29	FBLN1, ATXN10, LOC100337066, MIRLET7A-3, MIR2443, MIRLET7B, PPARA, LOC537366, LOC100337019, LOC100336846, TTC38, GTSE1, LOC100336691, TRMU, CELSR1, LOC100336725, GRAMD4, LOC100336737, TBC1D22A, MIR2284H, FAM19A5, LOC100336389, SELO, TUBGCP6, HDAC10, MAPK12, MAPK11, PLXNB2, LOC100139352	Angus, Belgian Blue, Brown Swiss, Franken Gelbvieh, Guernsey, Holstein, Japanese Black, Jersey, Limousin, Multiple breeds, Norwegian Red, Simmental	Barendse et al 2009, Druet et al 2013, Hosokawa et al 2012, Lee et al 2014, Perez Obrien et al 2014, Porto-Neto et al 2013, Qanbari et al 2014, Rothammer et al 2013, Zhao et al 2015	114	68	1	European
5	119.8-122.916	4.63	Zebu	40	TUBGCP6, HDAC10, MAPK12, MAPK11, PLXNB2, LOC100139352, LOC510764, SBF1, ADM2, MIOX, LOC100337462, LMF2, NCAPH2, SCO2, LOC100138428, MGC128071, KLHDC7B, LOC790482, CPT1B, CHKB, MAPK8IP2, ARSA, SHANK3, ACR, RABL2B, LOC531175, LOC100336626, ZBED4, ALG12, LOC100300263, CRELD2, LOC100336651, LOC100336471, LOC100336488, LOC100336501, MLC1, LOC100336514, MOV10L1, PANX2, TRABD	Brahman, Gir	Liao et al 2013, Xu et al 2014	115	69	1	Zebu
6	3.25-8.298	43.97	European	35	BBS7, CCNA2, EXOSC9, ANXA5, QRFPR, C6H4ORF31, PRDM5, LOC100337070, LOC100337080, LOC100337095, LOC100337111, LOC100337120, LOC100337132, MAD2, LOC100337165, MAD2L1, MGC134093, LOC100337347, LOC100140002, LOC100337360, LOC100337377, PDE5A, PDE5A, LOC100337427, LOC615008, LOC529462, FABP2, LOC100336459, LOC100295892, MYOZ2, SYNPO2, SEC24D, METTL14, PRSS12, NDST3	Angus, Belgian Blue, Brown Swiss, Charolais, Franken Gelbvieh, Guernsey, Hanwoo, Hereford, Holstein, Jersey, Limousin, Multiple breeds, Murnau-Werdenfelser, Norwegian Red, Simmental, Wagyu, Yanbian	Choi et al 2015, Glick et al 2012, Kim et al 2013, Perez Obrien et al 2014, Porto-Neto et al 2013, Qanbari et al 2011, Ramey et al 2013, Rothammer et al 2013, Zhao et al 2015	116	70	1	European
6	16.563-18.323	3.91	Zebu	15	EGF, LOC786091, LRIT3, RRH, GAR1, CFI, GCSH, PLA2G12A, CASP6, CCDC109B, SEC24B, COL25A1, AGXT2L1, OSTC, RPL34	Gir, Guzera, Nellore	Porto-Neto et al 2013	117	71	1	Zebu
6	29.115-30.407	3.74	African	3	LOC530285, PDHA2, UNC5C	African breeds, NDama	Edea et al 2014, Porto-Neto et al 2014, Randhawa et al 2015	118	72	1	African
6	38.279-38.279	4.5	Hybrid	0		Beefmaster, Sheko	Gibbs et al 2009	119	73	2	European, Hybrid
6	35.633-41.259	78.38	European	25	LOC616908, MMRN1, SNCA, GPRIN3, LOC532427, FAM13A1, HERC3, NAP1L5, PIGY, HERC5, HERC6, PPM1K, ABCG2, PKD2, SPP1, LOC613958, IBSP, LAP3, MED28, LOC523874, DCAF16, NCAPG, LCORL, LOC100300267, SLIT2	Anatolian Black, Angus, Belgian Blue, Braunvieh, Brown Swiss, Charolais, Franken Gelbvieh, Guernsey, Hanwoo, Hereford, Holstein, Italian Brown, Jersey, Limousin, Marchigiana, Multiple breeds, Murnau-Werdenfelser, Normande, Norwegian Red, Piedmontese, Romagnola, Simmental, Yanbian	Barendse et al 2009, Bomba et al 2015, Chan et al 2010, Choi et al 2015, Druet et al 2013, Flori et al 2009, Gibbs et al 2009, Hayes et al 2009b, Kemper et al 2014, Mancini et al 2014, Pan et al 2013, Perez Obrien et al 2014, Pintus et al 2013, Porto-Neto et al 2013, Qanbari et al 2010, Randhawa et al 2015, Rothammer et al 2013, Sorbolini et al 2015, Stella et al 2010, Xu et al 2014, Zhao et al 2…	120	73	2	European, Hybrid
6	43.159-43.159	7.5	Hybrid	0		Beefmaster, Santa Gertrudis, Sheko	Gibbs et al 2009	119	73	2	European, Hybrid
6	46.315-46.998	5.69	Zebu	6	PI4K2B, ZCCHC4, ANAPC4, SLC34A2, SEL1L3, LOC615093	Gir, Nellore	Perez Obrien et al 2014, Somavilla et al 2014	121	74	2	African, Zebu
6	47.431-53.25	4.15	African	5	CCKAR, TBC1D19, STIM2, LOC781090, PCDH7	African breeds, NDama	Edea et al 2014, Gibbs et al 2009, Randhawa et al 2014, Randhawa et al 2015	122	74	2	African, Zebu
6	58.814-60.392	3.76	African	16	PGM2, TBC1D1, KLF3, TLR10, TLR6, TLR1, LOC511583, TMEM156, KLHL5, WDR19, LOC514842, KLB, RPL9, LIAS, UGDH, C6H4orf34	African breeds, NDama	Edea et al 2014, Porto-Neto et al 2014, Xu et al 2014	123	75	1	African
6	61.987-72.731	5.52	Zebu	64	LIMCH1, LOC783703, TMEM33, SLC30A9, LOC782858, BEND4, SHISA3, ATP8A1, LOC527289, LOC784077, KCTD8, YIPF7, GUF1, GNPDA2, LOC100336842, GABRG1, LOC100336767, GABRA2, MGC127695, LOC781223, GABRA4, LOC536190, GABRB1, COMMD8, ATP10D, CORIN, LOC783188, CNGA1, NIPAL1, TXK, LOC100337263, TEC, SLAIN2, SLC10A4, ZAR1, FRYL, OCIAD1, OCIAD2, CWH43, DCUN1D4, LRRC66, SGCB, SPATA18, USP46, MIR2445, RASL11B, SCFD…	Gir, Guzera, Nellore	Perez Obrien et al 2014, Porto-Neto et al 2013	124	76	3	European, Hybrid, Zebu
6	68.25-74.531	89.96	European	55	CNGA1, NIPAL1, TXK, LOC100337263, TEC, SLAIN2, SLC10A4, ZAR1, FRYL, OCIAD1, OCIAD2, CWH43, DCUN1D4, LRRC66, SGCB, SPATA18, USP46, MIR2445, RASL11B, SCFD2, FIP1L1, LOC100336506, LOC100336519, LNX1, CHIC2, LOC100336216, GSX2, PDGFRA, KIT, KDR, SRD5A3, LOC100335745, EXOC1, TMEM165, LOC100300400, PDCL2, EIF4E2, NMU, CEP135, LOC782369, MGC148692, AASDH, PPAT, PAICS, SRP72, ARL9, LOC509782, HOPX, SPINK…	Angus, Belgian Blue, Braunvieh, Brown Swiss, Charolais, Galloway, Guernsey, Hereford, Holstein, Illyrian Mountain Busa, Italian Brown, Jersey, Limousin, Marchigiana, Multiple breeds, Murray Grey, Normande, Norwegian Red, Piedmontese, Salers, Shorthorn, Simmental	Bomba et al 2015, Druet et al 2013, Flori et al 2009, Kemper et al 2014, Larkin et al 2012, Lee et al 2014, Mancini et al 2014, Pintus et al 2013, Porto-Neto et al 2013, Porto-Neto et al 2014, Qanbari et al 2011, Qanbari et al 2014, Ramey et al 2013, Randhawa et al 2014, Rothammer et al 2013, Stella et al 2010, Xu et al 2014, Zhao et al 2015	125	76	3	European, Hybrid, Zebu
6	72.138-73.28	6	Hybrid	11	KDR, SRD5A3, LOC100335745, EXOC1, TMEM165, LOC100300400, PDCL2, EIF4E2, NMU, CEP135, LOC782369	Borgou, Creole	Flori et al 2014, Gautier and Naves 2011	126	76	3	European, Hybrid, Zebu
6	77.393-78.264	3.77	Zebu	0		Gir, Nellore	Perez Obrien et al 2014, Porto-Neto et al 2013	127	77	1	Zebu
6	83.42-83.799	41.88	European	0		Angus, Braunvieh, Brown Swiss, Charolais, Galloway, Guernsey, Hereford, Holstein, Jersey, Korean, Limousin, Multiple breeds, Normande, Yanbian	Choi et al 2015, Druet et al 2013, Flori et al 2009, Glick et al 2012, Kim et al 2015, Larkin et al 2012, Lee et al 2014, Perez Obrien et al 2014, Porto-Neto et al 2013, Qanbari et al 2011, Rothammer et al 2013, Ryu and Lee 2014, Xu et al 2014, Zhao et al 2015	128	78	1	European
6	88.442-89.147	4.79	African	3	SLC4A4, GC, NPFFR2	African breeds, NDama	Edea et al 2014, Gautier et al 2009, Porto-Neto et al 2014, Randhawa et al 2014	129	79	1	African
6	92.624-94.729	32.2	European	20	ART3, CXCL10, CXCL11, NUP54, SCARB2, LOC508540, STBD1, CCDC158, SHROOM3, LOC512359, Sep-11, CCNI, CCNG2, LOC784433, CXCL13, LOC100300832, CNOT6L, LOC100337448, MRPL1, LOC537989	Angus, Belgian Blue, Braunvieh, Brown Swiss, Charolais, Guernsey, Hanwoo, Hereford, Holstein, Jersey, Limousin, Multiple breeds, Murnau-Werdenfelser, Norwegian Red, Simmental	Choi et al 2015, Druet et al 2013, Gurgul et al 2015, Larkin et al 2012, Perez Obrien et al 2014, Porto-Neto et al 2013, Rothammer et al 2013, Utsunomiya et al 2013, Xu et al 2014, Zhao et al 2015	130	80	3	African, European, Zebu
6	92.309-100.039	4.24	African	57	USO1, PPEF2, NAAA, LOC100337158, SDAD1, CXCL9, ART3, CXCL10, CXCL11, NUP54, SCARB2, LOC508540, STBD1, CCDC158, SHROOM3, LOC512359, Sep-11, CCNI, CCNG2, LOC784433, CXCL13, LOC100300832, CNOT6L, LOC100337448, MRPL1, LOC537989, ANXA3, LOC505766, PAQR3, NAA11, GK2, LOC784058, ANTXR2, PRDM8, FGF5, C6H4orf22, BMP3, PRKG2, RASGEF1B, HNRNPD, HNRPDL, ENOPH1, TMEM150C, SCD5, SEC31A, THAP9, LIN54, MIR2447, …	African breeds, NDama	Edea et al 2014, Gautier et al 2009, Xu et al 2014	131	80	3	African, European, Zebu
6	96.398-97.673	4.63	Zebu	6	ANTXR2, PRDM8, FGF5, C6H4orf22, BMP3, PRKG2	Brahman, Nellore	Somavilla et al 2014, Xu et al 2014	132	80	3	African, European, Zebu
6	104.923-104.923	3.18	African	0		African breeds	Edea et al 2014, Gautier et al 2009	133	81	3	African, European, Zebu
6	103.685-111.132	43.92	European	93	AFF1, KLHL8, LOC781224, HSD17B13, HSD17B11, LOC781671, NUDT9, SPARCL1, LOC100337125, DSPP, MAN2B2, PPP2R2C, LOC100298456, LOC100298890, JAKMIP1, LOC615433, CRMP1, EVC, EVC2, EVC2, STK32B, CYTL1, MSX1, STX18, NSG1, LOC513470, CPZ, LOC100300171, MIR1777A, LRPAP1, DOK7, LOC100337361, LOC100139648, RGS12, ZBTB49, LYAR, TMEM128, OTOP1, DRD5, LOC614978, SLC6A4, MIR2451, MIR2450A, MIR2450B, MIR2450C, GR…	Angus, Belgian Blue, Brown Swiss, Charolais, Guernsey, Hereford, Holstein, Jersey, Limousin, Multiple breeds, Murnau-Werdenfelser, Norwegian Red, Simmental, Wagyu	Bomba et al 2015, Chan et al 2010, Druet et al 2013, Gurgul et al 2015b, Kim et al 2015, Kim et al 2015b, Lee et al 2014, Porto-Neto et al 2013, Ramey et al 2013, Rothammer et al 2013, Xu et al 2014, Zhao et al 2015	134	81	3	African, European, Zebu
6	110.075-111.96	3.83	Zebu	5	WDR1, ZNF518B, LOC100335675, LOC100298588, HS3ST1	Gir, Nellore	Porto-Neto et al 2013, Somavilla et al 2014	135	81	3	African, European, Zebu
6	115.676-117.805	26.85	European	9	BST1, CD38, FGFBP1, PROM1, TAPT1, LDB2, QDPR, CLRN2, LOC782761	Angus, Belgian Blue, Brown Swiss, Charolais, Guernsey, Hereford, Holstein, Jersey, Limousin, Multiple breeds, Romagnola	Chan et al 2010, Druet et al 2013, Gurgul et al 2015b, Hayes et al 2009b, Porto-Neto et al 2013, Qanbari et al 2011, Rothammer et al 2013, Zhao et al 2015	136	82	1	European
7	2.019-6.47	24.36	European	129	ADAMTS2, ZNF354C, LOC782402, GRM6, ZNF454, ZFP2, RNF187, LOC520120, HIST3H2A, LOC518318, TRIM17, TRIM11, GLO1, MGC166429, LOC506009, GJC2, GUK1, MRPL55, C1orf35, ARF1, WNT3A, WNT9A, LOC618656, SNAP47, JMJD4, ZNF354A, LOC787144, LOC100295355, ATP13A1, GMIP, LPAR2, PBX4, CILP2, NDUFA13, TSSK6, GATAD2A, LOC528175, SF4, TM6SF2, HAPLN4, NCAN, NR2C2AP, RFXANK, LOC100271850, MEF2B, MEF2B, TMEM161A, SLC2…	Angus, Franken Gelbvieh, Hanwoo, Hereford, Holstein, Italian Brown, Limousin, Murnau-Werdenfelser, Norwegian Red, Piedmontese, Simmental	Glick et al 2012, Gurgul et al 2015b, Kim et al 2015b, Pintus et al 2013, Porto-Neto et al 2013, Qanbari et al 2011, Ramey et al 2013, Rothammer et al 2013, Zhao et al 2015	137	83	1	European
7	13.625-15.452	6	Zebu	63	NFIX, GADD45GIP1, RAD23A, CALR, FARSA, SYCE2, GCDH, KLF1, DNASE2, MAST1, LOC784207, RTBDN, RNASEH2A, PRDX2, JUNB, HOOK2, BEST2, ASNA1, C7H19ORF43, TNPO2, FBXW9, LOC529425, DHPS, WDR83, C7H19orf56, MAN2B1, ZNF564, LOC784148, LOC100139362, ZNF627, MUC16, LOC786833, LOC786879, LOC786897, LOC100298718, LOC511678, LOC526508, LOC504337, LOC512624, LOC787041, LOC521914, LOC100139679, LOC528224, LOC61395…	Gir, Nellore	Liao et al 2013, Somavilla et al 2014	138	84	4	African, European, Hybrid, Zebu
7	12.561-16.826	3.18	African	148	LOC100335404, LPHN1, ASF1B, PRKACA, LOC100137974, LOC539805, LOC527118, IL27RA, LOC100300034, LOC789747, DCAF15, PODNL1, CC2D1A, LOC614692, CCDC130, MIR181C, MIR181D, NANOS3, MRI1, LOC614800, ZSWIM4, MIR24-2, MIR27A, MIR23A, CACNA1A, IER2, LOC100297567, STX10, NACC1, TRMT1, LYL1, NFIX, GADD45GIP1, RAD23A, CALR, FARSA, SYCE2, GCDH, KLF1, DNASE2, MAST1, LOC784207, RTBDN, RNASEH2A, PRDX2, JUNB, HOOK…	African breeds	Edea et al 2014, Gautier et al 2009	139	84	4	African, European, Hybrid, Zebu
7	12.25-21.979	29.99	European	348	EMR3, LOC100298871, LOC100299814, NDUFB7, TECR, DNAJB1, GIPC1, PTGER1, PKN1, DDX39, CD97, LOC100335404, LPHN1, ASF1B, PRKACA, LOC100137974, LOC539805, LOC527118, IL27RA, LOC100300034, LOC789747, DCAF15, PODNL1, CC2D1A, LOC614692, CCDC130, MIR181C, MIR181D, NANOS3, MRI1, LOC614800, ZSWIM4, MIR24-2, MIR27A, MIR23A, CACNA1A, IER2, LOC100297567, STX10, NACC1, TRMT1, LYL1, NFIX, GADD45GIP1, RAD23A, CA…	Angus, Belgian Blue, Brown Swiss, Franken Gelbvieh, Guernsey, Hanwoo, Hereford, Holstein, Illyrian Mountain Busa, Jersey, Limousin, Marchigiana, Multiple breeds, Norwegian Red, Piedmontese, Pinzgauer, Simmental	Bomba et al 2015, Choi et al 2015, Druet et al 2013, Gibbs et al 2009, Kasarda et al 2015, Kim et al 2015, Lee et al 2014, Porto-Neto et al 2013, Qanbari et al 2011, Qanbari et al 2014, Ramey et al 2013, Rothammer et al 2013, Stella et al 2010, Xu et al 2014, Zhao et al 2015	140	84	4	African, European, Hybrid, Zebu
7	19.615-20.548	4.05	African	24	RFX2, RANBP3, CAPS, VMAC, NDUFA11, FUT5, NRTN, DUS3L, PRR22, TMEM146, LONP1, RPL36, HSD11B1L, LOC540962, SAFB, LOC787645, LOC100300349, ZNRF4, PTPRS, KDM4B, UHRF1, ARRDC5, PLIN3, TICAM1	African breeds	Edea et al 2014, Flori et al 2014, Gautier et al 2009	139	84	4	African, European, Hybrid, Zebu
7	20.304-21.551	9	Hybrid	46	KDM4B, UHRF1, ARRDC5, PLIN3, TICAM1, FEM1A, MIR7, DPP9, C7H19orf10, TNFAIP8L1, SEMA6B, LRG1, PLIN5, PLIN4, HDGF2, UBXN6, CHAF1A, SH3GL1, MPND, STAP2, FSD1, TMIGD2, SHD, CCDC94, EBI3, ANKRD24, SIRT6, CREB3L3, MAP2K2, ZBTB7A, PIAS4, LOC100297725, EEF2, MIR1434, DAPK3, MIR2456, ITGB1BP3, ATCAY, ZFR2, MATK, RAX2, MRPL54, APBA3, TJP3, PIP5K1C, LOC528952	Borgou, Creole	Flori et al 2014, Gautier and Naves 2011	141	84	4	African, European, Hybrid, Zebu
7	21.308-22.725	3.88	Zebu	57	ATCAY, ZFR2, MATK, RAX2, MRPL54, APBA3, TJP3, PIP5K1C, LOC528952, LOC100295917, TBXA2R, LOC100336987, LOC100336995, GIPC3, HMG20B, MGC137027, LOC526668, LOC100337014, FZR1, DOHH, LOC510079, LOC618071, NFIC, LOC100337236, NCLN, S1PR4, GNA15, GNA11, AES, TLE2, TLE6, LOC789258, LOC506181, ZNF555, ZNF554, THOP1, SGTA, SLC39A3, DIRAS1, GNG7, LOC100297100, GADD45B, LMNB2, LOC100138660, TIMM13, TMPRSS9,…	Gir, Zebu breeds	Liao et al 2013, Porto-Neto et al 2013	138	84	4	African, European, Hybrid, Zebu
7	23.404-23.404	4.05	African	0		African breeds	Edea et al 2014, Flori et al 2014, Gautier et al 2009	142	85	4	African, European, Hybrid, Zebu
7	27.497-29.146	3.18	African	11	CTXN3, PRRC1, MEGF10, LOC100335582, Mar-03, LMNB1, LOC100126817, PHAX, ALDH7A1, GRAMD3, MIR2458	African breeds	Edea et al 2014, Gautier et al 2009	142	85	4	African, European, Hybrid, Zebu
7	25.639-34.774	39.75	European	36	ADAMTS19, ISOC1, SLC27A6, FBN2, SLC12A2, LOC100138814, CTXN3, PRRC1, MEGF10, LOC100335582, Mar-03, LMNB1, LOC100126817, PHAX, ALDH7A1, GRAMD3, MIR2458, PTTG1, ZNF608, LOC520487, CSNK1G3, CEP120, PRDM6, PPIC, SNX24, SNX2, SNCAIP, ZNF474, LOX, SRFBP1, FTMT, LOC521901, LOC784593, PRR16, LOC782989, LOC100299445	Anatolian Black, Angus, Belgian Blue, Brown Swiss, Charolais, Guernsey, Hanwoo, Hereford, Holstein, Italian Brown, Jersey, Korean, Limousin, Multiple breeds, Murnau-Werdenfelser, Norwegian Red, Simmental	Barendse et al 2009, Bomba et al 2015, Choi et al 2015, Druet et al 2013, Gurgul et al 2015b, Kemper et al 2014, Kim et al 2015, Lee et al 2014, Porto-Neto et al 2013, Qanbari et al 2011, Qanbari et al 2014, Rothammer et al 2013, Ryu and Lee 2014, Stella et al 2010, Xu et al 2014, Zhao et al 2015	143	85	4	African, European, Hybrid, Zebu
7	30.816-31.136	6	Hybrid	0		Borgou, Creole	Flori et al 2014, Gautier and Naves 2011	144	85	4	African, European, Hybrid, Zebu
7	31.991-32.554	4.08	Zebu	4	PRDM6, PPIC, SNX24, SNX2	Nellore	Porto-Neto et al 2013, Somavilla et al 2014	145	85	4	African, European, Hybrid, Zebu
7	35.24-35.656	4.08	Zebu	2	LOC540403, LOC100295797	Nellore	Porto-Neto et al 2013, Somavilla et al 2014	145	85	4	African, European, Hybrid, Zebu
7	38.556-42.46	5.85	African	88	SEMA6A, LOC100336529, COMMD10, ARL10, MIR1271, NOP16, HIGD2A, CLTB, FAF2, RNF44, CDHR2, GPRIN1, SNCB, EIF4E1B, TSPAN17, UNC5A, HK3, UIMC1, LACTB, LOC533921, ZNF346, FGFR4, LOC100336707, NSD1, RAB24, PRELID1, MXD3, LMAN2, RGS14, SLC34A1, PFN3, F12, GRK6, PRR7, DBN1, PDLIM7, DOK3, DDX41, FAM193B, LOC509184, LOC100139419, TMED9, B4GALT7, LOC513032, RMND5B, NHP2, HNRNPAB, AGXT2L2, COL23A1, CLK4, ZNF3…	African breeds, NDama	Edea et al 2014, Gautier et al 2009, Porto-Neto et al 2014, Randhawa et al 2014, Xu et al 2014	146	86	1	African
7	43.019-45.01	6	Hybrid	62	LOC788011, LOC788055, LOC616716, LOC788079, LOC506034, LOC509217, LOC514645, LOC539568, LOC510877, LOC788190, LOC511141, LOC616938, LOC515313, LOC615374, LOC510603, LOC788287, LOC618395, LOC510631, LOC788323, LOC507971, LOC509922, LOC788361, LOC524160, LOC517722, LOC518474, LOC100299275, MGC137030, MGC148293, SH3BP5L, ZNF672, ZNF692, LOC540000, LOC789022, LOC789031, LOC614592, LOC785149, LOC10030…	Kenyen crossbred, Santa Gertrudis	Gibbs et al 2009, Kim and Rothschild 2014	147	87	4	African, European, Hybrid, Zebu
7	48.373-48.373	6	Hybrid	0		Kenyen crossbred, Santa Gertrudis	Gibbs et al 2009, Kim and Rothschild 2014	147	87	4	African, European, Hybrid, Zebu
7	44.95-56.027	13.15	Zebu	206	MGC127138, LOC100336938, LOC100298591, ELANE, PTBP1, LOC100337214, CFD, LOC100337227, LOC100298629, C7H19orf22, ARID3A, WDR18, GRIN3B, LOC514413, HMHA1, CNN2, ABCA7, POLR2E, GPX4, SBNO2, STK11, LOC100337329, LOC785529, ATP5D, EFNA2, MIDN, CIRBP, LOC616355, MUM1, NDUFS7, GAMT, DAZAP1, RPS15, APC2, C7H19orf25, PCSK4, REEP6, ADAMTSL5, LOC511891, LOC100337439, MBD3, LOC100337449, UQCR, TCF7L1, LOC618…	Brahman, East African Shorthorn Zebu, Gir, Guzera, Nellore, Zebu breeds	Bahbahani et al 2015, Liao et al 2013, Perez Obrien et al 2014, Porto-Neto et al 2013, Porto-Neto et al 2014, Xu et al 2014	148	87	4	African, European, Hybrid, Zebu
7	49.604-54.572	56.11	European	101	SPOCK1, KLHL3, MIR874, HNRNPA0, LOC100295088, MYOT, PKD2L2, LOC540987, WNT8A, NME5, BRD8, KIF20A, CDC23, GFRA3, GFRA3, CDC25C, FAM53C, MIR2459, LOC784359, REEP2, EGR1, ETF1, HSPA9, LOC100297420, LOC100337182, LRRTM2, CTNNA1, SIL1, MATR3, PAIP2, SLC23A1, PACAP, LOC785007, SPATA24, DNAJC18, ECSCR, TMEM173, UBE2D2, CXXC5, PSD2, LOC783452, PURA, IGIP, C7H5orf32, PFDN1, HBEGF, SLC4A9, LOC509490, SRA1,…	Angus, Belgian Blue, Brown Swiss, Charolais, Franken Gelbvieh, Guernsey, Hanwoo, Hereford, Holstein, Italian Brown, Jersey, Limousin, Multiple breeds, Norwegian Red, Simmental, Yanbian	Barendse et al 2009, Bomba et al 2015, Choi et al 2015, Druet et al 2013, Gibbs et al 2009, Kemper et al 2014, Kim et al 2015, Larkin et al 2012, Perez Obrien et al 2014, Porto-Neto et al 2013, Porto-Neto et al 2014, Qanbari et al 2011, Qanbari et al 2014, Ramey et al 2013, Rothammer et al 2013, Stella et al 2010, Xu et al 2014, Zhao et al 2015	149	87	4	African, European, Hybrid, Zebu
7	51.307-54.072	13.15	Zebu	69	GFRA3, CDC25C, FAM53C, MIR2459, LOC784359, REEP2, EGR1, ETF1, HSPA9, LOC100297420, LOC100337182, LRRTM2, CTNNA1, SIL1, MATR3, PAIP2, SLC23A1, PACAP, LOC785007, SPATA24, DNAJC18, ECSCR, TMEM173, UBE2D2, CXXC5, PSD2, LOC783452, PURA, IGIP, C7H5orf32, PFDN1, HBEGF, SLC4A9, LOC509490, SRA1, APBB3, SLC35A4, LOC509618, CD14, TMCO6, NDUFA2, IK, WDR55, DND1, HARS, DTD1, ZMAT2, PCDHA2, PCDHA4, PCDHA6, PCD…	Brahman, East African Shorthorn Zebu, Gir, Guzera, Nellore, Zebu breeds	Bahbahani et al 2015, Liao et al 2013, Porto-Neto et al 2013, Porto-Neto et al 2014, Xu et al 2014	148	87	4	African, European, Hybrid, Zebu
7	52.224-54.572	4.92	African	73	MATR3, PAIP2, SLC23A1, PACAP, LOC785007, SPATA24, DNAJC18, ECSCR, TMEM173, UBE2D2, CXXC5, PSD2, LOC783452, PURA, IGIP, C7H5orf32, PFDN1, HBEGF, SLC4A9, LOC509490, SRA1, APBB3, SLC35A4, LOC509618, CD14, TMCO6, NDUFA2, IK, WDR55, DND1, HARS, DTD1, ZMAT2, PCDHA2, PCDHA4, PCDHA6, PCDHA3, PCDHA9, PCDHA10, LOC616099, PCDHA11, PCDHA13, PCDHAC1, PCDHB1, PCDHB2, PCDHB4, PCDHB6, LOC100300664, PCDHB5, PCDHB…	African breeds, NDama	Edea et al 2014, Gautier et al 2009, Porto-Neto et al 2014, Randhawa et al 2015	150	87	4	African, European, Hybrid, Zebu
7	54.476-55.435	6	Hybrid	8	PCDH1, KIAA0141, PCDH12, RNF14, GNPDA1, LOC618678, LOC541196, SPRY4	Creole	Gautier and Naves 2011	147	87	4	African, European, Hybrid, Zebu
7	57.357-58.955	3.18	African	3	KCTD16, UBAP2L, LOC100337450	African breeds	Edea et al 2014, Gautier et al 2009	151	88	1	African
7	61.997-64.805	4.94	African	46	HTR4, ADRB2, SH3TC2, ABLIM3, AFAP1L1, GRPEL2, PCYOX1L, IL17B, MIR143, MIR145, CSNK1A1, LOC526631, LOC514750, MIR378, PDE6A, SLC26A2, LOC100138414, HMGXB3, CSF1R, CDX1, LOC100337122, PDGFRB, MIR1777B, SLC6A7, CAMK2A, ARSI, TCOF1, CD74, RPS14, NDST1, MIR2461, SYNPO, MYOZ3, RBM22, DCTN4, MGC128424, ZNF300, GPX3, TNIP1, ANXA6, CCDC69, GM2A, SLC36A3, SLC36A2, SLC36A1, FAT2	African breeds, NDama	Edea et al 2014, Gautier et al 2009, Porto-Neto et al 2014, Xu et al 2014	152	89	1	African
7	68.382-68.625	3.18	African	0		African breeds, Nguni	Edea et al 2014, Gautier et al 2009, Makina et al 2015	153	90	1	African
7	71.139-71.139	3.18	African	0		African breeds, Nguni	Edea et al 2014, Gautier et al 2009, Makina et al 2015	154	91	1	African
7	95.72-98.498	24.42	European	16	LOC617002, LOC617013, ANKRD32, LOC100298968, MCTP1, FAM81B, TTC37, ARSK, LOC100336927, RHOBTB3, RFESD, SPATA9, GLRXL, ELL2, PCSK1, CAST	Angus, Brown Swiss, Franken Gelbvieh, Hereford, Holstein, Jersey, Limousin, Norwegian Red, Simmental	Kim et al 2013, Lee et al 2014, Perez Obrien et al 2014, Porto-Neto et al 2013, Qanbari et al 2014, Rothammer et al 2013, Xu et al 2014, Zhao et al 2015	155	92	3	African, European, Zebu
7	96.213-101.026	6.45	Zebu	24	LOC617013, ANKRD32, LOC100298968, MCTP1, FAM81B, TTC37, ARSK, LOC100336927, RHOBTB3, RFESD, SPATA9, GLRXL, ELL2, PCSK1, CAST, ERAP1, ERAP2, LNPEP, LOC539264, LOC100296257, LIX1, RIOK2, RGMB, CHD1	Brahman, Nellore	Perez Obrien et al 2014, Somavilla et al 2014, Xu et al 2014	156	92	3	African, European, Zebu
7	96.766-102.18	4.79	African	21	MCTP1, FAM81B, TTC37, ARSK, LOC100336927, RHOBTB3, RFESD, SPATA9, GLRXL, ELL2, PCSK1, CAST, ERAP1, ERAP2, LNPEP, LOC539264, LOC100296257, LIX1, RIOK2, RGMB, CHD1	African breeds, NDama	Edea et al 2014, Porto-Neto et al 2014, Randhawa et al 2015, Xu et al 2014	157	92	3	African, European, Zebu
7	108.808-111.527	12.36	European	9	EFNA5, LOC100337469, LOC782335, LOC523504, MIR2465, FER, PJA2, RPL19, MAN2A1	Angus, Belgian Blue, Brown Swiss, Guernsey, Hereford, Holstein, Jersey, Limousin, Norwegian Red, Romagnola	Druet et al 2013, Gurgul et al 2015b, Porto-Neto et al 2013, Rothammer et al 2013	158	93	1	European
8	0.125-2.741	7.08	Zebu	15	HIATL1, ANXA10, PALLD, MIR2466, CBR4, SH3RF1, MIR2467, LOC100299276, LOC534671, CLCN3, C8H4orf27, LOC615521, MFAP3L, AADAT, AADAT	Gir, Nellore	Liao et al 2013, Porto-Neto et al 2013, Somavilla et al 2014	159	94	2	European, Zebu
8	0.25-4.25	16.16	European	14	ANXA10, PALLD, MIR2466, CBR4, SH3RF1, MIR2467, LOC100299276, LOC534671, CLCN3, C8H4orf27, LOC615521, MFAP3L, AADAT, AADAT	Angus, Belgian Blue, Brown Swiss, Franken Gelbvieh, Hereford, Holstein, Jersey, Limousin, Simmental, Yanbian	Choi et al 2015, Lee et al 2014, Porto-Neto et al 2013, Qanbari et al 2011, Rothammer et al 2013, Zhao et al 2015	160	94	2	European, Zebu
8	6.84-10.922	5.46	Zebu	41	GLRA3, LOC784116, LOC786599, ADAM20, ADAM21, LOC100300649, CTSB, FDFT1, NEIL2, GATA4, LOC100140088, BLK, C8H8orf13, TDH, MTMR9, XKR6, PINX1, SOX7, C8H8orf74, RP1L1, LOC521059, LOC783279, LOC783359, MSRA, MIR124A-1, KIF13B, LOC100295263, HMBOX1, INTS9, EXTL3, FZD3, FBXO16, ZNF395, PNOC, LOC100295020, ELP3, LOC515679, SCARA5, PBK, ESCO2, CCDC25	Brahman, Gir, Nellore	Porto-Neto et al 2013, Somavilla et al 2014, Xu et al 2014	161	95	2	European, Zebu
8	9.029-16.911	22.05	European	33	MIR124A-1, KIF13B, LOC100295263, HMBOX1, INTS9, EXTL3, FZD3, FBXO16, ZNF395, PNOC, LOC100295020, ELP3, LOC515679, SCARA5, PBK, ESCO2, CCDC25, SCARA3, CLU, LOC513469, TMEM215, NDUFB6, MIR2469, TOPORS, DDX58, ACO1, MIR873, MIR876, LOC617072, LINGO2, LOC506309, MOBKL2B, IFNK	Angus, Belgian Blue, Brown Swiss, Franken Gelbvieh, Guernsey, Hereford, Holstein, Italian Brown, Jersey, Limousin, Multiple breeds, Murnau-Werdenfelser, Norwegian Red, Piedmontese, Simmental, Yanbian	Barendse et al 2009, Choi et al 2015, Druet et al 2013, Lee et al 2014, Pintus et al 2013, Porto-Neto et al 2013, Porto-Neto et al 2014, Qanbari et al 2011, Rothammer et al 2013, Zhao et al 2015	162	95	2	European, Zebu
8	21.56-23.409	3.06	African	52	DMRTA1, LOC782525, CDKN2B, CDKN2A, LOC782907, LOC100140687, IFNT, IFN-tau-c1, LOC523244, LOC619113, LOC618801, LOC781424, LOC513706, LOC616272, IFNW1, LOC618947, LOC509166, LOC781948, IFN-a, KLHL9, LOC781732, LOC781778, LOC781815, IFNAC, LOC100298530, LOC100298573, LOC100335340, LOC617135, LOC618859, LOC538620, LOC618985, LOC510726, LOC540442, LOC617112, LOC618943, LOC619092, LOC100299481, LOC783…	African breeds, NDama	Edea et al 2014, Xu et al 2014	163	96	1	African
8	28.463-30.735	8.54	Zebu	10	LOC538331, PSIP1, SNAPC3, SNAPC3, TTC39B, FREM1, CER1, ZDHHC21, LOC511975, NFIB	Brahman, Gir, Guzera, Nellore	Porto-Neto et al 2013, Somavilla et al 2014, Xu et al 2014	164	97	2	European, Zebu
8	30.693-33.15	24.39	European	5	LOC100296508, MPDZ, LOC616371, TYRP1, LOC782470	Angus, Belgian Blue, Braunvieh, Brown Swiss, Guernsey, Hanwoo, Hereford, Holstein, Limousin, Multiple breeds, Murnau-Werdenfelser, Simmental, Yanbian	Barendse et al 2009, Choi et al 2015, Druet et al 2013, Gurgul et al 2015b, Pan et al 2013, Porto-Neto et al 2013, Qanbari et al 2014, Rothammer et al 2013	165	97	2	European, Zebu
8	37.91-41.554	4.08	African	28	KDM4C, GLDC, UHRF2, TPD52L3, IL33, LOC781462, RANBP6, LOC616937, MLANA, ERMP1, LOC506005, PDCD1LG2, CD274, C8H9ORF46, INSL6, JAK2, RCL1, MIR101, AK3L1, CDC37L1, MGC133950, LOC100139009, PPAPDC2, SLC1A1, MIR2471, LOC524909, MIR2470, RFX3	African breeds	Edea et al 2014, Gautier et al 2009, Randhawa et al 2014	166	98	2	African, Zebu
8	43.603-43.744	4.32	Zebu	0		Brahman, Gir, Nellore	Perez Obrien et al 2014, Xu et al 2014	167	98	2	African, Zebu
8	47.771-50.019	3.18	African	10	TMEM2, FAM108B1, C8H9ORF85, GDA, ZFAND5, LOC783838, TMC1, ALDH1A1, LOC785403, ANXA1	African breeds	Edea et al 2014, Gautier et al 2009	168	99	1	African
8	53.575-54.449	9.24	Zebu	5	LOC100336482, GNA14, VPS13A, GNAQ, CEP78	Brahman, Gir, Nellore, Zebu breeds	Liao et al 2013, Porto-Neto et al 2013, Porto-Neto et al 2014, Somavilla et al 2014, Xu et al 2014	169	100	1	Zebu
8	58.282-62.549	5.21	Zebu	69	LOC785500, MGC134066, LOC615254, DNAJB5, LOC100137826, VCP, FANCG, PNN, PIGO, STOML2, KIAA1539, UNC13B, LOC516849, RUSC2, LOC507810, TESK1, CD72, SIT1, CCDC107, C9orf100, CA9, TPM2, TLN1, LOC100297528, CREB3, GBA2, RGP1, LOC100295064, NPR2, LOC100337159, SPAG8, HINT2, LOC783189, TMEM8B, LOC529284, LOC618717, LOC615852, LOC784434, LOC618828, LOC506202, LOC784108, LOC509916, LOC100299372, LOC523083…	Brahman, Gir, Nellore, Zebu breeds	Gibbs et al 2009, Porto-Neto et al 2013, Porto-Neto et al 2014, Xu et al 2014	170	101	2	European, Zebu
8	59.719-64.077	39.06	European	87	LOC100137826, VCP, FANCG, PNN, PIGO, STOML2, KIAA1539, UNC13B, LOC516849, RUSC2, LOC507810, TESK1, CD72, SIT1, CCDC107, C9orf100, CA9, TPM2, TLN1, LOC100297528, CREB3, GBA2, RGP1, LOC100295064, NPR2, LOC100337159, SPAG8, HINT2, LOC783189, TMEM8B, LOC529284, LOC618717, LOC615852, LOC784434, LOC618828, LOC506202, LOC784108, LOC509916, LOC100299372, LOC523083, LOC532403, LOC613441, RECK, GLIPR2, CCI…	Angus, Belgian Blue, Brown Swiss, Charolais, Guernsey, Hanwoo, Hereford, Holstein, Jersey, Limousin, Multiple breeds, Norwegian Red	Choi et al 2015, Druet et al 2013, Gibbs et al 2009, Lee et al 2014, Porto-Neto et al 2013, Qanbari et al 2011, Rothammer et al 2013, Stella et al 2010, Zhao et al 2015	171	101	2	European, Zebu
8	70.09-76.28	10.32	Zebu	61	LOC537068, SLC39A14, PPP3CC, SORBS3, PDLIM2, LOC616117, KIAA1967, BIN3, EGR3, PEBP4, RHOBTB2, LOC785867, LOC613985, LOC784541, MGC139169, LOC100336666, LOC781763, MGC139169, CHMP7, CHMP7, R3HCC1, LOXL2, ENTPD4, SLC25A37, SLC25A37, NKX3-1, STC1, LOC100294942, LOC539009, ADAM28, ADAMDEC1, IGHM, LOC100335975, NEF3, NEFL, LOC100297352, DOCK5, GNRH1, KCTD9, CDCA2, LOC100337045, EBF2, MIR2404-2, PPP2R2…	Brahman, Gir, Nellore, Zebu breeds	Liao et al 2013, Porto-Neto et al 2013, Porto-Neto et al 2014, Somavilla et al 2014, Xu et al 2014	172	102	2	African, Zebu
8	73.49-75.919	3.06	African	19	DOCK5, GNRH1, KCTD9, CDCA2, LOC100337045, EBF2, MIR2404-2, PPP2R2A, BNIP3L, PNMA2, DPYSL2, LOC100335438, ADRA1A, STMN4, TRIM35, PTK2B, PTK2B, CHRNA2, EPHX2	African breeds, NDama	Edea et al 2014, Xu et al 2014	173	102	2	African, Zebu
8	79.112-83.522	3.76	African	23	NTRK2, AGTPBP1, NAA35, GOLM1, LOC785863, ISCA1, ZCCHC6, GAS1, DAPK1, CTSL1, FBP2, FBP1, LOC531757, MIR2475, MIR23B, MIR27B, MIR24-1, FANCC, LOC785608, TSPY, LOC100336570, FANCC, PTCH1	African breeds, NDama	Edea et al 2014, Porto-Neto et al 2014, Randhawa et al 2015, Xu et al 2014	174	103	1	African
8	84.132-87.272	25.35	European	41	LOC508357, HSD17B3, SLC35D2, ZNF367, LOC100140121, HABP4, CDC14B, C8H9orf21, LOC616893, ZNF782, CTSL2, LOC786526, ZNF484, IARS, NOL8, CENPP, OMD, OGN, LOC100337501, ASPN, ECM2, IPPK, BICD2, FGD3, SUSD3, C9orf89, NINJ1, WNK2, FAM120A, PHF2, LOC787788, PTPDC1, LOC521737, MIRLET7A-1, MIRLET7F-1, MIRLET7D, ZNF169, LOC100336613, LOC100141230, CDC42BPA, SPTLC1	Angus, Belgian Blue, Brown Swiss, Charolais, Franken Gelbvieh, Guernsey, Hanwoo, Holstein, Jersey, Limousin, Multiple breeds	Druet et al 2013, Kim et al 2013, Kim et al 2015b, Lee et al 2014, Porto-Neto et al 2013, Porto-Neto et al 2014, Rothammer et al 2013, Xu et al 2014, Zhao et al 2015	175	104	1	European
8	94.576-99.263	38.99	European	25	LOC100337180, SMC2, LOC786765, LOC789817, LOC789815, LOC789938, LOC789943, LOC789812, LOC513099, LOC789792, LOC789787, LOC789782, LOC789766, NIPSNAP3A, ABCA1, LOC100336446, SLC44A1, FSD1L, FKTN, TAL2, LOC100300748, TMEM38B, ZNF462, RAD23B, KLF4	Angus, Belgian Blue, Braunvieh, Brown Swiss, Charolais, Franken Gelbvieh, Guernsey, Hereford, Holstein, Italian Brown, Jersey, Limousin, Multiple breeds, Murnau-Werdenfelser, Norwegian Red, Piedmontese, Romagnola, Simmental	Barendse et al 2009, Druet et al 2013, Glick et al 2012, Kim et al 2013, Pintus et al 2013, Porto-Neto et al 2013, Qanbari et al 2011, Qanbari et al 2014, Rothammer et al 2013, Stella et al 2010, Utsunomiya et al 2013, Xu et al 2014, Zhao et al 2015	176	105	1	European
8	100.901-103.137	3.06	African	15	PALM2-AKAP2, LOC614478, TXN, TXNDC8, SVEP1, MUSK, LPAR1, LOC100297225, LOC513555, ZNF483, PTGR1, DNAJC25, GNG10, LOC617568, UGCG	African breeds, NDama	Edea et al 2014, Xu et al 2014	177	106	3	African, European, Zebu
8	102.725-109.883	51.7	European	47	DNAJC25, GNG10, LOC617568, UGCG, SUSD1, IGBP1, HSDL2, LOC509630, SSBIP1, LOC100335676, SNX30, SLC46A2, LOC513329, LOC783399, LOC100336123, ZFP37, SLC31A2, FKBP15, SLC31A1, CDC26, PRPF4, RNF183, WDR31, BSPRY, HDHD3, ALAD, POLE3, MGC151957, RGS3, ZNF618, AMBP, LOC510819, COL27A1, MIR455, ORM1, AKNA, LOC533033, ATP6V1G1, C8H9orf91, TNFSF15, TNFSF8, TNC, PAPPA, RPS27A, ASTN2, TRIM32, TLR4	Angus, Belgian Blue, Braunvieh, Brown Swiss, Charolais, Guernsey, Hereford, Holstein, Italian Brown, Jersey, Limousin, Multiple breeds, Murnau-Werdenfelser, Norwegian Red, Piedmontese, Simmental	Barendse et al 2009, Bomba et al 2015, Druet et al 2013, Lee et al 2014, Pintus et al 2013, Porto-Neto et al 2013, Porto-Neto et al 2014, Qanbari et al 2014, Rothammer et al 2013, Stella et al 2010, Xu et al 2014, Zhao et al 2015	178	106	3	African, European, Zebu
8	106.006-107.846	4.63	Zebu	5	TNC, PAPPA, RPS27A, ASTN2, TRIM32	Brahman, Nellore	Somavilla et al 2014, Xu et al 2014	179	106	3	African, European, Zebu
8	108.327-110.544	3.06	African	2	TLR4, DBC1	African breeds, NDama	Edea et al 2014, Xu et al 2014	177	106	3	African, European, Zebu
9	0.964-2.382	5.69	Zebu	0		Gir, Nellore	Perez Obrien et al 2014, Somavilla et al 2014	180	107	1	Zebu
9	10.838-13.304	23.87	European	9	LOC100337363, RIMS1, KCNQ5, LOC616454, OOEP, LOC100337502, LOC782472, MTO1, EEF1A1	Anatolian Black, Angus, Belgian Blue, Brown Swiss, Charolais, Guernsey, Holstein, Illyrian Mountain Busa, Jersey, Norwegian Red, Simmental, Yanbian	Choi et al 2015, Druet et al 2013, Lee et al 2014, Perez Obrien et al 2014, Porto-Neto et al 2013, Rothammer et al 2013, Xu et al 2014, Zhao et al 2015	181	108	1	European
9	24.708-26.459	22.24	European	12	LOC783157, C6orf173, LOC100337311, MIR2284O, TRMT11, HINT3, NCOA7, HEY2, HDDC2, MIR2477, TPD52L1, RNF217	Angus, Belgian Blue, Brown Swiss, Guernsey, Hereford, Holstein, Illyrian Mountain Busa, Italian Brown, Jersey, Limousin, Multiple breeds, Norwegian Red, Simmental, Yanbian	Bomba et al 2015, Choi et al 2015, Glick et al 2012, Gurgul et al 2015b, Porto-Neto et al 2013, Rothammer et al 2013, Stella et al 2010, Xu et al 2014, Zhao et al 2015	182	109	2	European, Zebu
9	25.867-26.723	8	Zebu	6	HEY2, HDDC2, MIR2477, TPD52L1, RNF217, NKAIN2	Gir, Guzera, Nellore	Liao et al 2013, Porto-Neto et al 2013, Somavilla et al 2014	183	109	2	European, Zebu
9	37.015-40.538	5.83	Zebu	23	MARCKS, MIR2479, LAMA4, LOC100337052, LOC100336568, LOC777592, TUBE1, WISP3, FYN, TRAF3IP2, LOC784866, RPL23A, REV3L, SLC16A10, RPF2, GTF3C6, AMD1, CDK19, SLC22A16, DDO, LOC785203, CDC40, WASF1	Gir, Guzera, Nellore	Porto-Neto et al 2013, Somavilla et al 2014	184	110	1	Zebu
9	41.148-47.882	39.52	European	40	LOC504511, ZBTB24, MICAL1, SMPD2, PPIL6, CD164, C9H6orf185, LOC519522, SESN1, ARMC2, FOXO3, LACE1, RPS4Y2, SNX3, NR2E1, LOC100138055, LOC505856, OSTM1, LOC524507, SEC63, SCML4, SOBP, PDSS2, BEND3, C9H6ORF203, MGC127538, QRSL1, RTN4IP1, LOC526200, ATG5, LOC100336714, PRDM1, PREP, LOC100336854, LOC100296447, POPDC3, BVES, LIN28B, HACE1, LOC783945	Angus, Belgian Blue, Brown Swiss, Charolais, Galloway, Guernsey, Hanwoo, Hereford, Holstein, Italian Brown, Jersey, Limousin, Multiple breeds, Murnau-Werdenfelser, Norwegian Red, Piedmontese, Simmental, Yanbian	Barendse et al 2009, Choi et al 2015, Druet et al 2013, Larkin et al 2012, Lee et al 2014, Perez Obrien et al 2014, Pintus et al 2013, Porto-Neto et al 2013, Qanbari et al 2011, Qanbari et al 2014, Rothammer et al 2013, Xu et al 2014, Zhao et al 2015	185	111	1	European
9	49.168-55.096	8.73	Zebu	27	LOC100336961, LOC100336974, LOC518885, ASCC3, LOC100337184, LOC100297034, SIM1, LOC100297108, PRDM13, LOC100335752, CCNC, LOC782657, USP45, SFRS18, COQ3, LOC783090, FBXL4, POU3F2, INPP5F, LOC532916, KLHL32, NDUFAF4, GPR63, FHL5, LOC515894, FUT9, LOC782007	Gir, Guzera, Nellore	Perez Obrien et al 2014, Porto-Neto et al 2013, Somavilla et al 2014	186	112	1	Zebu
9	64.721-66.292	3.06	African	9	SYNCRIP, SNX14, NT5E, LOC100336870, LOC100335322, TBX18, LOC100336390, LOC512152, MRAP2	African breeds, NDama	Edea et al 2014, Xu et al 2014	187	113	2	African, European
9	64.594-66.755	34.27	European	15	LOC100174924, SYNCRIP, SNX14, NT5E, LOC100336870, LOC100335322, TBX18, LOC100336390, LOC512152, MRAP2, CYB5R4, CYB5R4, RIPPLY2, LOC100295805, THEMIS	Angus, Belgian Blue, Brown Swiss, Charolais, Galloway, Guernsey, Hanwoo, Hereford, Holstein, Jersey, Korean, Limousin, Multiple breeds, Norwegian Red, Piedmontese, Simmental	Barendse et al 2009, Gibbs et al 2009, Larkin et al 2012, Lee et al 2014, Li and Kim 2015, Perez Obrien et al 2014, Porto-Neto et al 2013, Porto-Neto et al 2014, Rothammer et al 2013, Ryu and Lee 2014, Zhao et al 2015	188	113	2	African, European
9	88.034-93.141	36.25	European	43	NUP43, PCMT1, LRP11, LOC100299874, RAET1G, LOC100336810, ULBP27, ULBP1, LOC100336835, LOC786867, PPP1R14C, PPP1R14C, IYD, LOC100336893, LOC785982, LOC100336915, PLEKHG1, LOC100336955, MTHFD1L, AKAP12, ZBTB2, RMND1, LOC540698, LOC616198, LOC787062, ESR1, LOC100337072, SYNE1, LOC100337096, LOC782134, VIP, FBXO5, MTRF1L, RGS17, LOC511653, LOC509515, MIR2480, LOC510904, OPRM1, IPCEF1, CNKSR3, LOC1002…	Angus, Belgian Blue, Braunvieh, Brown Swiss, Franken Gelbvieh, Galloway, Guernsey, Hereford, Holstein, Italian Brown, Jersey, Limousin, Marchigiana, Multiple breeds, Murnau-Werdenfelser, Norwegian Red, Piedmontese, Simmental	Bomba et al 2015, Glick et al 2012, Kim et al 2013, Larkin et al 2012, Perez Obrien et al 2014, Porto-Neto et al 2013, Porto-Neto et al 2014, Qanbari et al 2011, Rothammer et al 2013, Stella et al 2010, Xu et al 2014, Zhao et al 2015	189	114	1	European
9	101.531-105.75	38.63	European	32	MGC134132, PDE10A, T, SFT2D1, BRP44L, RPS6KA2, RNASET2, FGFR1OP, CCR6, GPR31, TTLL2, UNC93A, MLLT4, KIF25, FRMD1, LOC788572, LOC787318, SMOC2, LOC100337190, THBS2, WDR27, C6orf120, PHF10, TCTE3, C9H6ORF70, DLL1, FAM120B, LOC100294852, PSMB1, TBP, LOC100337315, PDCD2	Angus, Belgian Blue, Braunvieh, Brown Swiss, Charolais, Franken Gelbvieh, Hereford, Holstein, Limousin, Multiple breeds, Murnau-Werdenfelser, Norwegian Red, Simmental	Druet et al 2013, Larkin et al 2012, Lee et al 2014, Perez Obrien et al 2014, Porto-Neto et al 2013, Porto-Neto et al 2014, Qanbari et al 2011, Qanbari et al 2014, Rothammer et al 2013, Zhao et al 2015	190	115	2	European, Zebu
9	102.567-104.846	4.82	Zebu	18	T, SFT2D1, BRP44L, RPS6KA2, RNASET2, FGFR1OP, CCR6, GPR31, TTLL2, UNC93A, MLLT4, KIF25, FRMD1, LOC788572, LOC787318, SMOC2, LOC100337190, THBS2	Nellore	Perez Obrien et al 2014, Somavilla et al 2014	191	115	2	European, Zebu
10	4.998-5.797	5	Zebu	7	LOC100336733, THOC3, CPLX2, HRH2, SFXN1, LOC100335264, DRD1	Guzera, Nellore	Porto-Neto et al 2013, Somavilla et al 2014	192	116	1	Zebu
10	9.41-15.994	43.31	European	64	SCAMP1, LHFPL2, ARSB, ARSB, DMGDH, BHMT, JMY, HOMER1, PAPD4, CMYA5, MTX3, THBS4, SERINC5, GNPNAT1, STYX, PSMC6, ERO1L, GPR137C, TXNDC16, PTGER2, SPG21, MTFMT, OSTBETA, RASL12, LOC527160, LOC783141, PDCD7, CLPX, LOC100336614, PARP16, IGDCC3, IGDCC4, DPP8, PTPLAD1, C10H15orf44, SLC24A1, DENND4A, MIR2290, RAB11A, LOC100336680, DIS3L, TIPIN, MAP2K1, SNAPC5, RPL4, ZWILCH, LCTL, SMAD6, SMAD3, MGC152585…	Angus, Belgian Blue, Brown Swiss, Charolais, Franken Gelbvieh, Galloway, Guernsey, Hereford, Holstein, Jersey, Limousin, Multiple breeds, Norwegian Red, Piedmontese, Pinzgauer, Romagnola, Simmental	Chan et al 2010, Druet et al 2013, Gibbs et al 2009, Kasarda et al 2015, Kim et al 2013, Lee et al 2014, Porto-Neto et al 2013, Qanbari et al 2010, Qanbari et al 2014, Rothammer et al 2013, Zhao et al 2015	193	117	1	European
10	27.711-32.875	48.73	European	48	LOC100140382, LOC781758, LOC781713, LOC100300401, LOC785723, LOC785683, LOC785647, LOC785623, LOC100298322, LOC784925, LOC784957, LOC785050, LOC510112, LOC785022, LOC512085, LOC785082, LOC515694, LOC785145, LOC788797, LOC788790, LOC788778, LOC788764, LOC504344, LOC788740, LOC521749, LOC516467, LPCAT4, LOC538095, NOP10, SLC12A6, TMEM85, MGC142488, C10H15orf24, CHRM5, AVEN, RYR3, TMCO5B, FMN1, GREM…	Angus, Belgian Blue, Belmond Red, Brown Swiss, Charolais, Galloway, Guernsey, Hanwoo, Hereford, Holstein, Italian Brown, Jersey, Limousin, Multiple breeds, Piedmontese, Pinzgauer, Shorthorn, Simmental	Bomba et al 2015, Chan et al 2010, Druet et al 2013, Kasarda et al 2015, Kim et al 2015b, Lee et al 2013, Lee et al 2014, Pintus et al 2013, Porto-Neto et al 2013, Porto-Neto et al 2014, Qanbari et al 2011, Rothammer et al 2013, Zhao et al 2015	194	118	1	European
10	32.743-36.466	3.06	African	31	MEIS2, TMCO5A, SPRED1, LOC532711, RASGRP1, THBS1, FSIP1, GPR176, EIF2AK4, SRP14, BMF, BUB1B, PAK6, LOC100140532, PLCB2, LOC513496, LOC787749, DISP2, C10H15orf23, IVD, BAHD1, CHST14, CCDC32, RPUSD2, CASC5, RAD51, FAM82A2, GCHFR, DNAJC17, LOC100297536, ZFYVE19	African breeds, NDama	Edea et al 2014, Xu et al 2014	195	119	2	African, European
10	35.995-38.372	46.14	European	58	PAK6, LOC100140532, PLCB2, LOC513496, LOC787749, DISP2, C10H15orf23, IVD, BAHD1, CHST14, CCDC32, RPUSD2, CASC5, RAD51, FAM82A2, GCHFR, DNAJC17, LOC100297536, ZFYVE19, PPP1R14D, SPINT1, RHOV, VPS18, DLL4, CHAC1, INO80, SUMO1, EXD1, CHP, OIP5, NUSAP1, NDUFAF1, RTF1, ITPKA, RPAP1, TYRO3, MGA, LOC616127, MAPKBP1, JMJD7, JMJD7-PLA2G4B, LOC531014, EHD4, PLA2G4E, PLA2G4D, PLA2G4F, VPS39, TMEM87A, GANC, …	Angus, Brown Swiss, Charolais, Hanwoo, Hereford, Holstein, Italian Brown, Limousin, Multiple breeds, Normande, Norwegian Red, Piedmontese, Simmental	Bomba et al 2015, Chan et al 2010, Druet et al 2013, Flori et al 2009, Kim et al 2015b, Lee et al 2013, Lee et al 2014, Pintus et al 2013, Porto-Neto et al 2013, Qanbari et al 2010, Sorbolini et al 2015, Xu et al 2014, Zhao et al 2015	196	119	2	African, European
10	42.641-48.058	40.21	European	60	RPS29, PPIL5, RPL36AL, MGAT2, KTU, POLE2, KLHDC1, KLHDC2, SDCCAG1, ARF6, LOC100294979, MGC159550, SOS2, L2HGDH, ATP5S, CDKL1, MAP4K5, ATL1, SAV1, NIN, ABHD12B, PYGL, TRIM9, LOC100335253, TMX1, FRMD6, GNG2, C10H14ORF166, NID2, LOC613519, PTGDR, PLEKHO2, PIF1, LOC100336855, RBPMS2, LOC524677, ZNF609, LOC100336129, LOC522203, TRIP4, PAF, CSNK1G1, PPIB, SNX22, SNX1, FAM96A, DAPK2, HERC1, FBXL22, USP3…	Angus, Braunvieh, Brown Swiss, Franken Gelbvieh, Galloway, Guernsey, Hanwoo, Hereford, Holstein, Jersey, Limousin, Multiple breeds, Murnau-Werdenfelser, Norwegian Red, Piedmontese, Simmental	Barendse et al 2009, Bomba et al 2015, Druet et al 2013, Gurgul et al 2015b, Kim et al 2013, Kim et al 2015b, Larkin et al 2012, Perez Obrien et al 2014, Porto-Neto et al 2013, Porto-Neto et al 2014, Qanbari et al 2010, Qanbari et al 2011, Qanbari et al 2014, Rothammer et al 2013, Xu et al 2014, Zhao et al 2015	197	120	2	European, Zebu
10	45.797-47.79	4.82	Zebu	18	CSNK1G1, PPIB, SNX22, SNX1, FAM96A, DAPK2, HERC1, FBXL22, USP3, CA12, APH1B, RAB8B, RPS27L, LACTB, TPM1, LOC100336949, TLN2, MIR190A	Nellore	Perez Obrien et al 2014, Somavilla et al 2014	198	120	2	European, Zebu
10	57.612-59.675	3.9	African	21	ONECUT1, LOC522864, ARPP19, MYO5A, MIR1248-2, MYO5C, GNB5, LOC523056, MAPK6, LEO1, TMOD3, LOC100336569, TMOD2, LYSMD2, SCG3, DMXL2, GLDN, CYP19A1, LOC503858, TNFAIP8L3, AP4E1	African breeds	Edea et al 2014, Flori et al 2014, Randhawa et al 2015	199	121	3	African, European, Zebu
10	58.582-61.367	8.4	Zebu	25	TMOD3, LOC100336569, TMOD2, LYSMD2, SCG3, DMXL2, GLDN, CYP19A1, LOC503858, TNFAIP8L3, AP4E1, LOC530325, TRPM7, USP50, USP8, LOC100336638, HDC, GABPB1, SLC27A2, ATP8B4, DTWD1, LOC616894, FGF7, GALK2, COPS2	Brahman, Gir, Nellore	Liao et al 2013, Perez Obrien et al 2014, Porto-Neto et al 2013, Xu et al 2014	200	121	3	African, European, Zebu
10	57.589-63.499	46.66	European	48	ONECUT1, LOC522864, ARPP19, MYO5A, MIR1248-2, MYO5C, GNB5, LOC523056, MAPK6, LEO1, TMOD3, LOC100336569, TMOD2, LYSMD2, SCG3, DMXL2, GLDN, CYP19A1, LOC503858, TNFAIP8L3, AP4E1, LOC530325, TRPM7, USP50, USP8, LOC100336638, HDC, GABPB1, SLC27A2, ATP8B4, DTWD1, LOC616894, FGF7, GALK2, COPS2, LOC100336681, SHC4, LOC613512, EID1, LOC536117, LOC100336391, FBN1, DUT, bsc1, LOC100336358, MYEF2, SLC24A5, S…	Anatolian Black, Angus, Belmond Red, Braunvieh, Brown Swiss, Charolais, Guernsey, Hanwoo, Hereford, Holstein, Italian Brown, Jersey, Limousin, Marchigiana, Multiple breeds, Murnau-Werdenfelser, Norwegian Red, Piedmontese, Romagnola, Shorthorn, Simmental	Bomba et al 2015, Choi et al 2015, Druet et al 2013, Gibbs et al 2009, Kim et al 2013, Larkin et al 2012, Lee et al 2014, Li and Kim 2015, Pintus et al 2013, Porto-Neto et al 2013, Qanbari et al 2010, Qanbari et al 2011, Ramey et al 2013, Rothammer et al 2013, Zhao et al 2015	201	121	3	African, European, Zebu
10	63.027-63.409	3.12	African	0		African breeds, NDama	Edea et al 2014, Gibbs et al 2009	199	121	3	African, European, Zebu
10	71-71.925	52.67	European	5	KIAA0586, DACT1, LOC100297238, LOC523049, DAAM1	Angus, Belgian Blue, Brown Swiss, Charolais, Franken Gelbvieh, Galloway, Guernsey, Hereford, Holstein, Limousin, Multiple breeds, Murnau-Werdenfelser, Norwegian Red, Piedmontese, Romagnola, Simmental, Yanbian	Choi et al 2015, Druet et al 2013, Kim et al 2013, Larkin et al 2012, Lee et al 2014, Makina et al 2015, Porto-Neto et al 2013, Qanbari et al 2010, Ramey et al 2013, Randhawa et al 2015, Rothammer et al 2013, Xu et al 2014, Zhao et al 2015	202	122	3	African, European, Zebu
10	68.881-75.509	52.67	European	47	LOC100337503, MGC157372, OTX2, EXOC5, MUDENG, NAA30, LOC614197, SLC35F4, C10H14orf37, ACTR10, PSMA3, ARID4A, TOMM20L, TIMM9, KIAA0586, DACT1, LOC100297238, LOC523049, DAAM1, GPR135, MGC128929, JKAMP, C10H14orf38, RTN1, LOC781059, LOC100300556, LOC537580, LOC539495, DHRS7, LOC100296333, PPM1A, LOC781491, LOC100138538, SIX6, SIX1, LOC526104, MNAT1, TRMT5, SLC38A6, LOC515823, TMEM30B, PRKCH, HIF1A, …	Angus, Belgian Blue, Brown Swiss, Charolais, Franken Gelbvieh, Galloway, Guernsey, Hanwoo, Hereford, Holstein, Jersey, Limousin, Multiple breeds, Murnau-Werdenfelser, Norwegian Red, Piedmontese, Romagnola, Simmental, Yanbian	Barendse et al 2009, Choi et al 2015, Druet et al 2013, Gurgul et al 2015b, Kim et al 2013, Larkin et al 2012, Lee et al 2014, Makina et al 2015, Porto-Neto et al 2013, Qanbari et al 2010, Ramey et al 2013, Randhawa et al 2015, Rothammer et al 2013, Stella et al 2010, Xu et al 2014, Zhao et al 2015	202	122	3	African, European, Zebu
10	71.106-73.457	4.63	Zebu	24	DACT1, LOC100297238, LOC523049, DAAM1, GPR135, MGC128929, JKAMP, C10H14orf38, RTN1, LOC781059, LOC100300556, LOC537580, LOC539495, DHRS7, LOC100296333, PPM1A, LOC781491, LOC100138538, SIX6, SIX1, LOC526104, MNAT1, TRMT5, SLC38A6	Brahman, Nellore	Somavilla et al 2014, Xu et al 2014	203	122	3	African, European, Zebu
10	76.711-76.779	3.03	African	1	ESR2	African breeds	Edea et al 2014, Randhawa et al 2015	204	122	3	African, European, Zebu
10	89.206-89.917	3.83	Zebu	15	LOC613845, KIAA1737, ZDHHC22, TMEM63C, NGB, POMT2, GSTZ1, TMED8, LOC530413, LOC515802, MGC139126, AHSA1, SPTLC2, ALKBH1, SLIRP	Gir, Nellore	Porto-Neto et al 2013, Somavilla et al 2014	205	123	1	Zebu
10	99.309-99.309	20.39	European	0		Angus, Belgian Blue, Guernsey, Hereford, Holstein, Illyrian Mountain Busa, Multiple breeds, Norwegian Red, Simmental, Yanbian	Choi et al 2015, Druet et al 2013, Flori et al 2009, Porto-Neto et al 2013, Qanbari et al 2014, Rothammer et al 2013	206	124	1	European
10	102.936-104.014	21.38	European	8	LOC100138828, CALM1, TTC7B, RPS6KA5, CASC4, CTDSPL2, EIF3J, SPG11	Angus, Belgian Blue, Guernsey, Holstein, Italian Brown, Multiple breeds, Simmental	Bomba et al 2015, Druet et al 2013, Flori et al 2009, Porto-Neto et al 2013, Porto-Neto et al 2014, Qanbari et al 2011, Rothammer et al 2013, Stella et al 2010, Xu et al 2014	207	125	1	European
11	2.814-3.722	21.18	European	9	LOC618158, COX5B, ACTR1B, LOC783105, ZAP70, TMEM131, VWA3B, CNGA3, INPP4A	Angus, Braunvieh, Guernsey, Hereford, Holstein, Italian Brown, Jersey, Limousin, Multiple breeds, Murnau-Werdenfelser, Norwegian Red, Piedmontese	Bomba et al 2015, Druet et al 2013, Kim et al 2013, Lee et al 2014, Porto-Neto et al 2013, Rothammer et al 2013, Stella et al 2010, Xu et al 2014	208	126	2	African, European
11	1.734-5.349	3.06	African	53	NPHP1, MALL, MAL, LOC617833, MRPS5, ZNF514, ZNF2, PROM2, LOC100336497, FAHD2A, GPAT2, ADRA2B, ASTL, DUSP2, STARD7, TMEM127, CIAO1, SNRNP200, LOC781566, ITPRIPL1, NCAPH, LOC511385, ARID5A, LOC618190, FER1L5, LMAN2L, CNNM4, CNNM3, LOC100296784, ANKRD39, SEMA4C, LOC618158, COX5B, ACTR1B, LOC783105, ZAP70, TMEM131, VWA3B, CNGA3, INPP4A, C11H2ORF64, UNC50, MGAT4A, LOC525174, TSGA10, LIPT1, MITD1, MRPL…	African breeds, NDama	Edea et al 2014, Xu et al 2014	209	126	2	African, European
11	9.343-9.665	3.06	African	1	nk1R	African breeds, NDama	Edea et al 2014, Xu et al 2014	210	127	3	African, European, Zebu
11	11.576-15.363	3.08	Zebu	29	EXOC6B, LOC540868, DYSF, ZNF638, LOC789453, LOC789468, NAGK, TEX261, ANKRD53, ATP6V1B1, VAX2, CD207, CLEC4F, FIGLA, ADD2, TGFA, FAM136A, XDH, LOC100299845, SRD5A2, MEMO1, RPL36A, DPY30, SPAST, SLC30A6, NLRC4, YIPF4, BIRC6, TTC27	Guzera, Nellore	Porto-Neto et al 2013	211	127	3	African, European, Zebu
11	17.64-17.64	31.84	European	0		Angus, Belgian Blue, Charolais, Guernsey, Hanwoo, Hereford, Holstein, Illyrian Mountain Busa, Italian Brown, Jersey, Multiple breeds, Norwegian Red, Simmental	Bomba et al 2015, Druet et al 2013, Larkin et al 2012, Lee et al 2014, Porto-Neto et al 2013, Porto-Neto et al 2014, Rothammer et al 2013, Stella et al 2010, Xu et al 2014, Zhao et al 2015	212	127	3	African, European, Zebu
11	20.51-28.261	38.85	European	43	LOC100140212, HNRPLL, LOC782437, GALM, SFRS7, LOC521269, GEMIN6, DHX57, MORN2, LOC100335703, SOS1, CDKL4, LOC782845, MAP4K3, TMEM178, THUMPD2, SLC8A1, PKDCC, EML4, COX7A2L, LOC100296246, KCNG3, MTA3, LOC540198, HAAO, ZFP36L2, LOC100139773, THADA, LOC100299044, DYNC2LI1, ABCG5, ABCG8, LRPPRC, LOC786435, PPM1B, SLC3A1, PREPL, LOC786620, SIX3, SIX2, SRBD1, LOC526524, PRKCE	Angus, Belgian Blue, Blonde dAquitaine, Braunvieh, Brown Swiss, Charolais, Guernsey, Hereford, Holstein, Illyrian Mountain Busa, Italian Brown, Jersey, Limousin, Multiple breeds, Norwegian Red, Piedmontese, Romagnola, Simmental, Yanbian	Boitard and Rocha 2013, Bomba et al 2015, Chan et al 2010, Choi et al 2015, Druet et al 2013, Gibbs et al 2009, Larkin et al 2012, Lee et al 2014, Perez Obrien et al 2014, Porto-Neto et al 2013, Qanbari et al 2011, Ramey et al 2013, Rothammer et al 2013, Stella et al 2010, Xu et al 2014, Zhao et al 2015	213	128	1	European
11	29.225-31.257	4.08	Zebu	15	MCFD2, TTC7A, LOC100297344, EPCAM, MSH2, KCNK12, MSH6, FBXO11, FOXN2, KLRAQ1, STON1, STON1-GTF2A1L, LHCGR, RPL17, FSHR	Nellore	Porto-Neto et al 2013, Somavilla et al 2014	214	129	1	Zebu
11	34.931-37.405	4.82	Zebu	13	LOC618008, LOC781337, ASB3, CHAC2, ERLEC1, GPR75, PSME4, ACYP2, LOC782317, SPTBN1, MIR2296, MIR2297, EML6	Nellore	Perez Obrien et al 2014, Somavilla et al 2014	215	130	2	African, Zebu
11	37.11-39.409	4.24	African	19	SPTBN1, MIR2296, MIR2297, EML6, RTN4, MGC139228, RPS27A, MTIF2, MGC148942, CCDC88A, CCDC104, SMEK2, PNPT1, LOC100296197, EFEMP1, MIR217, MIR216A, MIR216B, CCDC85A	African breeds, NDama	Edea et al 2014, Gautier et al 2009, Xu et al 2014	216	130	2	African, Zebu
11	41.976-52.015	12.95	European	96	BCL11A, PAPOLG, REL, PUS10, LOC782479, PEX13, LOC538151, LOC521363, MRPL19, LOC615002, LOC528994, LOC785063, Sep-10, SH3RF3, EDAR, CCDC138, RANBP2, MGC142792, GCC2, LOC100300896, SULT1C2, LOC523898, SULT1C3, SLC5A7, LOC100296524, ST6GAL2, UXS1, ECRG4, NCK2, TTL, POLR1B, CHCHD5, LOC100295089, SLC20A1, CKAP2L, IL1A, LOC783761, IL1B, IL1F7, IL1F9, IL1F6, LOC100297786, IL1F5, IL1F10, IL1RN, PSD4, PAX…	Angus, Belgian Blue, Brown Swiss, Charolais, Guernsey, Hanwoo, Hereford, Holstein, Jersey, Limousin, Multiple breeds, Norwegian Red, Shorthorn, Yanbian	Choi et al 2015, Druet et al 2013, Kemper et al 2014, Lee et al 2014, Porto-Neto et al 2013, Porto-Neto et al 2014, Xu et al 2014	217	131	2	European, Hybrid
11	47.968-49.735	6	Hybrid	30	CD8A, RMND5A, RNF103, VPS24, KDM3A, REEP1, MRPL35, IMMT, PTCD3, POLR1A, ST3GAL5, ATOH8, LOC100300483, GNLY, LOC616323, SFTPB, USP39, LOC616899, TMEM150A, RNF181, VAMP5, VAMP8, GGCX, MAT2A, SH2D6, CAPG, ELMOD3, RETSAT, TGOLN2, TCF7L1	Borgou, Creole	Flori et al 2014, Gautier and Naves 2011	218	131	2	European, Hybrid
11	64.106-64.224	9	Hybrid	0		Borgou, Creole	Flori et al 2014, Gautier and Naves 2011	219	132	3	European, Hybrid, Zebu
11	63.25-65.231	35.51	European	7	LOC785455, SLC1A4, CEP68, RAB1A, ACTR2, SPRED2, MEIS1	Angus, Braunvieh, Brown Swiss, Charolais, Guernsey, Hereford, Holstein, Italian Brown, Jersey, Limousin, Multiple breeds, Murnau-Werdenfelser, Norwegian Red, Piedmontese	Barendse et al 2009, Druet et al 2013, Gibbs et al 2009, Gurgul et al 2015b, Lee et al 2014, Pintus et al 2013, Porto-Neto et al 2013, Qanbari et al 2011, Rothammer et al 2013, Stella et al 2010, Xu et al 2014, Zhao et al 2015	220	132	3	European, Hybrid, Zebu
11	66.831-66.928	4.08	Zebu	2	FBXO48, APLF	Nellore	Porto-Neto et al 2013, Somavilla et al 2014	221	132	3	European, Hybrid, Zebu
11	70.423-70.974	31.95	European	7	ALK, CLIP4, LOC517881, WDR43, TRMT61B, SPDYA, PPP1CB	Angus, Braunvieh, Brown Swiss, Charolais, Guernsey, Hereford, Holstein, Italian Brown, Jersey, Korean, Limousin, Multiple breeds, Murnau-Werdenfelser, Norwegian Red, Piedmontese, Red Angus, Yanbian	Choi et al 2015, Druet et al 2013, Gibbs et al 2009, Lee et al 2014, Pintus et al 2013, Porto-Neto et al 2013, Qanbari et al 2011, Rothammer et al 2013, Ryu and Lee 2014, Stella et al 2010	222	133	2	African, European
11	70.198-75.88	5.36	African	84	ALK, CLIP4, LOC517881, WDR43, TRMT61B, SPDYA, PPP1CB, PLB1, FOSL2, BRE, RBKS, MRPL33, SLC4A1AP, SUPT7L, GPN1, CCDC121, ZNF512, LOC100141098, FNDC4, KRTCAP3, NRBP1, PPM1G, ZNF513, SNX17, EIF2B4, GTF3C2, MPV17, UCN, TRIM54, DNAJC5G, SLC30A3, CAD, Apr-03, SLC5A6, TCF23, LOC782932, PREB, ABHD1, CGREF1, KHK, EMILIN1, LOC617040, AGBL5, TMEM214, MAPRE3, DPYSL5, CENP-A, MGC139367, KCNK3, CIB4, MGC128001,…	African breeds, NDama	Edea et al 2014, Gautier et al 2009, Gibbs et al 2009, Xu et al 2014	223	133	2	African, European
11	81.685-83.099	3.03	African	4	FAM49A, MYCN, DDX1, NBAS	African breeds	Edea et al 2014, Randhawa et al 2015	224	134	2	African, European
11	83.426-89.642	15.52	European	33	FAM84A, COPS2, LOC100297236, TRIB2, LPIN1, NTSR2, LOC100297562, GREB1, E2F6, ROCK2, PQLC3, C11H2orf50, KCNF1, PDIA6, ATP6V1C2, NOL10, ODC1, HPCAL1, RRM2, KLF11, GRHL1, TAF1B, YWHAQ, ADAM17, IAH1, CPSF3, ITGB1BP1, ASAP2, MIR2298, MBOAT2, LOC536267, ID2, LOC100295252	Angus, Braunvieh, Brown Swiss, Charolais, Guernsey, Hanwoo, Hereford, Holstein, Jersey, Limousin, Multiple breeds, Romagnola, Yanbian	Barendse et al 2009, Choi et al 2015, Druet et al 2013, Glick et al 2012, Porto-Neto et al 2013, Porto-Neto et al 2014, Qanbari et al 2011, Rothammer et al 2013, Xu et al 2014	225	134	2	African, European
11	92.531-92.531	11.07	European	1	LOC100337409	Braunvieh, Charolais, Guernsey, Hanwoo, Holstein, Jersey, Norwegian Red, Simmental	Porto-Neto et al 2013, Porto-Neto et al 2014, Rothammer et al 2013, Xu et al 2014, Zhao et al 2015	226	135	2	African, European
11	93.194-97.224	3.76	African	77	PTGS1, LOC508785, LOC787071, LOC511741, LOC515482, LOC100337506, LOC509074, LOC509073, LOC618396, LOC100337234, LOC100297996, LOC615170, LOC613397, LOC787209, LOC510731, LOC787249, LOC514546, LOC505451, LOC514505, LOC510571, LOC506633, LOC617333, LOC509891, LOC508604, LOC539172, LOC504501, LOC527248, LOC513584, LOC619026, LOC538946, LOC529516, LOC507745, LOC514342, LOC785392, LOC505295, LOC504570…	African breeds, NDama	Edea et al 2014, Porto-Neto et al 2014, Xu et al 2014	227	135	2	African, European
11	97.006-104.346	28.39	European	146	FAM125B, LOC100337389, ZBTB43, ZBTB34, LOC100337410, RALGPS1, ANGPTL2, GARNL3, SLC2A8, ZNF79, RPL12, LRSAM1, LOC613747, STXBP1, LOC617116, PTRH1, TTC16, TOR2A, SH2D3C, CDK9, FPGS, ENG, LOC100337088, AK1, ST6GALNAC6, ST6GALNAC2, PIP5KL1, DPM2, FAM102A, NAIF1, SLC25A25, PTGES2, LCN2, C11H9orf16, CIZ1, DNM1, MIR199B, GOLGA2, LOC616324, TRUB2, COQ4, SLC27A4, URM1, CERCAM, ODF2, GLE1, SPTAN1, WDR34, S…	Angus, Belgian Blue, Braunvieh, Brown Swiss, Charolais, Guernsey, Holstein, Jersey, Limousin, Multiple breeds, Norwegian Red, Simmental, Wagyu	Druet et al 2013, Lee et al 2014, Porto-Neto et al 2013, Qanbari et al 2014, Ramey et al 2013, Rothammer et al 2013, Stella et al 2010, Xu et al 2014, Zhao et al 2015	228	136	1	European
12	2.611-3.613	14	European	1	DIAPH3	Angus, Belgian Blue, Brown Swiss, Guernsey, Hereford, Jersey, Limousin, Murnau-Werdenfelser, Wagyu, Yanbian	Choi et al 2015, Gurgul et al 2015b, Porto-Neto et al 2013, Ramey et al 2013, Rothammer et al 2013	229	137	1	European
12	13.111-20.064	37.42	European	52	EPSTI1, DNAJC15, ENOX1, LOC100138599, CCDC122, LOC537649, SERP2, TSC22D1, NUFIP1, LOC532698, LOC522140, GTF2F2, KCTD4, TPT1, SLC25A30, COG3, SPERT, SIAH3, ZC3H13, CPB2, LCP1, MGC165939, LRCH1, ESD, HTR2A, SUCLA2, NUDT15, MED4, LOC100296890, ITM2B, LOC506251, RB1, LPAR6, RCBTB2, CYSLTR2, FNDC3A, LOC788867, CDADC1, CAB39L, SETDB2, PHF11, RCBTB1, LOC783181, ARL11, EBPL, KPNA3, CLLD6, LOC100138596, T…	Anatolian Black, Angus, Brown Swiss, Charolais, Franken Gelbvieh, Guernsey, Hereford, Holstein, Jersey, Limousin, Multiple breeds, Murnau-Werdenfelser, Murray Grey, Norwegian Red, Simmental, Yanbian	Barendse et al 2009, Choi et al 2015, Druet et al 2013, Fan et al 2014, Gurgul et al 2015, Gurgul et al 2015b, Lee et al 2014, Porto-Neto et al 2013, Qanbari et al 2010, Qanbari et al 2011, Qanbari et al 2014, Rothammer et al 2013, Xu et al 2014, Zhao et al 2015	230	138	1	European
12	26.843-29.717	4.05	African	15	RFC3, LOC100295849, STARD13, KL, PDS5B, N4BP2L2, N4BP2L1, LOC507069, ZAR1L, FRY, LOC100335357, LOC507053, LOC788183, MIR2299, B3GALTL	African breeds	Edea et al 2014, Flori et al 2014, Gautier et al 2009	231	139	4	African, European, Hybrid, Zebu
12	25.449-31.157	27.95	European	28	DCLK1, NBEA, MAB21L1, RFC3, LOC100295849, STARD13, KL, PDS5B, N4BP2L2, N4BP2L1, LOC507069, ZAR1L, FRY, LOC100335357, LOC507053, LOC788183, MIR2299, B3GALTL, HSPH1, C12H13ORF26, MGC155285, ALOX5AP, USPL1, HMGB1, KATNAL1, UBL3, SLC7A1, LOC616677	Angus, Belgian Blue, Brown Swiss, Guernsey, Hanwoo, Hereford, Holstein, Italian Brown, Jersey, Limousin, Multiple breeds, Norwegian Red, Romagnola, Salers, Shorthorn, Simmental, Yanbian	Bomba et al 2015, Choi et al 2015, Druet et al 2013, Gibbs et al 2009, Gurgul et al 2015b, Kim et al 2015b, Lee et al 2014, Porto-Neto et al 2013, Porto-Neto et al 2014, Qanbari et al 2011, Ramey et al 2013, Stella et al 2010	232	139	4	African, European, Hybrid, Zebu
12	27.181-29.546	9.24	Zebu	12	RFC3, LOC100295849, STARD13, KL, PDS5B, N4BP2L2, N4BP2L1, LOC507069, ZAR1L, FRY, LOC100335357, LOC507053	Brahman, East African Shorthorn Zebu, Gir, Nellore, Zebu breeds	Bahbahani et al 2015, Liao et al 2013, Porto-Neto et al 2013, Porto-Neto et al 2014, Xu et al 2014	233	139	4	African, European, Hybrid, Zebu
12	29.217-29.717	9	Hybrid	4	LOC507053, LOC788183, MIR2299, B3GALTL	Borgou, Creole	Flori et al 2014, Gautier and Naves 2011	234	139	4	African, European, Hybrid, Zebu
12	33.037-33.037	3.18	African	0		African breeds	Edea et al 2014, Gautier et al 2009	231	139	4	African, European, Hybrid, Zebu
12	35.74-37.91	7.41	Zebu	24	EFHA1, ZDHHC20, MRP63, SKA3, SAP18, LATS2, XPO4, LOC100336753, N6AMT2, IL17D, IFT88, CRYL1, GJB6, GJB2, GJA3, ZMYM2, ZMYM5, PSPC1, MPHOSPH8, PARP4, CENPJ, RNF17, ATP12A, LOC781692	Brahman, East African Shorthorn Zebu	Bahbahani et al 2015, Ramey et al 2013, Xu et al 2014	235	140	1	Zebu
12	39.173-44.121	33.4	European	2	PCDH9, LOC783832	Angus, Belgian Blue, Brown Swiss, Charolais, Franken Gelbvieh, Guernsey, Hanwoo, Hereford, Holstein, Jersey, Limousin, Multiple breeds, Norwegian Red, Piedmontese, Simmental, Yanbian	Barendse et al 2009, Bomba et al 2015, Choi et al 2015, Druet et al 2013, Gurgul et al 2015b, Perez Obrien et al 2014, Porto-Neto et al 2013, Porto-Neto et al 2014, Qanbari et al 2011, Qanbari et al 2014, Rothammer et al 2013, Xu et al 2014, Zhao et al 2015	236	141	1	European
12	50.223-54.755	15.74	European	17	TBC1D4, COMMD6, UCHL3, LOC616167, LMO7, KCTD12, IRG1, CLN5, FBXL3, MYCBP2, SCEL, SLAIN1, MIR2284S, EDNRB, POU4F1, RNF219, LOC100336509	Angus, Braunvieh, Brown Swiss, Charolais, Guernsey, Hanwoo, Hereford, Holstein, Japanese Black, Jersey, Limousin	Choi et al 2015, Gurgul et al 2015b, Hosokawa et al 2012, Lee et al 2014, Porto-Neto et al 2013, Rothammer et al 2013, Xu et al 2014	237	142	2	African, European
12	51.291-55.763	4.24	African	17	KCTD12, IRG1, CLN5, FBXL3, MYCBP2, SCEL, SLAIN1, MIR2284S, EDNRB, POU4F1, RNF219, LOC100336509, RBM26, NDFIP2, LOC617043, LOC614423, SPRY2	African breeds, NDama	Edea et al 2014, Gautier et al 2009, Xu et al 2014	238	142	2	African, European
12	60.225-63.26	11.91	European	3	SLITRK6, HTATSF1, SLITRK5	Angus, Braunvieh, Brown Swiss, Guernsey, Hanwoo, Holstein, Jersey, Limousin, Multiple breeds	Choi et al 2015, Perez Obrien et al 2014, Porto-Neto et al 2013, Qanbari et al 2011, Rothammer et al 2013	239	143	1	European
12	71.025-78.81	32.14	European	34	LOC100336999, LOC100337006, LOC100140931, LOC100298891, LOC521568, LOC100337053, LOC100337069, LOC100337076, LOC530803, LOC528412, LOC100337129, LOC100299180, LOC100337160, LOC100336463, LOC530437, LOC100337216, LOC100337244, LOC100337292, LOC100337316, LOC100337370, ABCC4, LOC100298398, LOC100336468, CLDN10, LOC100300457, DZIP1, DNAJC3, UGGT2, HS6ST3, LOC782740, LOC100296495, OXGR1, MBNL2, RAP2A	Anatolian Black, Belgian Blue, Braunvieh, Brown Swiss, Charolais, Hanwoo, Hereford, Holstein, Italian Brown, Limousin, Multiple breeds, Norwegian Red, Piedmontese, Simmental	Bomba et al 2015, Choi et al 2015, Lee et al 2014, Pintus et al 2013, Porto-Neto et al 2013, Qanbari et al 2011, Qanbari et al 2014, Rothammer et al 2013, Zhao et al 2015	240	144	1	European
12	90.078-91.054	3.18	African	25	LOC786342, LOC781940, TUBGCP3, ATP11A, MCF2L, F7, F10, PROZ, PCID2, CUL4A, LAMP1, GRTP1, MIR2302, ADPRHL1, LOC618507, TMCO3, TFDP1, ATP4B, GRK1, LOC618499, GAS6, MGC134473, RASA3, CDC16, MIR2303	African breeds	Edea et al 2014, Gautier et al 2009	241	145	1	African
13	2.573-2.955	32.22	European	1	LOC100296768	Angus, Brown Swiss, Charolais, Guernsey, Hanwoo, Hereford, Holstein, Jersey, Limousin, Murnau-Werdenfelser, Yanbian	Choi et al 2015, Druet et al 2013, Glick et al 2012, Lee et al 2014, Porto-Neto et al 2013, Qanbari et al 2010, Rothammer et al 2013, Xu et al 2014, Zhao et al 2015	242	146	2	African, European
13	3.143-3.143	3.06	African	0		African breeds, NDama	Edea et al 2014, Xu et al 2014	243	146	2	African, European
13	8.57-14.385	56.94	European	23	MACROD2, KIF16B, LOC100336134, SNRPB2, OTOR, NANP, LOC100297905, LOC100337090, LOC100298513, LOC526041, LOC505099, LOC100337293, LOC509875, CAMK1D, CDC123, NUDT5, SEC61A2, DHTKD1, UPF2, LOC781700, ECHDC3, USP6NL, CUGBP2	Angus, Belgian Blue, Braunvieh, Brown Swiss, Charolais, Franken Gelbvieh, Guernsey, Hereford, Holstein, Jersey, Korean, Limousin, Multiple breeds, Murnau-Werdenfelser, Simmental, Wagyu	Barendse et al 2009, Druet et al 2013, Gibbs et al 2009, Lee et al 2014, Makina et al 2015, Porto-Neto et al 2013, Porto-Neto et al 2014, Qanbari et al 2011, Ramey et al 2013, Randhawa et al 2014, Rothammer et al 2013, Ryu and Lee 2014, Stella et al 2010, Xu et al 2014, Zhao et al 2015	244	147	2	European, Zebu
13	11.417-13.501	5.7	Zebu	12	LOC100337293, LOC509875, CAMK1D, CDC123, NUDT5, SEC61A2, DHTKD1, UPF2, LOC781700, ECHDC3, USP6NL, CUGBP2	Brahman, Nellore	Gibbs et al 2009, Somavilla et al 2014, Xu et al 2014	245	147	2	European, Zebu
13	23.768-25.667	35.71	European	8	SPAG6, PIP4K2A, ARMC3, MSRB2, PTF1A, LOC100295196, OTUD1, LOC513129	Anatolian Black, Angus, Braunvieh, Brown Swiss, Charolais, Guernsey, Hereford, Holstein, Jersey, Limousin, Multiple breeds, Normande, Norwegian Red, Red Angus, Romagnola, Simmental	Barendse et al 2009, Chan et al 2010, Druet et al 2013, Flori et al 2009, Gibbs et al 2009, Perez Obrien et al 2014, Porto-Neto et al 2013, Rothammer et al 2013, Zhao et al 2015	246	148	3	European, Hybrid, Zebu
13	24.03-27.225	9.64	Zebu	15	PIP4K2A, ARMC3, MSRB2, PTF1A, LOC100295196, OTUD1, LOC513129, ARHGAP21, ENKUR, THNSL1, GPR158, MYO3A, GAD2, GJD4, FZD8	Gir, Guzera, Nellore	Gibbs et al 2009, Perez Obrien et al 2014, Porto-Neto et al 2013, Somavilla et al 2014	247	148	3	European, Hybrid, Zebu
13	25.058-27.225	9	Hybrid	9	LOC513129, ARHGAP21, ENKUR, THNSL1, GPR158, MYO3A, GAD2, GJD4, FZD8	Beefmaster, Creole, Santa Gertrudis	Gautier and Naves 2011, Gibbs et al 2009	248	148	3	European, Hybrid, Zebu
13	29.583-30.529	35.13	European	11	CDNF, HSPA14, SUV39H2, DCLRE1C, MEIG1, OLAH, ACBD7, RPP38, NMT2, C13H10ORF38, ITGA8	Anatolian Black, Angus, Belgian Blue, Brown Swiss, Charolais, Guernsey, Holstein, Jersey, Limousin, Multiple breeds, Norwegian Red, Red Angus, Romagnola	Barendse et al 2009, Chan et al 2010, Druet et al 2013, Gibbs et al 2009, Larkin et al 2012, Porto-Neto et al 2013, Qanbari et al 2011, Rothammer et al 2013, Xu et al 2014, Zhao et al 2015	249	149	2	European, Zebu
13	31.845-34.857	3.61	Zebu	14	TRDMT1, VIM, ST8SIA6, PTPLA, STAM, LOC520412, SLC39A12, CACNB2, NSUN6, EPC1, KIF5B, ARHGAP12, ZEB1, ZNF438	Guzera, Nellore, Zebu breeds	Porto-Neto et al 2013, Porto-Neto et al 2014	250	149	2	European, Zebu
13	34.308-34.587	30.5	European	1	ZNF438	Angus, Belgian Blue, Braunvieh, Brown Swiss, Hereford, Holstein, Jersey, Limousin, Multiple breeds, Norwegian Red	Barendse et al 2009, Druet et al 2013, Kim et al 2013, Larkin et al 2012, Porto-Neto et al 2013, Qanbari et al 2011, Rothammer et al 2013, Stella et al 2010, Xu et al 2014, Zhao et al 2015	249	149	2	European, Zebu
13	39.094-42.433	6.85	Zebu	20	SLC24A3, RIN2, MIR2305, NAA20, CRNKL1, LOC786312, INSM1, RALGAPA2, PLK1S1, XRN2, LOC787396, NKX2-2, LOC614124, PAX1, FOXA2, THBD, LOC539690, NXT1, GZF1, NAPB	Gir, Nellore	Gibbs et al 2009, Perez Obrien et al 2014, Porto-Neto et al 2013, Somavilla et al 2014	251	150	1	Zebu
13	46.239-47.37	9	Hybrid	8	ADARB2, WDR37, IDI1, LOC100297694, GTPBP4, LARP4B, DIP2C, ZMYND11	Borgou, Creole, Kenyen crossbred	Flori et al 2014, Gautier and Naves 2011, Kim and Rothschild 2014	252	151	3	European, Hybrid, Zebu
13	44.188-49.75	43.45	European	32	AKR1E2, LOC515358, KLF6, LOC100299106, LOC100294954, PITRM1, PFKP, ADARB2, WDR37, IDI1, LOC100297694, GTPBP4, LARP4B, DIP2C, ZMYND11, PRNP, PRND, RASSF2, SLC23A2, C13H20orf30, PCNA, CDS2, PROKR2, GPCPD1, C13H20orf196, CHGB, TRMT6, MCM8, CRLS1, LRRN4, FERMT1, BMP2	Angus, Belgian Blue, Braunvieh, Brown Swiss, Guernsey, Hereford, Holstein, Italian Brown, Japanese Black, Jersey, Marchigiana, Multiple breeds, Murnau-Werdenfelser, Norwegian Red, Piedmontese, Red Angus	Bomba et al 2015, Druet et al 2013, Gibbs et al 2009, Glick et al 2012, Hosokawa et al 2012, Kim et al 2013, Lee et al 2014, Mancini et al 2014, Pintus et al 2013, Porto-Neto et al 2013, Porto-Neto et al 2014, Qanbari et al 2011, Rothammer et al 2013, Stella et al 2010, Xu et al 2014, Zhao et al 2015	253	151	3	European, Hybrid, Zebu
13	45.394-52.9	9.96	Zebu	90	PITRM1, PFKP, ADARB2, WDR37, IDI1, LOC100297694, GTPBP4, LARP4B, DIP2C, ZMYND11, PRNP, PRND, RASSF2, SLC23A2, C13H20orf30, PCNA, CDS2, PROKR2, GPCPD1, C13H20orf196, CHGB, TRMT6, MCM8, CRLS1, LRRN4, FERMT1, BMP2, LOC100294746, LOC100295980, LOC100300643, LOC100297179, LOC100296552, LOC100336370, LOC100337232, LOC100335999, LOC100337396, LOC100337248, LOC100296471, LOC100337428, LOC100337441, LOC10…	East African Shorthorn Zebu, Gir, Guzera, Nellore, Zebu breeds	Bahbahani et al 2015, Gibbs et al 2009, Liao et al 2013, Porto-Neto et al 2013	254	151	3	European, Hybrid, Zebu
13	53.256-56.204	39.28	European	77	TGM3, LOC615595, STK35, PDYN, SIRPA, LOC519798, LOC100140952, SIRPB1, SIRPB1, LOC615706, GINS1, PCMTD2, MYT1, NPBWR2, LOC100296381, LOC613917, RGS19, TCEA2, SOX18, LOC789034, PRPF6, SAMD10, LOC614014, UCKL1, DNAJC5, TPD52L2, C13H20orf135, ZBTB46, LOC511523, LOC100140162, ZGPAT, RTEL1, ARFRP1, TNFRSF6B, LOC100336694, LOC100336708, STMN3, GMEB2, C13H20orf195, SRMS, PTK6, PPDPF, EEF1A2, KCNQ2, CHRNA…	Anatolian Black, Angus, Belgian Blue, Braunvieh, Brown Swiss, Charolais, Guernsey, Hereford, Holstein, Japanese Black, Jersey, Multiple breeds, Norwegian Red, Shorthorn, Wagyu	Druet et al 2013, Glick et al 2012, Hosokawa et al 2012, Kemper et al 2014, Kim et al 2013, Porto-Neto et al 2013, Qanbari et al 2011, Ramey et al 2013, Rothammer et al 2013, Xu et al 2014, Zhao et al 2015	255	152	1	European
13	57.935-59.018	6	Hybrid	11	GNAS, LOC100295808, MIR296, NPEPL1, STX16, APCDD1L, VAPB, RAB22A, LOC783163, ANKRD60, C13H20ORF85	Borgou, Creole	Flori et al 2014, Gautier and Naves 2011	256	153	3	European, Hybrid, Zebu
13	57.9-59.346	9	Zebu	19	TH1L, GNAS, LOC100295808, MIR296, NPEPL1, STX16, APCDD1L, VAPB, RAB22A, LOC783163, ANKRD60, C13H20ORF85, PMEPA1, ZBP1, PCK1, CTCFL, RBM38, LOC100295237, RAE1	East African Shorthorn Zebu, Gir, Nellore	Bahbahani et al 2015, Liao et al 2013, Somavilla et al 2014	257	153	3	European, Hybrid, Zebu
13	59.776-69.638	54.04	European	169	TFAP2C, LOC782631, LOC784495, C13H20ORF43, GCNT7, CASS4, CSTF1, AURKA, C13H20ORF108, LOC505405, SIRPD, LOC786236, NSFL1C, FKBP1A, SDCBP2, SNPH, RAD21L1, LOC100296025, LOC539523, PSMF1, RSPO4, ANGPT4, FAM110A, C20orf54, LOC786702, SRXN1, TCF15, CSNK2A1, TBC1D20, RBCK1, TRIB3, NRSN2, ZCCHC3, LOC513202, LOC100296742, LOC100296787, LOC100336211, DEFB119, DEFB119, DEFB122A, DEFB122, DEFB123, DEFB124, …	Angus, Braunvieh, Brown Swiss, Charolais, Franken Gelbvieh, Guernsey, Hanwoo, Hereford, Holstein, Japanese Black, Jersey, Limousin, Marchigiana, Multiple breeds, Murnau-Werdenfelser, Norwegian Red, Piedmontese, Romagnola, Shorthorn, Simmental, Wagyu	Bomba et al 2015, Chan et al 2010, Druet et al 2013, Glick et al 2012, Gurgul et al 2015b, Hosokawa et al 2012, Kemper et al 2014, Kim et al 2013, Kim et al 2015, Lee et al 2014, Mancini et al 2014, Porto-Neto et al 2013, Porto-Neto et al 2014, Qanbari et al 2011, Ramey et al 2013, Randhawa et al 2014, Rothammer et al 2013, Sorbolini et al 2015, Stella et al 2010, Utsunomiya et al 2013, Xu et al …	258	153	3	European, Hybrid, Zebu
13	60.913-69.184	54.04	European	145	LOC786702, SRXN1, TCF15, CSNK2A1, TBC1D20, RBCK1, TRIB3, NRSN2, ZCCHC3, LOC513202, LOC100296742, LOC100296787, LOC100336211, DEFB119, DEFB119, DEFB122A, DEFB122, DEFB123, DEFB124, REM1, HM13, ID1, LOC618339, BCL2L1, TPX2, MYLK2, FOXS1, LOC618409, DUSP15, TTLL9, PDRG1, XKR7, LOC525479, HCK, TM9SF4, PLAGL2, POFUT1, KIF3B, ASXL1, LOC785034, LOC100337277, LOC100335794, COMMD7, DNMT3B, MAPRE1, EFCAB8,…	Angus, Braunvieh, Brown Swiss, Charolais, Franken Gelbvieh, Guernsey, Hanwoo, Hereford, Holstein, Japanese Black, Jersey, Limousin, Marchigiana, Multiple breeds, Murnau-Werdenfelser, Norwegian Red, Piedmontese, Romagnola, Shorthorn, Simmental	Bomba et al 2015, Chan et al 2010, Druet et al 2013, Glick et al 2012, Gurgul et al 2015b, Hosokawa et al 2012, Kemper et al 2014, Kim et al 2013, Kim et al 2015, Lee et al 2014, Mancini et al 2014, Porto-Neto et al 2013, Porto-Neto et al 2014, Qanbari et al 2011, Ramey et al 2013, Randhawa et al 2014, Rothammer et al 2013, Sorbolini et al 2015, Stella et al 2010, Utsunomiya et al 2013, Xu et al …	258	153	3	European, Hybrid, Zebu
13	71.442-74.392	3.06	African	36	PTPRT, SFRS6, L3MBTL, SGK2, IFT52, MYBL2, GTSF1L, TOX2, JPH2, C20orf111, GDAP1L1, FITM2, R3HDML, HNF4A, TTPAL, SERINC3, PKIG, ADA, WISP2, KCNK15, RIMS4, YWHAB, PABPC1L, TOMM34, STK4, KCNS1, WFDC5, LOC100295842, LOC100295878, bTrappin-5, PI3, SLPI, SLPI, MATN4, RBPJL, SDC4	African breeds, NDama	Edea et al 2014, Xu et al 2014	259	154	1	African
13	75.555-78.05	4.08	Zebu	17	CD40, CDH22, SLC35C2, ELMO2, LOC509089, SLC13A3, TP53RK, SLC2A10, EYA2, ZMYND8, NCOA3, SULF2, PREX1, ARFGEF2, LOC784289, CSE1L, STAU1	Gir, Nellore	Liao et al 2013, Porto-Neto et al 2013	260	155	1	Zebu
13	81.454-83.289	6	Zebu	6	TSHZ2, ZNF217, BCAS1, LOC540080, PFDN4, DOK5	Brahman, Nellore	Qanbari et al 2011, Somavilla et al 2014	261	156	2	European, Zebu
13	81.536-84.25	26.23	European	7	TSHZ2, ZNF217, BCAS1, LOC540080, PFDN4, DOK5, CBLN4	Angus, Belmond Red, Brown Swiss, Franken Gelbvieh, Guernsey, Hereford, Holstein, Limousin, Multiple breeds, Simmental	Bomba et al 2015, Gurgul et al 2015b, Porto-Neto et al 2013, Qanbari et al 2011, Rothammer et al 2013, Zhao et al 2015	262	156	2	European, Zebu
14	0.594-5.953	101.57	European	103	LOC784799, LOC788476, LOC100336014, LOC100295750, LOC100299291, LOC100294758, ZNF250, C14H8orf33, ZNF34, RPL8, ZNF7, COMMD5, LOC532363, MIR2308, LOC618766, LRRC24, LRRC14, RECQL4, MFSD3, GPT, PPP1R16A, LOC100294916, FOXH1, LOC789523, CYHR1, NFKBIL2, SLC39A4, CPSF1, ADCK5, GPR172B, FBXL6, LOC789629, SCRT1, DGAT1, HSF1, BOP1, SCXB, HEATR7A, LOC523023, LOC509113, LOC509114, MAF1, SHARPIN, CYC1, GPAA…	Anatolian Black, Angus, Belgian Blue, Braunvieh, Brown Swiss, Charolais, Franken Gelbvieh, Guernsey, Hanwoo, Hereford, Holstein, Jersey, Limousin, Marchigiana, Multiple breeds, Murnau-Werdenfelser, Murray Grey, Norwegian Red, Piedmontese, Romagnola, Shorthorn, Simmental, Wagyu, Yanbian	Bomba et al 2015, Choi et al 2015, Druet et al 2013, Gibbs et al 2009, Gurgul et al 2015, Kemper et al 2014, Larkin et al 2012, Pan et al 2013, Porto-Neto et al 2013, Qanbari et al 2010, Qanbari et al 2011, Ramey et al 2013, Randhawa et al 2014, Rothammer et al 2013, Schwarzenbacher et al 2012, Sorbolini et al 2015, Zhao et al 2015	263	157	3	African, European, Zebu
14	1.838-9.15	9.58	Zebu	75	BOP1, SCXB, HEATR7A, LOC523023, LOC509113, LOC509114, MAF1, SHARPIN, CYC1, GPAA1, EXOSC4, OPLAH, LOC100141215, LOC618305, GRINA, PARP10, LOC786966, MIR2309, LOC100337278, NRBP2, PUF60, LOC100295316, LOC506831, LOC524974, MAPK15, LOC100138046, ZNF623, LOC100295394, TSTA3, PYCRL, LOC540422, EEF1D, NAPRT1, LOC789886, GSDMD, ZC3H3, RHPN1, ZNF696, GLI4, GPIHBP1, LY6H, LY6E, GML, LOC790067, LY6D, LYNX1…	Brahman, Gir, Nellore	Gibbs et al 2009, Liao et al 2013, Somavilla et al 2014, Xu et al 2014	264	157	3	African, European, Zebu
14	5.883-9.366	4.3	African	12	KHDRBS3, MIR30D, MIR30B, LOC100296964, ZFAT, ST3GAL1, NDRG1, WISP1, TG, LOC100336590, TG, SLA	African breeds, NDama	Edea et al 2014, Gautier et al 2009, Gibbs et al 2009	265	157	3	African, European, Zebu
14	8.097-8.097	6	Hybrid	0		Beefmaster, Santa Gertrudis	Gibbs et al 2009	266	158	3	European, Hybrid, Zebu
14	8.097-8.097	9.58	Zebu	0		Brahman, Gir, Nellore	Gibbs et al 2009, Liao et al 2013, Somavilla et al 2014	267	158	3	European, Hybrid, Zebu
14	9.76-11.925	44.78	European	9	KCNQ3, OC90, EFR3A, LOC100336574, ADCY8, ASAP1, LOC100301346, FAM49B, GSDMC	Angus, Belgian Blue, Brown Swiss, Charolais, Franken Gelbvieh, Guernsey, Hanwoo, Hereford, Holstein, Italian Brown, Jersey, Limousin, Multiple breeds, Murnau-Werdenfelser, Norwegian Red, Piedmontese, Simmental	Choi et al 2015, Druet et al 2013, Fan et al 2014, Gibbs et al 2009, Hayes et al 2009b, Kim et al 2013, Perez Obrien et al 2014, Pintus et al 2013, Porto-Neto et al 2013, Rothammer et al 2013, Xu et al 2014, Zhao et al 2015	268	158	3	European, Hybrid, Zebu
14	13.025-16.027	5.36	African	5	MYC, MIR2310, LOC100336726, LOC100336786, FAM84B	African breeds, NDama	Edea et al 2014, Gautier et al 2009, Gibbs et al 2009, Xu et al 2014	269	159	1	African
14	21.954-21.954	6	Hybrid	0		Beefmaster, Borgou	Flori et al 2014, Gibbs et al 2009	270	160	4	African, European, Hybrid, Zebu
14	22.114-22.114	3.06	African	0		African breeds, NDama	Edea et al 2014, Xu et al 2014	271	160	4	African, European, Hybrid, Zebu
14	24.438-27.432	11.39	Zebu	19	XKR4, TMEM68, TGS1, LYN, RPS20, MOS, PLAG1, CHCHD7, SDR16C5, SDR16C6, PENK, IMPAD1, FAM110B, LOC100295254, UBXN2B, LOC510507, SDCBP, NSMAF, TOX	Brahman, East African Shorthorn Zebu, Nellore, Zebu breeds	Bahbahani et al 2015, Gibbs et al 2009, Perez Obrien et al 2014, Porto-Neto et al 2013, Somavilla et al 2014	272	160	4	African, European, Hybrid, Zebu
14	21.596-30.558	105.13	European	45	C8orf22, CSF2RA, SNTG1, PCMTD1, ST18, LOC100297122, RB1CC1, NPBWR1, OPRK1, ATP6V1H, RGS20, TCEA1, LYPLA1, MRPL15, LOC100296684, SOX17, RP1, XKR4, TMEM68, TGS1, LYN, RPS20, MOS, PLAG1, CHCHD7, SDR16C5, SDR16C6, PENK, IMPAD1, FAM110B, LOC100295254, UBXN2B, LOC510507, SDCBP, NSMAF, TOX, CA8, RAB2A, CHD7, CLVS1, ASPH, NKAIN3, GGH, TTPA, YTHDF3	Angus, Belgian Blue, Belmond Red, Braunvieh, Brown Swiss, Charolais, Galloway, Guernsey, Hanwoo, Hereford, Holstein, Jersey, Limousin, Marchigiana, Multiple breeds, Murray Grey, Normande, Norwegian Red, Piedmontese, Red Angus, Romagnola, Shorthorn, Simmental, Yanbian	Bomba et al 2015, Choi et al 2015, Druet et al 2013, Flori et al 2009, Gibbs et al 2009, Gurgul et al 2015b, Kemper et al 2014, Kim et al 2013, Lee et al 2014, Li and Kim 2015, Pan et al 2013, Perez Obrien et al 2014, Porto-Neto et al 2013, Qanbari et al 2011, Qanbari et al 2014, Ramey et al 2013, Randhawa et al 2014, Randhawa et al 2015, Rothammer et al 2013, Xu et al 2014, Zhao et al 2015	273	160	4	African, European, Hybrid, Zebu
14	24.803-30.45	3.77	African	25	LYN, RPS20, MOS, PLAG1, CHCHD7, SDR16C5, SDR16C6, PENK, IMPAD1, FAM110B, LOC100295254, UBXN2B, LOC510507, SDCBP, NSMAF, TOX, CA8, RAB2A, CHD7, CLVS1, ASPH, NKAIN3, GGH, TTPA, YTHDF3	African breeds, NDama	Edea et al 2014, Gautier and Naves 2011, Xu et al 2014	271	160	4	African, European, Hybrid, Zebu
14	34.801-40.684	4.05	African	31	LOC615152, LOC535166, PRDM14, NCOA2, TRAM1, LACTB2, LOC100300765, EYA1, MSC, LOC100297084, TRPA1, LOC614581, KCNB2, MIR1603, TERF1, RPESP, LOC100296978, LOC100297269, RPL7, RDH10, STAU2, MIR2284L, UBE2W, TCEB1, TMEM70, LY96, JPH1, LOC100297158, GDAP1, PI15, CRISPLD1	African breeds	Edea et al 2014, Flori et al 2014, Gautier et al 2009	274	161	1	African
14	44.782-44.979	31.65	European	1	STMN2	Angus, Belgian Blue, Brown Swiss, Charolais, Franken Gelbvieh, Guernsey, Hanwoo, Hereford, Holstein, Limousin, Multiple breeds, Norwegian Red, Simmental, Yanbian	Choi et al 2015, Druet et al 2013, Gibbs et al 2009, Gurgul et al 2015, Porto-Neto et al 2013, Qanbari et al 2014, Ramey et al 2013, Rothammer et al 2013	275	162	3	African, European, Zebu
14	44.782-47.177	7.14	Zebu	15	STMN2, LOC782666, HEY1, MRPS28, TPD52, ZBTB10, ZNF704, PAG1, FABP5, PMP2, FABP9, FABP4, LOC100300024, NOV, MAL2	Brahman, Nellore, Zebu breeds	Gibbs et al 2009, Porto-Neto et al 2013, Somavilla et al 2014, Xu et al 2014	276	162	3	African, European, Zebu
14	46.845-47.141	3.18	African	3	LOC100300024, NOV, MAL2	African breeds	Edea et al 2014, Gautier et al 2009	277	162	3	African, European, Zebu
14	51.495-51.495	5.21	Zebu	0		Brahman, Gir, Nellore	Gibbs et al 2009, Xu et al 2014	278	163	3	African, European, Zebu
14	51.54-52.415	40.86	European	0		Angus, Belgian Blue, Braunvieh, Brown Swiss, Charolais, Guernsey, Hereford, Holstein, Jersey, Limousin, Multiple breeds, Norwegian Red, Red Angus, Romagnola, Simmental	Barendse et al 2009, Druet et al 2013, Gibbs et al 2009, Gurgul et al 2015, Gurgul et al 2015b, Porto-Neto et al 2013, Rothammer et al 2013, Zhao et al 2015	279	163	3	African, European, Zebu
14	50.815-54.631	4.3	African	2	TRPS1, CSMD3	African breeds, NDama	Edea et al 2014, Gautier et al 2009, Gibbs et al 2009	280	163	3	African, European, Zebu
14	54.57-54.57	3.58	Zebu	0		Brahman, Gir, Nellore	Gibbs et al 2009	278	163	3	African, European, Zebu
14	55.872-60.05	41.62	European	18	LOC782102, KCNV1, LOC521950, GOLSYN, EBAG9, LOC100336824, ENY2, NUDCD1, TRHR, TMEM74, TTC35, EIF3E, RSPO2, RABL4, LOC614209, ANGPT1, ABRA, OXR1	Angus, Belgian Blue, Braunvieh, Brown Swiss, Charolais, Guernsey, Hereford, Holstein, Jersey, Limousin, Multiple breeds, Murray Grey, Norwegian Red, Piedmontese, Red Angus, Romagnola, Simmental	Druet et al 2013, Gibbs et al 2009, Porto-Neto et al 2013, Qanbari et al 2011, Qanbari et al 2014, Rothammer et al 2013, Stella et al 2010, Zhao et al 2015	281	164	2	European, Zebu
14	58.74-61.443	7.36	Zebu	7	RABL4, LOC614209, ANGPT1, ABRA, OXR1, LOC782927, LOC784747	Brahman, Guzera, Nellore	Gibbs et al 2009, Porto-Neto et al 2013, Porto-Neto et al 2014, Somavilla et al 2014	282	164	2	European, Zebu
14	64.301-64.301	7.5	Hybrid	1	UBR5	Beefmaster, Santa Gertrudis, Sheko	Gibbs et al 2009	283	165	2	Hybrid, Zebu
14	64.301-66.855	6.63	Zebu	17	UBR5, RRM2B, NCALD, GRHL2, MGC133632, YWHAZ, PABPC1, SNX31, ANKRD46, RNF19A, SPAG1, POLR2K, FBXO43, LOC100296275, RGS22, MGC148714, VPS13B	Brahman, Gir, Guzera	Gibbs et al 2009, Liao et al 2013, Porto-Neto et al 2013	284	165	2	Hybrid, Zebu
14	76.307-78.765	25.88	European	6	MMP16, SLC2A5, CNGB3, CPNE3, FAM82B, WWP1	Anatolian Black, Angus, Belgian Blue, Braunvieh, Brown Swiss, Franken Gelbvieh, Guernsey, Hanwoo, Holstein, Italian Brown, Jersey, Multiple breeds, Murnau-Werdenfelser, Norwegian Red, Simmental	Barendse et al 2009, Bomba et al 2015, Choi et al 2015, Druet et al 2013, Lee et al 2014, Porto-Neto et al 2013, Rothammer et al 2013	285	166	1	European
14	82.299-82.299	20.17	European	0		Anatolian Black, Angus, Belgian Blue, Braunvieh, Brown Swiss, Charolais, Guernsey, Hereford, Holstein, Jersey	Druet et al 2013, Porto-Neto et al 2013, Qanbari et al 2011, Rothammer et al 2013, Zhao et al 2015	286	167	2	European, Zebu
14	83.749-84.175	3.83	Zebu	4	DEPDC6, LOC781493, MRPL13, MTBP	Gir, Nellore	Porto-Neto et al 2013, Somavilla et al 2014	287	167	2	European, Zebu
15	1.533-6.883	14.7	European	27	GPR83, MRE11A, ANKRD49, AASDHPPT, KBTBD3, KIAA1826, GRIA4, CASP1, CASP4, LOC100140270, PDGFD, DDI1, LOC512287, DCUN1D5, MMP13, MMP12, MMP3, MMP1, LOC100297932, LOC100336575, MMP27, MMP20, MMP7, LOC100300021, BIRC3, LOC783022, LOC100336629	Angus, Brown Swiss, Charolais, Guernsey, Hanwoo, Hereford, Holstein, Jersey, Limousin, Multiple breeds, Murnau-Werdenfelser	Choi et al 2015, Lee et al 2014, Perez Obrien et al 2014, Porto-Neto et al 2013, Porto-Neto et al 2014, Rothammer et al 2013, Stella et al 2010, Xu et al 2014, Zhao et al 2015	288	168	1	European
15	20.351-22.772	3.06	African	27	ZC3H12C, LOC504569, RDX, FDX1, ARHGAP20, LOC783349, LOC618353, LOC100294918, POU2AF1, BTG4, MIR34B, MIR34C, MGC133619, LAYN, SIK2, PPP2R1B, ALG9, MGC134087, CRYAB, HSPB2, LOC614490, DIXDC1, DLAT, PIH1D2, MGC143285, TIMM8B, SDHD	African breeds, NDama	Edea et al 2014, Xu et al 2014	289	169	1	African
15	30.025-31.343	5.69	Zebu	28	BCL9L, UPK2, FOXR1, CCDC84, RPS25, TRAPPC4, SLC37A4, ORP150, VPS11, HMBS, H2AFX, DPAGT1, C2CD2L, HINFP, ABCG4, NLRX1, PDZD3, CCDC153, CBL, MCAM, RNF26, C1QTNF5, MFRP, USP2, THY1, PVRL1, TRIM29, OAF	Gir, Nellore	Liao et al 2013, Perez Obrien et al 2014	290	170	1	Zebu
15	38.545-40.317	32.99	European	15	PDE3B, PSMA1, COPB1, LOC782705, RRAS2, SPON1, MIR2284T, SNHG3-RCC1, FAR1, MIR2285B, PTH, BTBD10, ARNTL, LOC514824, TEAD1	Angus, Belgian Blue, Brown Swiss, Guernsey, Hereford, Holstein, Jersey, Limousin, Multiple breeds, Murnau-Werdenfelser, Simmental, Yanbian	Bomba et al 2015, Choi et al 2015, Druet et al 2013, Gurgul et al 2015, Lee et al 2014, Perez Obrien et al 2014, Porto-Neto et al 2013, Porto-Neto et al 2014, Rothammer et al 2013, Stella et al 2010, Xu et al 2014, Zhao et al 2015	291	171	3	African, European, Zebu
15	39.739-41.268	3.06	African	9	BTBD10, ARNTL, LOC514824, TEAD1, MIR2314, PARVA, LOC100337222, MICAL2, DKK3	African breeds, NDama	Edea et al 2014, Xu et al 2014	292	171	3	African, European, Zebu
15	40.994-42.519	4.71	Zebu	9	MICAL2, DKK3, LOC511121, GALNTL4, LOC616568, ZBED5, EIF4G2, CTR9, GIN1	Brahman, Guzera, Nellore	Porto-Neto et al 2013, Xu et al 2014	293	171	3	African, European, Zebu
15	43.842-43.842	3.76	African	0		African breeds, NDama	Edea et al 2014, Porto-Neto et al 2014, Xu et al 2014	294	172	1	African
15	51.414-56.583	4.24	African	98	LOC521676, LOC618075, TRIM21, LOC518464, LOC504857, LOC517056, LOC785109, LOC519105, LOC618213, LOC506452, LOC785853, LOC100298880, LOC619140, LOC788363, LOC519104, LOC100299247, LOC525033, LOC618173, RRM1, STIM1, RHOG, PGAP2, NUP98, LOC100140923, LOC539042, ART1, ART5, ART5, TRPC2, MIR2317, RNF121, IL18BP, NUMA1, LOC100141109, LRTOMT, C15H11orf59, LRTOMT, C15H11ORF51, FOLR1, FOLR2, INPPL1, PHOX2…	African breeds, NDama	Edea et al 2014, Gautier et al 2009, Xu et al 2014	295	173	2	African, European
15	49.572-58.746	28.4	European	182	LOC788825, LOC509174, LOC509175, LOC527918, LOC782373, LOC782473, LOC508595, LOC784379, LOC511823, LOC785238, LOC785207, LOC616558, LOC785144, LOC784435, LOC784376, LOC100337362, LOC784187, LOC783616, LOC789151, LOC789144, LOC526311, LOC519902, LOC507662, LOC783671, LOC516414, LOC783597, LOC783558, LOC783446, LOC100137758, LOC782960, LOC530990, LOC519176, LOC526411, LOC526412, LOC782941, LOC51907…	Angus, Belgian Blue, Brown Swiss, Charolais, Galloway, Guernsey, Hereford, Holstein, Illyrian Mountain Busa, Italian Brown, Jersey, Limousin, Multiple breeds, Murnau-Werdenfelser, Norwegian Red, Piedmontese, Pinzgauer, Romagnola, Simmental	Bomba et al 2015, Druet et al 2013, Fan et al 2014, Gurgul et al 2015b, Kasarda et al 2015, Perez Obrien et al 2014, Pintus et al 2013, Porto-Neto et al 2013, Qanbari et al 2011, Qanbari et al 2014, Rothammer et al 2013, Stella et al 2010, Xu et al 2014, Zhao et al 2015	296	173	2	African, European
15	59.184-59.184	3.06	African	1	BDNF	African breeds, NDama	Edea et al 2014, Xu et al 2014	295	173	2	African, European
15	63.563-65.394	5.46	Zebu	16	RCN1, LOC614914, WT1, EIF3M, CCDC73, LOC616520, PRRG4, LOC537018, DEPDC7, TCP11L1, CSTF3, HIPK3, LOC100300544, MGC152383, CD59, FBXO3	Brahman, Gir, Nellore	Porto-Neto et al 2013, Somavilla et al 2014, Xu et al 2014	297	174	2	European, Zebu
15	63.453-68.059	28.89	European	38	RCN1, LOC614914, WT1, EIF3M, CCDC73, LOC616520, PRRG4, LOC537018, DEPDC7, TCP11L1, CSTF3, HIPK3, LOC100300544, MGC152383, CD59, FBXO3, LMO2, CAPRIN1, NAT10, ABTB2, CAT, ELF5, EHF, APIP, PDHX, MIR1343, CD44, SLC1A2, PAMR1, LOC100297910, TRIM44, LDLRAD3, COMMD9, PRR5L, TRAF6, RAG1, RAG2, C15H11orf74	Angus, Brown Swiss, Charolais, Galloway, Hereford, Holstein, Jersey, Korean, Limousin, Multiple breeds, Murnau-Werdenfelser, Norwegian Red, Piedmontese, Simmental	Bomba et al 2015, Chan et al 2010, Druet et al 2013, Gurgul et al 2015, Lee et al 2014, Porto-Neto et al 2013, Porto-Neto et al 2014, Qanbari et al 2014, Rothammer et al 2013, Ryu and Lee 2014, Stella et al 2010, Xu et al 2014	298	174	2	European, Zebu
15	71.516-74.474	6.77	Zebu	5	C8H9orf30, LOC100298518, LOC100297662, API5, TTC17	Gir, Nellore	Perez Obrien et al 2014, Porto-Neto et al 2013, Somavilla et al 2014	299	175	1	Zebu
15	81.426-82.055	3.06	African	15	LOC782792, LOC782866, LOC513698, LOC538839, LRRC55, APLNR, TNKS1BP1, SSRP1, P2RX3, PRG3, PRG3, LOC520402, SLC43A3, RTN4RL2, SLC43A1	African breeds, NDama	Edea et al 2014, Xu et al 2014	300	176	2	African, European
15	83.664-83.964	24.55	European	8	MPEG1, LOC519282, LOC506409, LOC785866, LOC785899, LOC619083, LOC504200, LOC100299686	Angus, Belgian Blue, Braunvieh, Brown Swiss, Charolais, Guernsey, Hereford, Holstein, Jersey, Limousin, Multiple breeds, Simmental	Druet et al 2013, Glick et al 2012, Porto-Neto et al 2013, Porto-Neto et al 2014, Ramey et al 2013, Rothammer et al 2013, Xu et al 2014, Zhao et al 2015	301	176	2	African, European
16	2.898-4.305	6	Hybrid	23	NUAK2, KLHDC8A, MGC133991, MIR135B, CDK18, LOC515128, ELK4, SLC45A3, NUCKS1, RAB7L1, SLC41A1, PM20D1, SLC26A9, RAB7B, LOC515828, LOC616928, AVPR1B, FAM72A, SRGAP2, IKBKE, RASSF5, LGTN, DYRK3	Beefmaster, Borgou	Flori et al 2014, Gibbs et al 2009	302	177	2	European, Hybrid
16	4.155-9.93	23.33	European	33	RASSF5, LGTN, DYRK3, MAPKAPK2, IL10, IL19, IL20, PIGR, LOC100297408, FAIM3, IL24, SARG, YOD1, PFKFB2, C4BPB, C4BPA, LOC506707, LOC510860, LOC515150, CD55, LOC100297121, CR2, LOC100336868, LOC514121, LOC509867, LOC100337312, LOC100335511, LOC781004, LOC790886, CFH, LOC100337413, LOC781505, LOC100337398	Angus, Belgian Blue, Charolais, Guernsey, Holstein, Jersey, Limousin, Multiple breeds, Murnau-Werdenfelser, Norwegian Red	Gibbs et al 2009, Larkin et al 2012, Porto-Neto et al 2013, Qanbari et al 2011, Rothammer et al 2013, Zhao et al 2015	303	177	2	European, Hybrid
16	17.508-17.508	20.07	European	0		Angus, Braunvieh, Brown Swiss, Hereford, Holstein, Italian Brown, Jersey, Limousin, Multiple breeds, Murnau-Werdenfelser, Norwegian Red, Romagnola, Simmental	Bomba et al 2015, Druet et al 2013, Porto-Neto et al 2013, Porto-Neto et al 2014, Qanbari et al 2011, Rothammer et al 2013, Xu et al 2014	304	178	1	European
16	20.664-23.108	3.76	African	5	ESRRG, MGC152575, SPATA17, RRP15, TGFB2	African breeds, NDama	Edea et al 2014, Porto-Neto et al 2014, Xu et al 2014	305	179	2	African, Zebu
16	23.537-24.769	4.08	Zebu	7	SLC30A10, LOC524431, LOC538357, BPNT1, IARS2, MIR215, RAB3GAP2	Nellore	Porto-Neto et al 2013, Somavilla et al 2014	306	179	2	African, Zebu
16	23.195-30.229	37.91	European	50	LYPLAL1, SLC30A10, LOC524431, LOC538357, BPNT1, IARS2, MIR215, RAB3GAP2, MARK1, LOC618454, MOSC2, MOSC1, HLX, DUSP10, HHIPL2, TAF1A, MIA3, AIDA, LOC522319, DISP1, LOC100336644, TLR5, SUSD4, C16H1ORF65, MGC151839, CAPN2, TP53BP2, FBXO28, DEGS1, NVL, CNIH4, WDR26, CNIH3, LOC516576, LBR, ENAH, SRP9, EPHX1, TMEM63A, LEFTY2, PYCR2, LOC100336971, C16H1ORF55, H3F3B, LOC100299346, ACBD3, MIXL1, LOC534587…	Anatolian Black, Angus, Belgian Blue, Braunvieh, Brown Swiss, Charolais, Guernsey, Hereford, Holstein, Italian Brown, Jersey, Korean, Limousin, Multiple breeds, Norwegian Red, Piedmontese, Romagnola, Simmental	Barendse et al 2009, Bomba et al 2015, Druet et al 2013, Gurgul et al 2015, Lee et al 2014, Pintus et al 2013, Porto-Neto et al 2013, Porto-Neto et al 2014, Qanbari et al 2011, Rothammer et al 2013, Ryu and Lee 2014, Stella et al 2010, Utsunomiya et al 2013, Xu et al 2014, Zhao et al 2015	307	180	1	European
16	40.847-43.324	3.76	African	30	LOC520588, FASLG, LOC784385, LOC768081, TNFSF4, RPL7, LOC787623, LOC100336902, LOC100336917, VPS13D, TNFRSF1B, TNFRSF8, MIIP, MFN2, PLOD1, KIAA2013, NPPB, NPPA, CLCN6, MTHFR, LOC100336252, AGTRAP, LOC506110, MAD2L2, FBXO6, FBXO44, FBXO2, PTCHD2, UBIAD1, MTOR	African breeds, NDama	Edea et al 2014, Porto-Neto et al 2014, Xu et al 2014	308	181	4	African, European, Hybrid, Zebu
16	40.177-49.045	11.08	Zebu	94	LOC506315, MIR214, MIR199A-1, LOC616962, PIGC, LOC520588, FASLG, LOC784385, LOC768081, TNFSF4, RPL7, LOC787623, LOC100336902, LOC100336917, VPS13D, TNFRSF1B, TNFRSF8, MIIP, MFN2, PLOD1, KIAA2013, NPPB, NPPA, CLCN6, MTHFR, LOC100336252, AGTRAP, LOC506110, MAD2L2, FBXO6, FBXO44, FBXO2, PTCHD2, UBIAD1, MTOR, ANGPTL7, EXOSC10, SRM, MASP2, TARDBP, CASZ1, PEX14, DFFA, CORT, APITD1, PGD, LOC100337161, U…	Brahman, Gir, Guzera, Nellore, Zebu breeds	Gibbs et al 2009, Liao et al 2013, Perez Obrien et al 2014, Porto-Neto et al 2013, Porto-Neto et al 2014, Xu et al 2014	309	181	4	African, European, Hybrid, Zebu
16	41.018-48.9	111.25	European	88	FASLG, LOC784385, LOC768081, TNFSF4, RPL7, LOC787623, LOC100336902, LOC100336917, VPS13D, TNFRSF1B, TNFRSF8, MIIP, MFN2, PLOD1, KIAA2013, NPPB, NPPA, CLCN6, MTHFR, LOC100336252, AGTRAP, LOC506110, MAD2L2, FBXO6, FBXO44, FBXO2, PTCHD2, UBIAD1, MTOR, ANGPTL7, EXOSC10, SRM, MASP2, TARDBP, CASZ1, PEX14, DFFA, CORT, APITD1, PGD, LOC100337161, UBE4B, RBP7, NMNAT1, LOC100337372, CTNNBIP1, CLSTN1, PIK3CD…	Angus, Belgian Blue, Braunvieh, Brown Swiss, Charolais, Franken Gelbvieh, Galloway, Guernsey, Hanwoo, Hereford, Holstein, Italian Brown, Jersey, Limousin, Multiple breeds, Murnau-Werdenfelser, Murray Grey, Norwegian Red, Piedmontese, Red Angus, Salers, Shorthorn, Simmental, Wagyu	Bomba et al 2015, Chan et al 2010, Choi et al 2015, Druet et al 2013, Flori et al 2009, Gibbs et al 2009, Kemper et al 2014, Lee et al 2014, Makina et al 2015, Perez Obrien et al 2014, Porto-Neto et al 2013, Porto-Neto et al 2014, Qanbari et al 2011, Qanbari et al 2014, Ramey et al 2013, Randhawa et al 2014, Randhawa et al 2015, Rothammer et al 2013, Stella et al 2010, Xu et al 2014, Zhao et al 2…	310	181	4	African, European, Hybrid, Zebu
16	47.528-50.383	3.99	African	32	DNAJC11, THAP3, PHF13, KLHL21, ZBTB48, TAS1R1, NOL9, PLEKHG5, TNFRSF25, LOC539821, HES2, ACOT7, GPR153, HES3, LOC785548, RNF207, LOC616065, CHD5, KCNAB2, NPHP4, TNNT2, LOC100336635, LAD1, LOC100301375, CSRP1, LOC100335393, NAV1, IPO9, SHISA4, LMOD1, TIMM17A, AJAP1	African breeds, NDama, Nguni	Edea et al 2014, Flori et al 2014, Gibbs et al 2009, Makina et al 2015	308	181	4	African, European, Hybrid, Zebu
16	49.627-51.277	9	Hybrid	17	LMOD1, TIMM17A, AJAP1, C16H1orf174, DFFB, LOC785182, MIR2320, LRRC47, LOC100302586, CCDC27, TP73, WDR8, TPRG1L, MEGF6, MIR551A, ARHGEF16, PRDM16	Bonsmara, Borgou, Creole	Flori et al 2014, Gautier and Naves 2011, Makina et al 2015	311	181	4	African, European, Hybrid, Zebu
16	58.331-60.519	8.77	Zebu	5	RFWD2, PAPPA2, ASTN1, MIR488, LOC789538	Gir, Guzera, Nellore	Perez Obrien et al 2014, Porto-Neto et al 2013, Somavilla et al 2014	312	182	1	Zebu
16	64.191-65.022	4.08	Zebu	6	CACNA1E, ZNF648, LOC615266, GLUL, TEDDM1, RGSL1	Nellore	Porto-Neto et al 2013, Somavilla et al 2014	313	183	1	Zebu
16	68.825-73.82	9.61	Zebu	38	PRG4, TPR, LOC507724, PDC, LOC100138376, PTGS2, PLA2G4A, KCNK2, CENPF, PTPN14, SMYD2, RNPEP, ELF3, GPR37L1, PTPN7, LOC100300760, LOC100336662, UBE2T, LOC100300626, PROX1, RPS6KC1, ANGEL2, VASH2, FLVCR1, MGC133602, TATDN3, NSL1, BATF3, LOC616153, ATF3, NENF, TMEM206, PPP2R5A, LOC539953, INTS7, LPGAT1, NEK2, SLC30A1	Brahman, Gir, Guzera, Nellore	Gibbs et al 2009, Porto-Neto et al 2013, Somavilla et al 2014, Xu et al 2014	314	184	1	Zebu
16	77.06-78.385	5	Zebu	17	PLXNA2, CD34, MIR29B-2, MIR29C, CD46, MIR29E, MIR29D, CD46, LOC618087, CD46, CFHR3, CFHR2, F13B, LOC100337035, ASPM, CRB1, MIR2284N	Guzera, Nellore	Porto-Neto et al 2013, Somavilla et al 2014	315	185	1	Zebu
17	1.472-6.067	3.76	African	23	TLL1, MAP9, NPY2R, RBM46, LRAT, FGG, FGA, FGB, PLRG1, DCHS2, SFRP2, RNF175, TLR2, LOC505156, MND1, TRIM2, LOC100296567, FHDC1, ARFIP1, LOC538784, TMEM154, FBXW7, PET112L	African breeds, NDama	Edea et al 2014, Porto-Neto et al 2014, Xu et al 2014	316	186	1	African
17	10.775-14.655	33.25	European	19	EDNRA, TTC29, LOC100336258, POU4F2, SLC10A7, LOC100297780, LSM6, ZNF827, MMAA, SMAD1, MIR2284G, OTUD4, ABCE1, ANAPC10, HHIP, GYPA, FREM3, SMARCA5, GAB1	Angus, Brown Swiss, Guernsey, Hanwoo, Hereford, Holstein, Jersey, Limousin, Multiple breeds, Murnau-Werdenfelser, Norwegian Red, Piedmontese, Romagnola, Simmental, Yanbian	Bomba et al 2015, Choi et al 2015, Druet et al 2013, Kim et al 2013, Lee et al 2014, Porto-Neto et al 2013, Qanbari et al 2010, Qanbari et al 2011, Ramey et al 2013, Rothammer et al 2013, Stella et al 2010, Zhao et al 2015	317	187	1	European
17	18.217-21.28	37.79	European	14	MAML3, MGST2, SETD7, RAB33B, NAA15, NDUFC1, OSAP, LOC100296011, DPPA4, LOC528054, ELF2, CCRN4L, SLC7A11, PCDH18	Angus, Brown Swiss, Guernsey, Hereford, Holstein, Limousin, Multiple breeds, Murnau-Werdenfelser, Norwegian Red, Piedmontese, Simmental, Yanbian	Bomba et al 2015, Choi et al 2015, Druet et al 2013, Flori et al 2009, Gurgul et al 2015b, Perez Obrien et al 2014, Porto-Neto et al 2013, Qanbari et al 2014, Rothammer et al 2013, Zhao et al 2015	318	188	1	European
17	30.25-32.59	25.05	European	3	HSPA4L, SLC25A31, INTU	Angus, Brown Swiss, Charolais, Guernsey, Hanwoo, Hereford, Holstein, Limousin, Multiple breeds, Murnau-Werdenfelser, Red Angus, Simmental	Barendse et al 2009, Choi et al 2015, Druet et al 2013, Gibbs et al 2009, Lee et al 2014, Porto-Neto et al 2013, Qanbari et al 2011, Rothammer et al 2013, Stella et al 2010, Zhao et al 2015	319	189	1	European
17	35.55-45.128	45.11	European	32	IL2, LOC100300040, ADAD1, LOC100297914, LOC534295, LOC782754, TRPC3, FSTL5, ULBP3, RAPGEF2, LOC100298642, MGC137018, FNIP2, PPID, ETFDH, LOC768238, RXFP1, TMEM144, MGC139026, GRIA2, MIR2321, GLRB, PDGFC, CTSO, TDO2, LOC100299729, GUCY1B3, GUCY1A3, ZNF605, ZNF26, ZNF84, ZNF140	Anatolian Black, Angus, Belgian Blue, Brown Swiss, Charolais, Franken Gelbvieh, Guernsey, Hanwoo, Hereford, Holstein, Jersey, Korean, Limousin, Multiple breeds, Murnau-Werdenfelser, Romagnola, Simmental, Yanbian	Barendse et al 2009, Choi et al 2015, Druet et al 2013, Flori et al 2009, Kim et al 2015, Lee et al 2014, Perez Obrien et al 2014, Porto-Neto et al 2013, Qanbari et al 2011, Qanbari et al 2014, Rothammer et al 2013, Ryu and Lee 2014, Stella et al 2010, Zhao et al 2015	320	190	1	European
17	38.001-42.823	45.11	European	13	FSTL5, ULBP3, RAPGEF2, LOC100298642, MGC137018, FNIP2, PPID, ETFDH, LOC768238, RXFP1, TMEM144, MGC139026, GRIA2	Anatolian Black, Angus, Belgian Blue, Brown Swiss, Charolais, Franken Gelbvieh, Guernsey, Hanwoo, Hereford, Holstein, Jersey, Korean, Limousin, Multiple breeds, Murnau-Werdenfelser, Romagnola, Simmental, Yanbian	Choi et al 2015, Druet et al 2013, Flori et al 2009, Kim et al 2015, Lee et al 2014, Perez Obrien et al 2014, Porto-Neto et al 2013, Qanbari et al 2011, Qanbari et al 2014, Rothammer et al 2013, Ryu and Lee 2014, Stella et al 2010, Zhao et al 2015	320	190	1	European
17	56.871-59.57	4.6	Zebu	25	CCDC63, MYL2, CUX2, LOC785809, SH2B3, ATXN2, BRAP, LOC513508, LOC786648, ACAD10, LOC100140764, LOC786583, CIT, PRKAB1, LOC100297703, CCDC60, HSPB8, SRRM4, SUDS3, TAOK3, PEBP1, VSIG10, WSB2, RFC5, KSR2	Gir, Nellore	Perez Obrien et al 2014, Porto-Neto et al 2013	321	191	2	European, Zebu
17	55.646-62.75	36.87	European	66	WDR66, PSMD9, HPD, SETD1B, RHOF, TMEM120B, MORN3, ORAI1, KDM2B, RNF34, ANAPC5, CAMKK2, P2RX4, P2RX7, IFT81, LOC100300938, ATP2A2, ANAPC7, LOC100337294, ARPC3, GPN3, C17H12orf24, VPS29, RAD9B, PPTC7, LOC100296812, TCTN1, HVCN1, PPP1CC, CCDC63, MYL2, CUX2, LOC785809, SH2B3, ATXN2, BRAP, LOC513508, LOC786648, ACAD10, LOC100140764, LOC786583, CIT, PRKAB1, LOC100297703, CCDC60, HSPB8, SRRM4, SUDS3, TA…	Angus, Braunvieh, Brown Swiss, Charolais, Galloway, Guernsey, Hereford, Holstein, Illyrian Mountain Busa, Italian Brown, Jersey, Limousin, Marchigiana, Multiple breeds, Murnau-Werdenfelser, Piedmontese, Romagnola, Simmental	Bomba et al 2015, Druet et al 2013, Lee et al 2014, Perez Obrien et al 2014, Pintus et al 2013, Porto-Neto et al 2013, Rothammer et al 2013, Sorbolini et al 2015, Zhao et al 2015	322	191	2	European, Zebu
17	68.027-70.167	4.71	Zebu	12	SEZ6L, ASPHD2, HPS4, SRRD, TFIP11, TPST2, CRYBB1, CRYBA4, LOC614881, MN1, PITPNB, TTC28	Brahman, Guzera, Nellore	Porto-Neto et al 2013, Xu et al 2014	323	192	2	European, Zebu
17	65.432-75.25	33.53	European	229	HNF1A, C17H12orf43, OASL, LOC100296211, ANKRD13A, GIT2, TCHP, GLTP, TRPV4, LOC617781, MVK, MMAB, UBE3B, KCTD10, MYO1H, FOXN4, ACACB, UNG, ALKBH2, USP30, SVOP, DAO, SSH1, CORO1C, SELPLG, TMEM119, SART3, FICD, SART3, ISCU, CMKLR1, WSCD2, PIWIL3, SGSM1, LOC533883, CRYBB3, CRYBB2, ADRBK2, MYO18B, SEZ6L, ASPHD2, HPS4, SRRD, TFIP11, TPST2, CRYBB1, CRYBA4, LOC614881, MN1, PITPNB, TTC28, CHEK2, HSCB, CCD…	Angus, Belgian Blue, Braunvieh, Brown Swiss, Charolais, Guernsey, Hanwoo, Hereford, Holstein, Illyrian Mountain Busa, Jersey, Limousin, Multiple breeds, Murnau-Werdenfelser, Norwegian Red, Simmental, Wagyu	Choi et al 2015, Druet et al 2013, Gibbs et al 2009, Lee et al 2014, Porto-Neto et al 2013, Porto-Neto et al 2014, Ramey et al 2013, Rothammer et al 2013, Sorbolini et al 2015, Stella et al 2010, Zhao et al 2015	324	192	2	European, Zebu
17	73.084-74.413	33.53	European	64	IGLL1, LOC616727, LOC100298791, ZNF70, VPREB3, LOC100296711, CHCHD10, MMP11, SMARCB1, DERL3, SLC2A11, MIF, LOC789355, LOC506093, GSTT1, GSTT3, DDT, CABIN1, SUSD2, GGT5, GGT1, SNRPD3, C17H22ORF13, UPB1, ADORA2A, CYTSA, MIR2323, BCR, LOC789893, RAB36, RTDR1, LOC540047, LOC531152, LOC100336952, VpreB, TOP3B, PPM1F, MAPK1, DGCR6L, PRODH, YPEL1, PPIL2, MIR301B, SDF2L1, CCDC116, YDJC, UBE2L3, LOC528977…	Angus, Belgian Blue, Braunvieh, Brown Swiss, Charolais, Guernsey, Hanwoo, Hereford, Holstein, Illyrian Mountain Busa, Limousin, Multiple breeds, Murnau-Werdenfelser, Norwegian Red, Simmental, Wagyu	Choi et al 2015, Druet et al 2013, Lee et al 2014, Porto-Neto et al 2013, Ramey et al 2013, Rothammer et al 2013, Stella et al 2010, Zhao et al 2015	324	192	2	European, Zebu
18	0.864-3.271	3.76	African	40	UQCRFS1, VSTM2B, VAC14, LOC100335352, MTSS1L, IL34, SF3B3, MIR2324, COG4, FUK, ST3GAL2, DDX19A, LOC100295067, DDX19B, AARS, MRCL, PDPR, GLG1, TPT1, RFWD3, MLKL, FA2H, WDR59, ZNRF1, LOC100294802, LDHD, ZFP1, CTRB1, CTRB1, BCAR1, CFDP1, CFDP2, BCNT2, TMEM170A, CHST6, TMEM231, GABARAPL2, ADAT1, KARS, TERF2IP	African breeds, Afrikaner, Drakensberger, NDama	Edea et al 2014, Makina et al 2015, Porto-Neto et al 2014, Xu et al 2014	325	193	1	African
18	11.171-15.266	4.24	African	74	LOC507534, MGC140224, LOC538506, LOC100299171, LOC613483, COX4NB, COX4, IRF8, MIR2325A, MIR2326, FOXF1, MTHFSD, FOXC2, FOXL1, LOC100140115, FBXO31, MAP1LC3B, ZCCHC14, JPH3, KLHDC4, SLC7A5, LOC100138791, CA5A, BANP, LOC100298623, ZFPM1, ZC3H18, IL17C, CYBA, MVD, SNAI3, RNF166, CTU2, LOC789183, MIR2327, CDT1, APRT, GALNS, TRAPPC2L, LOC617429, CBFA2T3, ACSF3, CDH15, MGC157263, ANKRD11, LOC100335839,…	African breeds, NDama, Nguni	Edea et al 2014, Gautier et al 2009, Makina et al 2015, Xu et al 2014	326	194	3	African, European, Zebu
18	11.147-17.561	94.36	European	84	LOC507534, MGC140224, LOC538506, LOC100299171, LOC613483, COX4NB, COX4, IRF8, MIR2325A, MIR2326, FOXF1, MTHFSD, FOXC2, FOXL1, LOC100140115, FBXO31, MAP1LC3B, ZCCHC14, JPH3, KLHDC4, SLC7A5, LOC100138791, CA5A, BANP, LOC100298623, ZFPM1, ZC3H18, IL17C, CYBA, MVD, SNAI3, RNF166, CTU2, LOC789183, MIR2327, CDT1, APRT, GALNS, TRAPPC2L, LOC617429, CBFA2T3, ACSF3, CDH15, MGC157263, ANKRD11, LOC100335839,…	Angus, Belgian Blue, Braunvieh, Brown Swiss, Charolais, Franken Gelbvieh, Guernsey, Hanwoo, Hereford, Holstein, Illyrian Mountain Busa, Italian Brown, Jersey, Limousin, Multiple breeds, Murnau-Werdenfelser, Murray Grey, Normande, Piedmontese, Red Angus, Romagnola, Shorthorn, Simmental, Yanbian	Chan et al 2010, Choi et al 2015, Druet et al 2013, Flori et al 2009, Gibbs et al 2009, Kemper et al 2014, Kim et al 2015, Lee et al 2013, Lee et al 2014, Perez Obrien et al 2014, Pintus et al 2013, Porto-Neto et al 2013, Porto-Neto et al 2014, Qanbari et al 2014, Ramey et al 2013, Randhawa et al 2014, Rothammer et al 2013, Stella et al 2010, Xu et al 2014, Zhao et al 2015	327	194	3	African, European, Zebu
18	11.335-17.41	12.02	Zebu	82	LOC538506, LOC100299171, LOC613483, COX4NB, COX4, IRF8, MIR2325A, MIR2326, FOXF1, MTHFSD, FOXC2, FOXL1, LOC100140115, FBXO31, MAP1LC3B, ZCCHC14, JPH3, KLHDC4, SLC7A5, LOC100138791, CA5A, BANP, LOC100298623, ZFPM1, ZC3H18, IL17C, CYBA, MVD, SNAI3, RNF166, CTU2, LOC789183, MIR2327, CDT1, APRT, GALNS, TRAPPC2L, LOC617429, CBFA2T3, ACSF3, CDH15, MGC157263, ANKRD11, LOC100335839, LOC100299071, SPG7, R…	Brahman, Gir, Nellore, Zebu breeds	Gautier and Naves 2011, Gibbs et al 2009, Liao et al 2013, Perez Obrien et al 2014, Porto-Neto et al 2013, Qanbari et al 2011, Xu et al 2014	328	194	3	African, European, Zebu
18	22.32-30.5	21.34	European	64	FTO, IRX3, IRX5, IRX6, MMP2, LPCAT2, LOC100300424, SLC6A2, LOC783144, CES1, CES1, MT1A, MT1E, MT1E, MT2A, MT3, MT4, BBS2, OGFOD1, NUDT21, AMFR, GNAO1, CES7, BREH1, NUP93, MIR138-2, SLC12A3, HERPUD1, NLRC5, LOC782388, NIP30, RSPRY1, ARL2BP, PLLP, CCL22, LOC517354, CCL17, CIAPIN1, COQ9, LOC100139805, POLR2C, DOK4, CCDC102A, GPR114, GPR56, CCDC135, KATNB1, LOC539231, CNGB1, TEPP, ZNF319, C18H16orf57…	Angus, Braunvieh, Brown Swiss, Guernsey, Hereford, Holstein, Jersey, Limousin, Multiple breeds, Murnau-Werdenfelser, Pinzgauer, Simmental, Yanbian	Chan et al 2010, Choi et al 2015, Druet et al 2013, Kasarda et al 2015, Porto-Neto et al 2013, Qanbari et al 2011, Rothammer et al 2013, Sorbolini et al 2015, Xu et al 2014, Zhao et al 2015	329	195	1	European
18	35.526-38.208	27.61	European	37	PSKH1, PSMB10, LCAT, DPEP3, DPEP2, DDX28, DUS2L, NFATC3, ESRP2, PLA2G15, SLC7A6, SLC7A6OS, PRMT7, SMPD3, LOC100294863, LOC100139934, CDH3, CDH1, TMCO7, LOC511683, HAS3, DERPC, CIRH1A, SNTB2, VPS4A, LOC788473, COG8, NIP7, TMED6, TERF2, CYB5B, NFAT5, NQO1, NOB1, WWP2, MIR140, PSMD7	Angus, Brown Swiss, Galloway, Hereford, Holstein, Illyrian Mountain Busa, Jersey, Limousin, Multiple breeds, Norwegian Red, Piedmontese, Simmental	Bomba et al 2015, Gurgul et al 2015b, Porto-Neto et al 2013, Qanbari et al 2011, Qanbari et al 2014, Rothammer et al 2013, Sorbolini et al 2015, Stella et al 2010	330	196	1	European
18	39.75-42.035	6	Zebu	13	ZNF23, LOC505120, LOC100336015, CALB2, FTSJD1, HYDIN, POP4, PLEKHF1, C18H19orf12, CCNE1, RMP, ZNF536, TSHZ3	Gir, Nellore	Liao et al 2013, Somavilla et al 2014	331	197	1	Zebu
18	43.976-47.311	22.14	European	87	CEBPG, PEPD, CHST8, KCTD15, LSM14A, LOC617808, GPI, PDCD2L, UBA2, WTIP, LOC100298523, LOC785756, LOC100337464, LOC100140710, ZNF181, ZNF599, LOC519314, LOC100297240, GRAMD1A, SCN1B, HPN, FXYD3, LGI4, FXYD1, FXYD5, TMEM162, LSR, USF2, HAMP, MAG, LOC100336426, CD22, FFAR1, FFAR3, FFAR2, KRTDAP, SBSN, DMKN, GAPDHS, TMEM147, ATP4A, LOC100336502, LOC786928, LOC100297622, LOC789218, LOC787014, HAUS5, R…	Angus, Belgian Blue, Braunvieh, Brown Swiss, Galloway, Guernsey, Hanwoo, Hereford, Holstein, Italian Brown, Jersey, Korean, Limousin, Multiple breeds, Piedmontese, Simmental, Yanbian	Choi et al 2015, Kim et al 2015, Lee et al 2014, Makina et al 2015, Perez Obrien et al 2014, Pintus et al 2013, Porto-Neto et al 2013, Qanbari et al 2011, Rothammer et al 2013, Ryu and Lee 2014	332	198	1	European
18	50.05-53.544	7.63	Zebu	124	SERTAD3, BLVRB, SPTBN4, SHKBP1, NUMBL, ADCK4, ITPKC, C18H19ORF54, SNRPA, MIA, RAB4B, EGLN2, PERP, LOC540707, LOC527083, CYP2B, LOC789588, CYP2S1, AXL, HNRNPUL1, CCDC97, TGFB1, B9D2, EXOSC5, BCKDHA, B3GNT8, LOC100295182, CEACAM8, LIPE, CNFN, LOC100337013, LOC100336898, TMEM145, PRR19, PAFAH1B3, LOC538483, ERF, GSK3A, ZNF526, DEDD2, LOC100298766, ZNF574, GRIK5, ATP1A3, RABAC1, LOC615643, ARHGEF1, C…	Brahman, Gir, Nellore	Liao et al 2013, Somavilla et al 2014, Xu et al 2014	333	199	2	European, Zebu
18	51.05-60.745	30.7	European	382	CEACAM8, LIPE, CNFN, LOC100337013, LOC100336898, TMEM145, PRR19, PAFAH1B3, LOC538483, ERF, GSK3A, ZNF526, DEDD2, LOC100298766, ZNF574, GRIK5, ATP1A3, RABAC1, LOC615643, ARHGEF1, CD79A, RPS19, DMRTC2, LYPD4, CEACAM6, LOC522128, CXCL17, CD177, TEX101, BSP3, BSP5, LOC100299268, BSP1, LYPD3, PHLDB3, ETHE1, ZNF575, XRCC1, LOC506634, LOC616860, LOC100337113, IRGQ, ZNF576, ZNF428, CADM4, PLAUR, LOC51200…	Anatolian Black, Angus, Belgian Blue, Brown Swiss, Franken Gelbvieh, Galloway, Guernsey, Hanwoo, Hereford, Holstein, Italian Brown, Jersey, Marchigiana, Multiple breeds, Murnau-Werdenfelser, Norwegian Red, Piedmontese, Simmental	Bomba et al 2015, Druet et al 2013, Lee et al 2014, Li and Kim 2015, Pintus et al 2013, Porto-Neto et al 2013, Porto-Neto et al 2014, Qanbari et al 2011, Ramey et al 2013, Rothammer et al 2013, Stella et al 2010, Xu et al 2014	334	199	2	European, Zebu
19	2.677-5.084	3.76	African	5	LOC618534, LOC100294803, KIF2B, LOC524595, LOC781197	African breeds, NDama	Edea et al 2014, Porto-Neto et al 2014, Xu et al 2014	335	200	1	African
19	25.07-27.129	3.18	African	46	LOC510317, CAMKK1, P2RX1, ATP2A3, ZZEF1, LOC515356, ANKFY1, UBE2G1, SPNS3, SPNS2, MYBBP1A, GGT6, TEKT1, SMTNL2, FBXO39, XAF1, SLC13A5, LOC100138261, MED31, TXNDC17, LOC512933, LOC540455, AIPL1, WSCD1, LOC528166, LOC788205, MIS12, DERL2, DHX33, C1QBP, RPAIN, NUP88, MIR199C, RABEP1, ZFP3, KIF1C, INCA1, SPAG7, ENO3, PFN1, RNF167, SLC25A11, GP1BA, CHRNE, LOC100137824, MINK1	African breeds	Edea et al 2014, Gautier et al 2009	336	201	4	African, European, Hybrid, Zebu
19	26.847-26.847	4.5	Hybrid	1	RABEP1	Beefmaster, Sheko	Gibbs et al 2009	337	201	4	African, European, Hybrid, Zebu
19	24.356-30.291	27.85	European	198	LOC540255, LOC618597, LOC540082, LOC532238, LOC522582, LOC520835, LOC509525, LOC509526, LOC617122, LOC532454, LOC514532, LOC538966, LOC517569, LOC505191, LOC615901, LOC618124, LOC515540, LOC511509, LOC618112, LOC526294, LOC613990, SPATA22, ASPA, TRPV3, TRPV1, SHPK, CTNS, TAX1BP3, TMEM93, P2RX5, ITGAE, GSG2, LOC510317, CAMKK1, P2RX1, ATP2A3, ZZEF1, LOC515356, ANKFY1, UBE2G1, SPNS3, SPNS2, MYBBP1A,…	Angus, Belgian Blue, Braunvieh, Brown Swiss, Charolais, Franken Gelbvieh, Guernsey, Hanwoo, Hereford, Holstein, Italian Brown, Jersey, Limousin, Marchigiana, Multiple breeds, Norwegian Red, Piedmontese, Yanbian	Bomba et al 2015, Choi et al 2015, Druet et al 2013, Gibbs et al 2009, Makina et al 2015, Pintus et al 2013, Porto-Neto et al 2013, Randhawa et al 2015, Rothammer et al 2013, Sorbolini et al 2015, Stella et al 2010, Xu et al 2014, Zhao et al 2015	338	201	4	African, European, Hybrid, Zebu
19	27.264-28.5	7.63	Zebu	82	ARRB2, PELP1, MIR2338, ALOX15, ALOX12E, ALOX12, RNASEK, C19H17orf49, MIR195, MIR497, BCL6B, SLC16A13, SLC16A11, LOC514833, ASGR2, ASGR1, DLG4, ACADVL, MIR324, DVL2, PHF23, GABARAP, DULLARD, C19H17ORF81, CLDN7, SLC2A4, YBX2, EIF5A, GPS2, NEURL4, LOC508096, ACAP1, KCTD11, TMEM95, TNK1, PLSCR3, C19H17orf61, LOC100337038, NLGN2, SPEM1, TMEM102, FGF11, CHRNB1, ZBTB4, AMAC1L3, POLR2A, LOC100337330, TNF…	Brahman, East African Shorthorn Zebu, Gir	Bahbahani et al 2015, Liao et al 2013, Xu et al 2014	339	201	4	African, European, Hybrid, Zebu
19	30.572-41.106	6.14	African	221	SHISA6, DNAH9, LOC506638, MAP2K4, MIR744, MYOCD, LOC100335673, LOC509257, ELAC2, MIR2339, HS3ST3A1, LOC100139164, COX10, HS3ST3B1, PMP22, TEKT3, CDRT4, FAM18B, FBXW10, ZNF286A, ZNF624, ZNF287, LOC509555, TRPV2, LOC100296593, LOC281370, LOC100296637, CENPV, PIGL, NCOR1, TTC19, ZSWIM7, ADORA2B, LOC100139150, CYTSB, LOC100336181, AKAP10, ULK2, ALDH3A1, SLC47A2, ALDH3A2, SLC47A1, RNF112, MFAP4, MAPK7…	African breeds, NDama, Nguni	Edea et al 2014, Flori et al 2014, Gautier et al 2009, Makina et al 2015, Randhawa et al 2015, Xu et al 2014	340	202	2	African, European
19	32.978-41.625	37.96	European	223	PMP22, TEKT3, CDRT4, FAM18B, FBXW10, ZNF286A, ZNF624, ZNF287, LOC509555, TRPV2, LOC100296593, LOC281370, LOC100296637, CENPV, PIGL, NCOR1, TTC19, ZSWIM7, ADORA2B, LOC100139150, CYTSB, LOC100336181, AKAP10, ULK2, ALDH3A1, SLC47A2, ALDH3A2, SLC47A1, RNF112, MFAP4, MAPK7, B9D1, EPN2, GRAP, SLC5A10, LOC100139162, PRPSAP2, SHMT1, LOC781661, TOP3A, SMCR7, FLII, LLGL1, LLGL1, ALKBH5, MYO15A, DRG2, C19H1…	Angus, Belgian Blue, Braunvieh, Brown Swiss, Franken Gelbvieh, Guernsey, Hereford, Holstein, Italian Brown, Jersey, Limousin, Multiple breeds, Norwegian Red, Piedmontese, Simmental	Bomba et al 2015, Chan et al 2010, Druet et al 2013, Glick et al 2012, Lee et al 2014, Pintus et al 2013, Porto-Neto et al 2013, Porto-Neto et al 2014, Ramey et al 2013, Rothammer et al 2013, Stella et al 2010, Zhao et al 2015	341	202	2	African, European
19	42.697-45.15	10.41	Zebu	87	ACLY, TTC25, CNP, DNAJC7, NKIRAS2, LOC100298918, LGP2, LOC100301467, HSPB9, RAB5C, KCNH4, HCRT, GHDC, STAT5B, STAT5A, STAT3, PTRF, ATP6V0A1, NAGLU, HSD17B1, COASY, MLX, PSMC3IP, LOC789163, TUBG1, TUBG2, PLEKHH3, CCR10, CNTNAP1, EZH1, RAMP2, VPS25, CCDC56, BECN1, LOC100336105, LOC100336082, AOC3, LOC100336124, SAO, LOC100138645, G6PC, AARSD1, RUNDC1, RPL27, IFI35, VAT1, RND2, BRCA1, NBR1, TMEM106A…	Brahman, East African Shorthorn Zebu, Gir	Bahbahani et al 2015, Liao et al 2013, Ramey et al 2013, Xu et al 2014	342	203	1	Zebu
19	45.865-53.668	5.97	African	156	LYZL6, RPRML, GOSR2, WNT9B, WNT3, NSF, ARF4, CRHR1, LOC513917, MAPT, LOC535946, CDC27, MYL4, LOC789694, ITGB3, EFCAB3, METTL2B, TLK2, MRC2, Mar-10, TANC2, CYB561, LOC100336608, ACE, LOC100295485, KCNH6, DCAF7, CCDC44, MAP3K3, LIMD2, STRADA, CCDC47, LOC100140430, FTSJ3, PSMC5, SMARCD2, TCAM1, GH1, LOC509801, LOC517426, LOC100336106, LOC100301003, ICAM2, ICAM2, ICAM2, ERN1, LOC100336704, TEX2, PECA…	African breeds, NDama	Edea et al 2014, Gautier et al 2009, Porto-Neto et al 2014, Randhawa et al 2015, Xu et al 2014	343	204	1	African
19	51.718-55.778	43.84	European	69	MRPL12, HGS, ARL16, CCDC137, LOC617776, PDE6G, TSPAN10, NPLOC4, LOC783611, FSCN2, ACTG1, BAHCC1, SLC38A10, LOC100295228, MGC154957, AZI1, AATK, MIR338, BAIAP2, CHMP6, RPTOR, NPTX1, LOC526597, RNF213, RNF213, SLC26A11, SGSH, CARD14, EIF4A3, GAA, LOC100296722, CCDC40, TBC1D16, LOC767865, CBX8, CBX2, HRNBP3, C1QTNF1, CANT1, LGALS3BP, LOC100297242, TIMP2, LOC100125412, USP36, MIR2349, CYTH1, LOC78809…	Angus, Belgian Blue, Braunvieh, Brown Swiss, Galloway, Guernsey, Hereford, Holstein, Italian Brown, Jersey, Limousin, Marchigiana, Multiple breeds, Piedmontese, Simmental, Wagyu	Bomba et al 2015, Druet et al 2013, Gurgul et al 2015b, Kim et al 2013, Lee et al 2014, Pintus et al 2013, Porto-Neto et al 2013, Porto-Neto et al 2014, Qanbari et al 2014, Ramey et al 2013, Rothammer et al 2013, Stella et al 2010, Xu et al 2014, Zhao et al 2015	344	205	2	European, Zebu
19	53.184-56.65	7.63	Zebu	74	TBC1D16, LOC767865, CBX8, CBX2, HRNBP3, C1QTNF1, CANT1, LGALS3BP, LOC100297242, TIMP2, LOC100125412, USP36, MIR2349, CYTH1, LOC788092, PGS1, SOCS3, LOC507443, LOC536606, BIRC5, AFMID, TK1, SYNGR2, TMC8, TMC6, MIR2348, TNRC6C, Sep-09, SEC14L1, LOC100196898, MGAT5B, MFSD11, SFRS2, LOC100139217, JMJD6, MXRA7, ST6GALNAC1, ST6GALNAC2, LOC100196901, LOC100297029, CYGB, RHBDF2, AANAT, AANAT, UBE2O, SPHK…	Brahman, Gir, Nellore	Liao et al 2013, Somavilla et al 2014, Xu et al 2014	345	205	2	European, Zebu
19	60.315-63.45	4.94	African	21	KCNJ2, KCNJ16, MAP2K6, ABCA5, ABCA10, ABCA6, ABCA9, MGC134105, LOC521099, PRKAR1A, ARSG, WIPI1, LOC100298177, SLC16A6, AMZ2, GNA13, RGS9, AXIN2, CCDC46, APOH, PRKCA	African breeds, NDama	Edea et al 2014, Gautier et al 2009, Porto-Neto et al 2014, Xu et al 2014	346	206	1	African
20	2.491-4.619	4.24	African	17	KCNIP1, GABRP, LOC100337114, LOC100336229, LOC533085, TLX3, NPM1, FGF18, LOC781186, FBXW11, STK10, EFCAB9, UBTD2, SH3PXD2B, NEURL1B, DUSP1, ERGIC1	African breeds, NDama	Edea et al 2014, Gautier et al 2009, Xu et al 2014	347	207	2	African, European
20	1.322-6.991	28	European	43	CCDC99, LOC510083, LOC100335985, FOXI1, LCP2, KCNMB1, KCNIP1, GABRP, LOC100337114, LOC100336229, LOC533085, TLX3, NPM1, FGF18, LOC781186, FBXW11, STK10, EFCAB9, UBTD2, SH3PXD2B, NEURL1B, DUSP1, ERGIC1, RPL26L1, ATP6V0E1, LOC513587, BNIP1, NKX2-5, STC2, FAM44B, CPEB4, LOC613880, LOC100295594, NSG2, LOC100335532, MIR584-6, MSX2, LOC519307, NSA2, GFM2, HEXB, LOC786974, ENC1	Anatolian Black, Angus, Belgian Blue, Braunvieh, Brown Swiss, Charolais, Franken Gelbvieh, Hereford, Holstein, Italian Brown, Jersey, Limousin, Multiple breeds, Norwegian Red, Romagnola, Simmental	Bomba et al 2015, Druet et al 2013, Hayes et al 2009b, Kemper et al 2014, Kim et al 2015, MacEachern et al 2009a, Porto-Neto et al 2013, Qanbari et al 2014, Rothammer et al 2013, Stella et al 2010, Xu et al 2014, Zhao et al 2015	348	207	2	African, European
20	8.237-8.44	3.18	African	2	TMEM174, TMEM171	African breeds	Edea et al 2014, Gautier et al 2009	347	207	2	African, European
20	11.228-12.416	3.18	African	5	PIK3R1, LOC783613, LOC100297586, CD180, LOC529061	African breeds, Afrikaner	Edea et al 2014, Gautier et al 2009, Makina et al 2015	349	208	1	African
20	13.864-17.117	15.6	European	18	LOC511108, LOC100294977, TRIM23, PPWD1, CENPK, ADAMTS6, CWC27, LOC784354, SFRS12IP1, LOC515994, RGS7BP, RNF180, MIR320, HTR1A, IPO11, LRRC70, DIMT1L, KIF2A	Angus, Brown Swiss, Guernsey, Hereford, Holstein, Jersey, Limousin, Multiple breeds	Druet et al 2013, Gibbs et al 2009, Gurgul et al 2015b, Porto-Neto et al 2013, Qanbari et al 2011, Stella et al 2010, Zhao et al 2015	350	209	3	African, European, Zebu
20	14.917-25.18	9.83	Zebu	57	RGS7BP, RNF180, MIR320, HTR1A, IPO11, LRRC70, DIMT1L, KIF2A, BAG1, ZSWIM6, LOC100301415, LOC100298692, NDUFAF2, NDUFAF2, ERCC8, ELOVL7, DEPDC1B, PDE4D, MIR582, RAB3C, RAB3C, GAPT, PLK2, ACTBL2, LOC539789, GPBP1, LOC524269, MIER3, LOC540253, MAP3K1, ANKRD55, IL6ST, MIR2359, IL31RA, DDX4, LOC100336745, LOC100337033, PPAP2A, SKIV2L2, DHX29, LOC100301247, LOC100301340, MIR449C, MIR449B, MIR449A, GPX8…	Brahman, Gir, Nellore, Zebu breeds	Gibbs et al 2009, Perez Obrien et al 2014, Porto-Neto et al 2013, Somavilla et al 2014, Xu et al 2014	351	209	3	African, European, Zebu
20	19.145-24.885	4.24	African	40	PDE4D, MIR582, RAB3C, RAB3C, GAPT, PLK2, ACTBL2, LOC539789, GPBP1, LOC524269, MIER3, LOC540253, MAP3K1, ANKRD55, IL6ST, MIR2359, IL31RA, DDX4, LOC100336745, LOC100337033, PPAP2A, SKIV2L2, DHX29, LOC100301247, LOC100301340, MIR449C, MIR449B, MIR449A, GPX8, CDC20B, GZMA, gzmA, GZMK, ESM1, LOC530348, LOC783202, LOC100296543, SNX18, HSPB3, ARL15	African breeds, NDama	Edea et al 2014, Gautier et al 2009, Xu et al 2014	352	209	3	African, European, Zebu
20	20.347-25.18	9.83	Zebu	38	RAB3C, RAB3C, GAPT, PLK2, ACTBL2, LOC539789, GPBP1, LOC524269, MIER3, LOC540253, MAP3K1, ANKRD55, IL6ST, MIR2359, IL31RA, DDX4, LOC100336745, LOC100337033, PPAP2A, SKIV2L2, DHX29, LOC100301247, LOC100301340, MIR449C, MIR449B, MIR449A, GPX8, CDC20B, GZMA, gzmA, GZMK, ESM1, LOC530348, LOC783202, LOC100296543, SNX18, HSPB3, ARL15	Brahman, Gir, Nellore	Gibbs et al 2009, Perez Obrien et al 2014, Somavilla et al 2014, Xu et al 2014	351	209	3	African, European, Zebu
20	20.546-27.402	61.19	European	44	RAB3C, RAB3C, GAPT, PLK2, ACTBL2, LOC539789, GPBP1, LOC524269, MIER3, LOC540253, MAP3K1, ANKRD55, IL6ST, MIR2359, IL31RA, DDX4, LOC100336745, LOC100337033, PPAP2A, SKIV2L2, DHX29, LOC100301247, LOC100301340, MIR449C, MIR449B, MIR449A, GPX8, CDC20B, GZMA, gzmA, GZMK, ESM1, LOC530348, LOC783202, LOC100296543, SNX18, HSPB3, ARL15, NDUFS4, FST, MOCS2, ITGA2, ITGA1, PELO	Angus, Belgian Blue, Braunvieh, Brown Swiss, Guernsey, Hanwoo, Hereford, Holstein, Italian Brown, Jersey, Korean, Limousin, Multiple breeds, Murnau-Werdenfelser, Norwegian Red, Piedmontese, Romagnola, Simmental, Yanbian	Bomba et al 2015, Choi et al 2015, Druet et al 2013, Gibbs et al 2009, Glick et al 2012, Gurgul et al 2015b, Kemper et al 2014, Kim et al 2013, Kim et al 2015, Lee et al 2014, Pintus et al 2013, Porto-Neto et al 2013, Qanbari et al 2011, Qanbari et al 2014, Rothammer et al 2013, Ryu and Lee 2014, Stella et al 2010, Xu et al 2014, Zhao et al 2015	350	209	3	African, European, Zebu
20	29.925-34.409	47.93	European	29	MRPS30, CCDC115, FGF10, LOC100337333, LOC614206, NNT, PAIP1, C20H5orf34, C5orf28, CCL28, HMGCS1, LOC530210, ZNF131, LOC100336494, LOC783463, SEPP1, CCDC152, GHR, FBXO4, OXCT1, PLCXD3, C6, HEATR7B2, C7, CARD6, RPL37, PRKAA1, TTC33, PTGER4	Anatolian Black, Angus, Belgian Blue, Brown Swiss, Charolais, Franken Gelbvieh, Hanwoo, Hereford, Holstein, Jersey, Limousin, Multiple breeds, Murnau-Werdenfelser, Murray Grey, Norwegian Red, Romagnola, Simmental, Yanbian	Choi et al 2015, Druet et al 2013, Flori et al 2009, Gibbs et al 2009, Glick et al 2012, Hayes et al 2009b, Kemper et al 2014, Kim et al 2013, Pan et al 2013, Porto-Neto et al 2013, Qanbari et al 2010, Qanbari et al 2011, Rothammer et al 2013, Stella et al 2010, Xu et al 2014, Zhao et al 2015	353	210	2	European, Zebu
20	31.725-33.178	6.08	Zebu	6	SEPP1, CCDC152, GHR, FBXO4, OXCT1, PLCXD3	Guzera, Nellore	Porto-Neto et al 2013, Somavilla et al 2014	354	210	2	European, Zebu
20	39.5-39.5	9	Hybrid	0		Kenyen crossbred, Senepol	Flori et al 2012, Kim and Rothschild 2014	355	211	1	Hybrid
20	48.215-50.72	6.08	Zebu	1	CDH10	Brahman, Guzera, Nellore	Porto-Neto et al 2013, Qanbari et al 2011	356	212	1	Zebu
20	57.173-57.874	11.22	European	1	FBXL7	Angus, Belgian Blue, Brown Swiss, Guernsey, Hereford, Holstein, Jersey, Limousin, Multiple breeds, Norwegian Red	Druet et al 2013, Porto-Neto et al 2013, Stella et al 2010	357	213	1	European
20	67.162-71.982	15.83	European	29	LOC782502, ADAMTS16, IRX1, LOC100139061, LOC100337321, LOC100337339, LOC100300980, IRX4, NDUFS6, MRPL36, LPCAT1, LOC100337399, CLPTM1L, TERT, SLC6A18, LOC100337416, LOC100337431, NKD2, TRIP13, BRD9, TPPP, CEP72, SLC9A3, EXOC3, AHRR, IgCgamma, PDCD6, SDHA, CCDC127	Angus, Brown Swiss, Guernsey, Holstein, Jersey, Limousin, Multiple breeds, Norwegian Red, Simmental	Barendse et al 2009, Druet et al 2013, Porto-Neto et al 2013, Porto-Neto et al 2014, Ramey et al 2013, Rothammer et al 2013, Stella et al 2010, Xu et al 2014	358	214	3	African, European, Zebu
20	70.355-70.528	3.06	African	1	LOC100337339	African breeds, NDama	Edea et al 2014, Xu et al 2014	359	214	3	African, European, Zebu
20	71.754-71.806	3.24	Zebu	2	SLC9A3, EXOC3	Brahman, Nellore, Zebu breeds	Porto-Neto et al 2013, Porto-Neto et al 2014, Xu et al 2014	360	214	3	African, European, Zebu
21	0.084-2.373	6.24	Zebu	5	NDN, MAGEL2, MKRN3, LOC507891, UBE3A	Brahman, Gir, Nellore, Zebu breeds	Liao et al 2013, Porto-Neto et al 2013, Porto-Neto et al 2014, Xu et al 2014	361	215	2	European, Zebu
21	0.084-9.315	65.55	European	30	NDN, MAGEL2, MKRN3, LOC507891, UBE3A, LOC510723, GABRB3, GABRA5, GABRG3, LOC789997, LOC783909, SELS, CHSY1, LRRK1, MIR2362, ALDH1A3, LOC100301305, ASB7, LINS1, LASS3, ADAMTS17, MGC155141, MEF2A, LRRC28, TTC23, SYNM, IGF1R, LOC617726, LOC781793, ARRDC4	Angus, Belgian Blue, Braunvieh, Brown Swiss, Charolais, Galloway, Guernsey, Hanwoo, Hereford, Holstein, Italian Brown, Jersey, Limousin, Multiple breeds, Murnau-Werdenfelser, Normande, Norwegian Red, Piedmontese, Simmental, Yanbian	Bomba et al 2015, Choi et al 2015, Druet et al 2013, Flori et al 2009, Kim et al 2013, Larkin et al 2012, Lee et al 2014, Porto-Neto et al 2013, Porto-Neto et al 2014, Qanbari et al 2011, Qanbari et al 2014, Ramey et al 2013, Rothammer et al 2013, Stella et al 2010, Xu et al 2014, Zhao et al 2015	362	215	2	European, Zebu
21	5.168-5.168	3.73	Zebu	1	GABRG3	Nellore	Porto-Neto et al 2014, Somavilla et al 2014	361	215	2	European, Zebu
21	13.631-18.434	47.05	European	11	LOC100337442, RGMA, CHD2, FAM174B, ST8SIA2, SLCO3A1, LOC100337482, SV2B, AKAP13, KLHL25, AGBL1	Angus, Belgian Blue, Brown Swiss, Galloway, Guernsey, Hanwoo, Hereford, Holstein, Illyrian Mountain Busa, Japanese Black, Jersey, Limousin, Multiple breeds, Murnau-Werdenfelser, Norwegian Red, Romagnola, Simmental, Yanbian	Choi et al 2015, Druet et al 2013, Hosokawa et al 2012, Lee et al 2014, Perez Obrien et al 2014, Porto-Neto et al 2013, Porto-Neto et al 2014, Qanbari et al 2011, Qanbari et al 2014, Rothammer et al 2013, Stella et al 2010, Zhao et al 2015	363	216	1	European
21	29.458-35.94	57.81	European	84	PCSK6, LOC100300380, SNRPA1, CHRNA7, OTUD7A, LOC530472, LOC504694, TBC1D2B, SH2D7, LOC100337259, IDH3A, ACSBG1, DNAJA4, WDR61, CRABP1, IREB2, AGPHD1, PSMA4, CHRNA5, CHRNA3, CHRNB4, UBE2Q2, FBXO22, LOC536930, ETFA, ISL2, LOC534495, RCN2, PSTPIP1, TSPAN3, LOC786652, HMG20A, LINGO1, ODF3L1, CSPG4, SNX33, IMP3, SNUPN, PTPN9, SIN3A, MAN2C1, NEIL1, MIR631, COMMD4, LOC100297162, LOC784903, PPCDC, SCAMP5…	Angus, Belgian Blue, Braunvieh, Brown Swiss, Charolais, Galloway, Guernsey, Hanwoo, Hereford, Holstein, Illyrian Mountain Busa, Italian Brown, Jersey, Korean, Limousin, Marchigiana, Multiple breeds, Murnau-Werdenfelser, Norwegian Red, Piedmontese, Simmental	Barendse et al 2009, Bomba et al 2015, Chan et al 2010, Choi et al 2015, Druet et al 2013, Lee et al 2013, Porto-Neto et al 2013, Porto-Neto et al 2014, Qanbari et al 2014, Rothammer et al 2013, Ryu and Lee 2014, Stella et al 2010, Xu et al 2014, Zhao et al 2015	364	217	2	European, Zebu
21	32.076-34.636	5.93	Zebu	41	ISL2, LOC534495, RCN2, PSTPIP1, TSPAN3, LOC786652, HMG20A, LINGO1, ODF3L1, CSPG4, SNX33, IMP3, SNUPN, PTPN9, SIN3A, MAN2C1, NEIL1, MIR631, COMMD4, LOC100297162, LOC784903, PPCDC, SCAMP5, RPP25, COX5A, LOC617177, MPI, SCAMP2, ULK3, CPLX3, LMAN1L, CSK, CYP1A2, CYP1A1, EDC3, CLK3, ARID3B, LOC100297414, LOC100297454, UBL7, SEMA7A	Brahman, Gir, Nellore, Zebu breeds	Perez Obrien et al 2014, Porto-Neto et al 2013, Porto-Neto et al 2014, Xu et al 2014	365	217	2	European, Zebu
21	37.215-37.3	4.63	Zebu	1	NOVA1	Brahman, Gir	Liao et al 2013, Xu et al 2014	365	217	2	European, Zebu
21	44.647-45.887	4.65	Zebu	13	NPAS3, EGLN3, C21H14orf147, LOC100299201, EAPP, SNX6, CFL2, LOC100337139, MGC142695, SRP54, FAM177A1, PPP2R3C, LOC532995	Gir, Nellore, Zebu breeds	Perez Obrien et al 2014, Porto-Neto et al 2013	366	218	3	African, European, Zebu
21	43.323-49.978	4.94	African	37	AKAP6, NPAS3, EGLN3, C21H14orf147, LOC100299201, EAPP, SNX6, CFL2, LOC100337139, MGC142695, SRP54, FAM177A1, PPP2R3C, LOC532995, PSMA6, NFKBIA, INSM2, RALGAPA1, BRMS1L, MBIP, NKX2-1, NKX2-8, LOC784002, PAX9, SLC25A21, MIPOL1, FOXA1, LOC517396, SSTR1, CLEC14A, SEC23A, LOC782598, SIP1, TRAPPC6B, LOC100296970, CTAGE5, FBXO33	African breeds, Afrikaner, NDama, Nguni	Edea et al 2014, Gautier et al 2009, Makina et al 2015, Porto-Neto et al 2014, Xu et al 2014	367	218	3	African, European, Zebu
21	41.676-51.632	46.02	European	49	G2E3, SCFD1, COCH, STRN3, AP4S1, LOC536240, HEATR5A, LOC514035, LOC788930, NUBPL, ARHGAP5, AKAP6, NPAS3, EGLN3, C21H14orf147, LOC100299201, EAPP, SNX6, CFL2, LOC100337139, MGC142695, SRP54, FAM177A1, PPP2R3C, LOC532995, PSMA6, NFKBIA, INSM2, RALGAPA1, BRMS1L, MBIP, NKX2-1, NKX2-8, LOC784002, PAX9, SLC25A21, MIPOL1, FOXA1, LOC517396, SSTR1, CLEC14A, SEC23A, LOC782598, SIP1, TRAPPC6B, LOC100296970,…	Angus, Belgian Blue, Braunvieh, Brown Swiss, Franken Gelbvieh, Galloway, Guernsey, Hanwoo, Hereford, Holstein, Italian Brown, Japanese Black, Jersey, Limousin, Multiple breeds, Norwegian Red, Piedmontese, Simmental	Bomba et al 2015, Druet et al 2013, Glick et al 2012, Hosokawa et al 2012, Perez Obrien et al 2014, Pintus et al 2013, Porto-Neto et al 2013, Porto-Neto et al 2014, Qanbari et al 2014, Rothammer et al 2013, Stella et al 2010, Xu et al 2014, Zhao et al 2015	368	218	3	African, European, Zebu
21	58.42-60.546	5.69	Zebu	27	C21H14orf142, UBR7, BTBD7, LOC100300759, LOC537528, LOC100296950, PRIMA1, LOC540449, ASB2, MGC152353, OTUB2, DDX24, LOC514011, ISG12(B), ISG12(A), IFI27L2, PPP4R4, SERPINA10, LOC513746, SERPINA1, SERPINA11, LOC286871, SERPINA12, SERPINA5, SERPINA3-2, DLGAP2, ERICH1	Gir, Nellore	Perez Obrien et al 2014, Somavilla et al 2014	369	219	1	Zebu
21	64.63-64.782	4.24	African	0		African breeds, NDama	Edea et al 2014, Gautier et al 2009, Xu et al 2014	370	220	3	African, European, Zebu
21	65.151-71.75	30.34	European	135	BCL11B, SETD3, CCNK, CCDC85C, LOC100299504, CYP46A1, EML1, EVL, MIR342, DEGS2, LOC614244, YY1, SLC25A29, MIR345, LOC516483, WARS, WDR25, BEGAIN, DLK1, LOC100335527, MIR493, MIR665, RTL1, PEG11AS, MIR431, MIR433, MIR127, MIR432, MIR136, MIR370, MIR379, MIR411, MIR299, MIR380, MIR1197, MIR323, MIR758, MIR329B, MIR329A, MIR494, MIR1193, MIR543, MIR495, MIR376C, MIR376D, MIR654, MIR376B, MIR376A, MIR…	Angus, Belgian Blue, Braunvieh, Brown Swiss, Guernsey, Hanwoo, Hereford, Holstein, Jersey, Multiple breeds, Norwegian Red	Druet et al 2013, Larkin et al 2012, Lee et al 2014, Porto-Neto et al 2013, Porto-Neto et al 2014, Qanbari et al 2011, Ramey et al 2013, Rothammer et al 2013, Stella et al 2010, Xu et al 2014, Zhao et al 2015	371	220	3	African, European, Zebu
21	67.318-70.302	7.32	Zebu	84	LOC100335527, MIR493, MIR665, RTL1, PEG11AS, MIR431, MIR433, MIR127, MIR432, MIR136, MIR370, MIR379, MIR411, MIR299, MIR380, MIR1197, MIR323, MIR758, MIR329B, MIR329A, MIR494, MIR1193, MIR543, MIR495, MIR376C, MIR376D, MIR654, MIR376B, MIR376A, MIR1185, MIR381, MIR487B, MIR539, MIR544A, MIR655, MIR487A, MIR382, MIR134, MIR485, MIR453, MIR154, MIR496, MIR377, MIR541, MIR409, MIR412, MIR369, MIR410…	Brahman, Nellore, Zebu breeds	Porto-Neto et al 2013, Porto-Neto et al 2014, Somavilla et al 2014, Xu et al 2014	372	220	3	African, European, Zebu
22	18.298-19.716	3.06	African	2	GRM7, GRM7	African breeds, NDama	Edea et al 2014, Xu et al 2014	373	221	1	African
22	29.077-29.077	6	Hybrid	0		Beefmaster, Santa Gertrudis	Gibbs et al 2009	374	222	1	Hybrid
22	32.369-32.651	3.18	African	5	FRMD4B, LMOD3, ARL6IP5, UBA3, TMF1	African breeds	Edea et al 2014, Gautier et al 2009	375	223	2	African, European
22	31.64-34.954	40.97	European	12	MITF, FRMD4B, LMOD3, ARL6IP5, UBA3, TMF1, C22H3ORF64, FAM19A4, FAM19A1, LOC783001, SUCLG2, KBTBD8	Angus, Belgian Blue, Brown Swiss, Guernsey, Hereford, Holstein, Jersey, Korean, Limousin, Multiple breeds, Murray Grey, Norwegian Red, Piedmontese, Shorthorn, Simmental	Bomba et al 2015, Druet et al 2013, Kemper et al 2014, Lee et al 2014, Makina et al 2015, Perez Obrien et al 2014, Porto-Neto et al 2013, Porto-Neto et al 2014, Qanbari et al 2011, Qanbari et al 2014, Rothammer et al 2013, Ryu and Lee 2014, Zhao et al 2015	376	223	2	African, European
22	35.527-35.889	3.18	African	2	CNKSR3, MIR584-4	African breeds	Edea et al 2014, Gautier et al 2009	375	223	2	African, European
22	41.276-41.276	11.4	European	1	FHIT	Angus, Brown Swiss, Hanwoo, Hereford, Holstein, Jersey, Limousin, Multiple breeds, Murray Grey, Yanbian	Barendse et al 2009, Choi et al 2015, Kemper et al 2014, Lee et al 2014, Porto-Neto et al 2013, Utsunomiya et al 2013, Xu et al 2014	377	224	3	African, European, Zebu
22	42.791-45.287	4.94	African	27	LOC534800, LOC514459, MGC143103, ACOX2, KCTD6, PDHB, PXK, RPP14, ABHD6, DNASE1L3, FLNB, MIR2370, SLMAP, LOC782021, LOC100295532, LOC537662, ARF4, PDE12, ASB14, APPL1, HESX1, IL17RD, ARHGEF3, C22H3ORF63, CCDC66, MIR2371, ERC2	African breeds, NDama	Edea et al 2014, Gautier et al 2009, Porto-Neto et al 2014, Xu et al 2014	378	224	3	African, European, Zebu
22	44.718-45.903	3.83	Zebu	5	ARHGEF3, C22H3ORF63, CCDC66, MIR2371, ERC2	Gir, Nellore	Porto-Neto et al 2013, Somavilla et al 2014	379	224	3	African, European, Zebu
22	48.21-53.232	4.94	African	167	DCP1A, TKT, PRKCD, RFT1, SFMBT1, TMEM110, MUSTN1, ITIH4, ITIH3, ITIH1, NEK4, SPCS1, GLT8D1, GNL3, PB1, LOC782900, LOC514296, STAB1, LOC100336473, TNNC1, SEMA3G, LOC100337047, BAP1, DNAH1, MIR135A-1, GLYCTK, WDR82P1, MIRLET7G, PPM1M, TWF2, TLR9, ALAS1, WDR51A, DUSP7, RPL29, ACY1, ABHD14A, ABHD14B, PCBP4, GPR62, LOC507426, RRP9, IQCF1, IQCF5, IQCF2, LOC783987, LOC100125949, LOC785460, LOC618550, GR…	African breeds, NDama	Edea et al 2014, Gautier et al 2009, Porto-Neto et al 2014, Xu et al 2014	380	225	2	African, European
22	49.228-58.942	35.41	European	222	TLR9, ALAS1, WDR51A, DUSP7, RPL29, ACY1, ABHD14A, ABHD14B, PCBP4, GPR62, LOC507426, RRP9, IQCF1, IQCF5, IQCF2, LOC783987, LOC100125949, LOC785460, LOC618550, GRM2, TEX264, LOC784245, VPRBP, RBM15B, MANF, DOCK3, MAPKAPK3, CISH, HEMK1, C22H3ORF18, CACNA2D2, TMEM115, CYB561D2, TUSC4, ZMYND10, RASSF1, HYAL2, HYAL1, LOC100138572, LOC100337145, IFRD2, LOC616532, SEMA3B, GNAI2, SLC38A3, GNAT1, SEMA3F, R…	Anatolian Black, Angus, Brown Swiss, Charolais, Franken Gelbvieh, Guernsey, Hanwoo, Hereford, Holstein, Italian Brown, Jersey, Limousin, Marchigiana, Multiple breeds, Norwegian Red, Simmental, Wagyu	Bomba et al 2015, Chan et al 2010, Choi et al 2015, Druet et al 2013, Kim et al 2013, Lee et al 2014, Porto-Neto et al 2013, Porto-Neto et al 2014, Qanbari et al 2011, Qanbari et al 2014, Ramey et al 2013, Rothammer et al 2013, Xu et al 2014, Zhao et al 2015	381	225	2	African, European
23	0.25-3.131	17.6	European	7	KHDRBS2, PRIM2, RAB23, BAG2, ZNF451, LOC100140623, BEND6	Angus, Brown Swiss, Charolais, Holstein, Limousin, Multiple breeds, Norwegian Red, Romagnola	Druet et al 2013, Perez Obrien et al 2014, Porto-Neto et al 2013, Porto-Neto et al 2014, Randhawa et al 2015, Stella et al 2010, Zhao et al 2015	382	226	2	African, European
23	0.613-2.796	3.06	African	2	KHDRBS2, PRIM2	African breeds, NDama, Nguni	Edea et al 2014, Makina et al 2015, Xu et al 2014	383	226	2	African, European
23	10.631-14.864	30.39	European	27	CPNE5, PPIL1, LOC618886, PI16, MTCH1, FGD2, PIM1, TMEM217, TBC1D22B, RNF8, FTSJD2, C23H6orf129, MDGA1, ZFAND3, BTBD9, BTBD9, LOC781915, GLO1, LOC525414, GLP1R, C23H6orf64, KCNK5, MIR2377, KCNK17, DAAM2, MOCS1, LRFN2	Angus, Brown Swiss, Franken Gelbvieh, Galloway, Guernsey, Hereford, Holstein, Jersey, Limousin, Marchigiana, Multiple breeds, Murnau-Werdenfelser, Norwegian Red, Piedmontese, Simmental	Bomba et al 2015, Lee et al 2014, Porto-Neto et al 2013, Qanbari et al 2014, Rothammer et al 2013, Stella et al 2010, Zhao et al 2015	384	227	1	European
23	30.669-33.538	23.9	European	100	LOC783002, LOC616776, LOC100294773, LOC616800, LOC517481, LOC616819, LOC527304, LOC529277, LOC782971, HIST1H2BN, LOC614970, LOC528329, LOC527645, LOC616868, HIST1H2AG, LOC539875, LOC783767, LOC100295221, MIR2379, LOC100300305, ZNF184, ZNF391, POM121L2, PRSS16, LOC616634, HIST1H2BK, LOC616611, LOC522960, ZNF322A, LOC515414, LOC514235, LOC521167, ABT1, LOC787939, HMGN4, LOC100336788, BTN1A1, BTN2A2…	Angus, Brown Swiss, Galloway, Hereford, Holstein, Illyrian Mountain Busa, Jersey, Limousin, Multiple breeds, Murnau-Werdenfelser, Norwegian Red	Kim et al 2015b, Lee et al 2014, Porto-Neto et al 2013, Qanbari et al 2011, Rothammer et al 2013, Stella et al 2010, Zhao et al 2015	385	228	1	European
23	33.962-36.551	3.12	African	19	LOC788801, LOC780995, PRP4, PRP8, PRP6, PRP1, LOC751563, LOC100298767, PRP2, PRP14, PRP9, PRP-VII, LOC751562, PRP3, CSH2, PRL, HDGFL1, MIR2284C, SOX4	African breeds, NDama	Edea et al 2014, Gibbs et al 2009	386	229	1	African
23	39.687-39.687	4.06	Zebu	1	CAP2	Nellore	Gibbs et al 2009, Somavilla et al 2014	387	230	1	Zebu
23	44.81-52.478	22.57	European	63	NEDD9, LOC100140337, ELOVL2, SYCP2L, GCM2, MAK, TMEM14C, PAK1IP1, LOC618944, GCNT2, GCNT2, TFAP2A, LOC784682, SLC35B3, EEF1E1, MUTED, LOC100336922, TXNDC5, BMP6, SNRNP48, DSP, RIOK1, CAGE1, SSR1, LOC100336975, LOC789017, LOC100295767, LY86, F13A1, NRN1, FARS2, LYRM4, LOC789095, RPP40, CDYL, LOC100295904, PECI, LOC100295932, LOC617315, PRPF4B, C23H6orf145, SLC22A23, PSMG4, TUBB2B, MIR220C-1, LOC10…	Angus, Belgian Blue, Brown Swiss, Guernsey, Hanwoo, Hereford, Holstein, Jersey, Korean, Limousin, Multiple breeds, Murnau-Werdenfelser, Simmental	Choi et al 2015, Lee et al 2014, Makina et al 2015, Porto-Neto et al 2013, Porto-Neto et al 2014, Rothammer et al 2013, Ryu and Lee 2014, Stella et al 2010, Xu et al 2014, Zhao et al 2015	388	231	1	European
24	0.192-1.931	35.53	European	13	LOC789936, LOC529511, PARD6G, ADNP2, LOC510927, LOC515578, TXNL4A, LOC100335435, PQLC1, KCNG2, LOC100336537, NFATC1, ATP9B	Angus, Braunvieh, Brown Swiss, Charolais, Finnish Ayrshire, Franken Gelbvieh, Hanwoo, Hereford, Holstein, Illyrian Mountain Busa, Jersey, Shorthorn, Simmental	Bomba et al 2015, Porto-Neto et al 2013, Ramey et al 2013, Rothammer et al 2013	389	232	1	European
24	4.461-6.537	6	Zebu	4	C17H18orf55, FBXO15, NETO1, CBLN2	East African Shorthorn Zebu, Nellore	Bahbahani et al 2015, Somavilla et al 2014	390	233	1	Zebu
24	19.794-22.255	3.76	African	18	BRUNOL4, LOC785328, C24H18ORF10, FHOD3, MOCOS, ELP2, SLC39A6, RPRD1A, C24H18orf21, LOC100294962, MIR187, GALNT1, INO80C, ZNF24, LOC767868, ZNF397OS, ZNF397, MAPRE2	African breeds, NDama	Edea et al 2014, Porto-Neto et al 2014, Xu et al 2014	391	234	2	African, European
24	24.127-24.127	20.32	European	1	LOC532148	Angus, Brown Swiss, Holstein, Korean, Limousin, Multiple breeds, Murray Grey, Norwegian Red	Druet et al 2013, Hayes et al 2009b, Kemper et al 2014, Lee et al 2014, MacEachern et al 2009a, Porto-Neto et al 2013, Ryu and Lee 2014, Stella et al 2010	392	234	2	African, European
24	26.947-26.947	3.88	Zebu	0		Nellore, Zebu breeds	Porto-Neto et al 2013, Somavilla et al 2014	393	235	1	Zebu
24	29.465-32.634	32.08	European	12	LOC782418, CHST9, LOC514831, AQP4, KCTD1, TAF4B, PSMA8, SS18, MIR2380, ZNF521, HRH4, IMPACT	Angus, Belgian Blue, Brown Swiss, Charolais, Hanwoo, Hereford, Holstein, Italian Brown, Jersey, Limousin, Marchigiana, Multiple breeds, Murray Grey, Norwegian Red, Piedmontese, Simmental, Yanbian	Bomba et al 2015, Choi et al 2015, Kemper et al 2014, Kim et al 2013, Larkin et al 2012, Li and Kim 2015, Pintus et al 2013, Porto-Neto et al 2013, Qanbari et al 2014, Rothammer et al 2013, Xu et al 2014, Zhao et al 2015	394	236	2	European, Hybrid
24	34.332-34.928	6	Hybrid	5	LOC654400, LOC100336909, MIB1, MIR1-2, MIR133A-2	Bonsmara, Borgou	Flori et al 2014, Makina et al 2015	395	236	2	European, Hybrid
24	39.908-40.305	31.59	European	1	ARHGAP28	Anatolian Black, Angus, Brown Swiss, Franken Gelbvieh, Guernsey, Hanwoo, Holstein, Jersey, Limousin, Multiple breeds, Murnau-Werdenfelser, Norwegian Red, Yanbian	Barendse et al 2009, Choi et al 2015, Druet et al 2013, Flori et al 2009, Kim et al 2013, Larkin et al 2012, Perez Obrien et al 2014, Porto-Neto et al 2013, Porto-Neto et al 2014, Rothammer et al 2013, Stella et al 2010, Zhao et al 2015	396	237	1	European
24	42.9-47.101	6.57	Zebu	40	LOC100296081, GNAL, CHMP1B, MPPE1, IMPA2, LOC100336584, CIDEA, TUBB6, MIR220B, AFG3L2, SLMO1, SPIRE1, LOC617264, CEP76, LOC100295873, PSMG2, PTPN2, SEH1L, LOC100335896, LOC511553, C24H18orf19, RNMT, MC5R, MC2R, LOC100299139, TNIP2, LOC100336059, SLC14A2, SLC14A1, SIGLEC15, LOC529859, PSTPIP2, ATP5A1, HAUS1, LOC615069, RNF165, LOC100296475, LOC525035, ST8SIA5, PIAS2	Gir, Nellore, Zebu breeds	Perez Obrien et al 2014, Porto-Neto et al 2013, Somavilla et al 2014	397	238	1	Zebu
24	50.267-51.516	4.94	African	11	CCDC11, MBD1, LOC100294927, CXXC1, SKA1, MAPK4, MRO, ME2, ELAC1, SMAD4, MEX3C	African breeds, NDama	Edea et al 2014, Gautier et al 2009, Porto-Neto et al 2014, Xu et al 2014	398	239	1	African
24	54.449-55.236	22.1	European	4	LOC100295554, RAB27B, CCDC68, TCF7L2	Belgian Blue, Brown Swiss, Guernsey, Hanwoo, Hereford, Holstein, Jersey, Limousin, Multiple breeds, Norwegian Red, Yanbian	Choi et al 2015, Druet et al 2013, Glick et al 2012, Gurgul et al 2015b, Larkin et al 2012, Porto-Neto et al 2013, Porto-Neto et al 2014, Qanbari et al 2011, Stella et al 2010, Zhao et al 2015	399	240	2	African, European
24	54.071-57.2	4.94	African	14	LOC100337206, POLI, STARD6, LOC614159, LOC614175, LOC100137989, LOC100295554, RAB27B, CCDC68, TCF7L2, TXNL1, WDR7, ST8SIA3, ONECUT2	African breeds, Afrikaner, Drakensberger, NDama, Nguni	Edea et al 2014, Gautier et al 2009, Makina et al 2015, Porto-Neto et al 2014, Xu et al 2014	400	240	2	African, European
25	7.084-7.355	20.67	European	0		Braunvieh, Brown Swiss, Charolais, Guernsey, Hereford, Holstein, Jersey, Limousin, Multiple breeds, Murnau-Werdenfelser, Norwegian Red	Druet et al 2013, Gibbs et al 2009, Porto-Neto et al 2013, Qanbari et al 2011, Rothammer et al 2013, Zhao et al 2015	401	241	2	African, European
25	7.758-9.907	3.06	African	11	USP7, LOC538487, GRIN2A, ATF7IP2, EMP2, TEKT5, NUBP1, LOC100139027, LOC508720, DEXI, CLEC16A	African breeds, NDama	Edea et al 2014, Xu et al 2014	402	241	2	African, European
25	26.468-27.409	3.18	African	58	ALDOA, LOC785953, LOC785988, LOC100295146, DOC2A, INO80E, HIRIP3, TAOK2, TMEM219, KCTD13, ASPHD1, SEZ6L2, CDIPT, MVP, MIR2325C, PA1, LOC100296937, MIR2385, KIF22, ZG16, LOC100125414, QPRT, SPN, CD2BP2, LOC614614, TBC1D10B, MYLPF, Sep-01, ZNF48, ZNF771, LOC100335882, DCTPP1, SEPHS2, ITGAL, ZNF688, ZNF689, PRR14, FBRS, LOC788113, LOC100297007, LOC511420, PHKG2, LOC615350, RNF40, LOC100297046, ZNF62…	African breeds	Edea et al 2014, Gautier et al 2009	403	242	2	African, European
25	25.88-29.024	25.75	European	131	XPO6, LOC614815, LOC100295028, LAT, SPNS1, NFATC2IP, LOC100298507, RABEP2, ATP2A1, SH2B1, TUFM, ATXN2L, EIF3C, CLN3, LOC504800, IL27, NUPR1, CCDC101, SULT1A1, GIYD1, LOC614731, CORO1A, MAPK3, GDPD3, YPEL3, TBX6, PPP4C, ALDOA, LOC785953, LOC785988, LOC100295146, DOC2A, INO80E, HIRIP3, TAOK2, TMEM219, KCTD13, ASPHD1, SEZ6L2, CDIPT, MVP, MIR2325C, PA1, LOC100296937, MIR2385, KIF22, ZG16, LOC10012541…	Angus, Brown Swiss, Franken Gelbvieh, Guernsey, Holstein, Jersey, Korean, Limousin, Multiple breeds, Norwegian Red, Simmental	Glick et al 2012, Lee et al 2014, Porto-Neto et al 2013, Qanbari et al 2011, Qanbari et al 2014, Ramey et al 2013, Rothammer et al 2013, Ryu and Lee 2014	404	242	2	African, European
25	33.274-41.596	3.18	African	205	NCF1, GTF2I, GTF2IRD1, MIR2387, CLIP2, RFC2, LAT2, EIF4H, LIMK1, ELN, WBSCR28, LOC100296227, LOC509616, CLDN4, CLDN3, ABHD11, STX1A, WBSCR22, DNAJC30, VPS37D, MLXIPL, TBL2, BCL7B, BAZ1B, FZD9, FKBP6, TRIM50, NSUN5, LOC518768, HIP1, CCL26, CCL24, RHBDD2, POR, TMEM120A, STYXL1, MDH2, SRRM3, LOC100295084, HSPB1, YWHAG, SRCRB4D, ZP3, DTX2, UPK3B, UPLP, RASA4, POLR2J, LRWD1, ALKBH4, ORAI2, PRKRIP1, LO…	African breeds	Edea et al 2014, Gautier et al 2009	405	243	3	African, European, Zebu
25	35.901-42.264	43.48	European	157	EMID2, RABL5, FIS1, CLDN15, ZNHIT1, PLOD3, MOGAT3, LOC100336677, LOC100336687, VGF, AP1S1, SERPINE1, TRIM56, LOC100298352, ACHE, UFSP1, SRRT, TRIP6, SLC12A9, EPHB4, EPO, POP7, GIGYF1, GNB2, ACTL6B, TFR2, MOSPD3, PCOLCE, FBXO24, LRCH4, LOC100296776, LOC532330, AGFG2, LOC788842, TSC22D4, MGC134503, C25H7ORF47, MEPCE, ZCWPW1, PILRA, PVRIG, STAG3, GPC2, GAL3ST4, LOC511902, LOC511903, LOC617981, PILRA…	Anatolian Black, Angus, Belgian Blue, Belmond Red, Galloway, Hanwoo, Hereford, Holstein, Jersey, Limousin, Marchigiana, Multiple breeds, Murnau-Werdenfelser, Simmental	Bomba et al 2015, Choi et al 2015, Gurgul et al 2015b, Lee et al 2014, Porto-Neto et al 2013, Qanbari et al 2011, Qanbari et al 2014, Ramey et al 2013, Rothammer et al 2013, Sorbolini et al 2015, Zhao et al 2015	406	243	3	African, European, Zebu
25	42.263-42.383	6	Zebu	8	C25H7ORF50, GPR146, MIR2389, MIR339, COX19, ADAP1, LOC100300830, C25H7ORF20	Gir, Nellore	Liao et al 2013, Somavilla et al 2014	407	243	3	African, European, Zebu
26	0.123-1.51	26.96	European	5	LOC515520, LOC528560, UBE2D1, CISD1, IPMK	Angus, Charolais, Hanwoo, Holstein, Limousin, Multiple breeds, Norwegian Red, Simmental, Wagyu	Porto-Neto et al 2013, Qanbari et al 2011, Ramey et al 2013, Zhao et al 2015	408	244	1	European
26	4.358-8.573	12.87	European	8	PCDH15, MBL2, LOC100138318, LOC615206, DKK1, PRKG1, CSTF2T, LOC100336715	Anatolian Black, Angus, Brown Swiss, Hanwoo, Hereford, Jersey, Marchigiana, Multiple breeds, Norwegian Red, Piedmontese, Simmental	Bomba et al 2015, Choi et al 2015, Porto-Neto et al 2013, Qanbari et al 2011, Rothammer et al 2013, Sorbolini et al 2015, Stella et al 2010	409	245	1	European
26	17.296-26.716	47.08	European	147	LOC788635, ZNF518A, BLNK, DNTT, OPALIN, TLL2, TM9SF3, PIK3AP1, LCOR, LOC510761, ARHGAP19, LOC511390, FRAT1, FRAT2, RRP12, PGAM1, EXOSC1, ZDHHC16, MMS19, UBTD1, DHDPSL, MORN4, PI4K2A, AVPI1, MARVELD1, ZFYVE27, SFRP5, CRTAC1, GOLGA7B, LOC616788, LOXL4, LOC100337197, PYROXD2, MIR1287, HPS1, HPSE2, CNNM1, GOT1, NKX2-3, SLC25A28, ENTPD7, COX15, CUTC, ABCC2, DNMBP, CPN1, LOC511498, ERLIN1, CHUK, CWF19L…	Angus, Belgian Blue, Braunvieh, Brown Swiss, Franken Gelbvieh, Guernsey, Hereford, Holstein, Italian Brown, Japanese Black, Jersey, Limousin, Multiple breeds, Norwegian Red, Piedmontese, Simmental	Bomba et al 2015, Druet et al 2013, Flori et al 2009, Gurgul et al 2015, Gurgul et al 2015b, Hosokawa et al 2012, Kemper et al 2014, Kim et al 2013, Kim et al 2015, Lee et al 2014, Perez Obrien et al 2014, Pintus et al 2013, Porto-Neto et al 2013, Rothammer et al 2013, Stella et al 2010, Xu et al 2014, Zhao et al 2015	410	246	3	European, Hybrid, Zebu
26	21.87-23.41	9	Hybrid	27	LOC100300030, LBX1, BTRC, POLL, DPCD, FBXW4, FGF8, NPM3, MGEA5, KCNIP2, LOC100336729, HPS6, LDB1, PPRC1, NOLC1, ELOVL3, PITX3, GBF1, NFKB2, PSD, FBXL15, CUEDC2, MIR146B, TMEM180, ACTR1A, SUFU, TCERG1L	Borgou, Kenyen crossbred	Flori et al 2014, Kim and Rothschild 2014	411	246	3	European, Hybrid, Zebu
26	20.287-25.041	47.08	European	86	GOT1, NKX2-3, SLC25A28, ENTPD7, COX15, CUTC, ABCC2, DNMBP, CPN1, LOC511498, ERLIN1, CHUK, CWF19L1, BLOC1S2, PKD2L1, CENPN, LOC100337286, SCD, WNT8B, SEC31B, NDUFB8, HIF1AN, LOC100297382, C26H10ORF6, SEMA4G, MRPL43, C26H10ORF2, LZTS2, PDZD7, SFXN3, KAZALD1, TLX1, LOC100300030, LBX1, BTRC, POLL, DPCD, FBXW4, FGF8, NPM3, MGEA5, KCNIP2, LOC100336729, HPS6, LDB1, PPRC1, NOLC1, ELOVL3, PITX3, GBF1, NFK…	Angus, Belgian Blue, Braunvieh, Brown Swiss, Franken Gelbvieh, Guernsey, Hereford, Holstein, Italian Brown, Japanese Black, Jersey, Limousin, Multiple breeds, Norwegian Red, Piedmontese, Simmental	Bomba et al 2015, Druet et al 2013, Flori et al 2009, Gurgul et al 2015, Gurgul et al 2015b, Hosokawa et al 2012, Kemper et al 2014, Kim et al 2013, Kim et al 2015, Lee et al 2014, Perez Obrien et al 2014, Pintus et al 2013, Porto-Neto et al 2013, Rothammer et al 2013, Stella et al 2010, Xu et al 2014, Zhao et al 2015	410	246	3	European, Hybrid, Zebu
26	24.656-25.617	5.69	Zebu	13	LOC100337417, OBFC1, SLK, COL17A1, LOC100295193, LOC518801, GSTO1, GSTO1, GSTO2, ITPRIP, CCDC147, MIR2393, SORCS3	Gir, Nellore	Perez Obrien et al 2014, Somavilla et al 2014	412	246	3	European, Hybrid, Zebu
26	36.371-36.971	21.51	European	2	ATRNL1, GFRA1	Anatolian Black, Angus, Braunvieh, Brown Swiss, Guernsey, Hereford, Holstein, Limousin, Multiple breeds, Murnau-Werdenfelser, Norwegian Red	Barendse et al 2009, Glick et al 2012, Kim et al 2013, Porto-Neto et al 2013, Qanbari et al 2011, Rothammer et al 2013, Stella et al 2010, Zhao et al 2015	413	247	3	African, European, Zebu
26	37.8-39.469	6.08	Zebu	9	VAX1, KCNK18, SLC18A2, PDZD8, EMX2, RAB11FIP2, C26H10orf84, PRLHR, LOC100337346	Guzera, Nellore	Porto-Neto et al 2013, Somavilla et al 2014	414	247	3	African, European, Zebu
26	38.594-40.433	3.06	African	16	RAB11FIP2, C26H10orf84, PRLHR, LOC100337346, NANOS1, EIF6, FAM45A, SFXN4, PRDX3, GRK5, RGS10, TIAL1, BAG3, LOC539889, C26H10ORF119, SEC23IP	African breeds, NDama	Edea et al 2014, Xu et al 2014	415	247	3	African, European, Zebu
26	40.341-49.103	30.43	European	52	SEC23IP, PPAPDC1A, WDR11, FGFR2, ATE1, NSMCE4A, TACC2, MIR2396, BTBD16, PLEKHA1, HTRA1, DMBT1, LOC100295703, SPADH2, SPADH1, C26H10orf120, LOC100295742, LOC510536, LOC783415, LOC617631, PSTK, IKZF5, ACADSB, HMX2, BUB3, CPXM2, LOC534506, OAT, NKX1-2, LHPP, LOC615557, METTL10, FAM175B, ZRANB1, CTBP2, MGC133583, LOC534065, UROS, BCCIP, DHX32, FANK1, ADAM12, LOC614587, DOCK1, LOC784700, MIR2285C, LOC…	Angus, Brown Swiss, Franken Gelbvieh, Galloway, Guernsey, Hereford, Holstein, Italian Brown, Jersey, Korean, Limousin, Marchigiana, Multiple breeds, Norwegian Red, Piedmontese, Simmental, Yanbian	Barendse et al 2009, Bomba et al 2015, Choi et al 2015, Druet et al 2013, Glick et al 2012, Kim et al 2013, Lee et al 2014, Perez Obrien et al 2014, Porto-Neto et al 2013, Qanbari et al 2011, Qanbari et al 2014, Rothammer et al 2013, Ryu and Lee 2014, Stella et al 2010, Zhao et al 2015	416	248	2	African, European
26	44.436-46.875	3.76	African	15	LHPP, LOC615557, METTL10, FAM175B, ZRANB1, CTBP2, MGC133583, LOC534065, UROS, BCCIP, DHX32, FANK1, ADAM12, LOC614587, DOCK1	African breeds, NDama	Edea et al 2014, Porto-Neto et al 2014, Xu et al 2014	417	248	2	African, European
27	3.477-3.565	3.06	African	0		African breeds, NDama	Edea et al 2014, Xu et al 2014	418	249	1	African
27	9.1-9.759	23.25	European	0		Braunvieh, Guernsey, Hereford, Holstein, Italian Brown, Korean, Multiple breeds, Murnau-Werdenfelser, Norwegian Red, Simmental	Bomba et al 2015, Porto-Neto et al 2013, Qanbari et al 2011, Rothammer et al 2013, Ryu and Lee 2014, Stella et al 2010, Zhao et al 2015	419	250	2	African, European
27	10.868-12.584	3.06	African	2	LOC100297336, ODZ1	African breeds, NDama	Edea et al 2014, Xu et al 2014	420	250	2	African, European
27	16.237-17.505	35.1	European	5	LOC100138651, TRIML2, TRIML1, ZNF768, DPPA2	Angus, Braunvieh, Brown Swiss, Franken Gelbvieh, Guernsey, Hereford, Holstein, Illyrian Mountain Busa, Limousin, Marchigiana, Multiple breeds, Murnau-Werdenfelser, Norwegian Red, Simmental, Wagyu	Bomba et al 2015, Druet et al 2013, Porto-Neto et al 2013, Qanbari et al 2011, Qanbari et al 2014, Ramey et al 2013, Rothammer et al 2013, Zhao et al 2015	421	251	1	European
27	32.027-35.389	25.39	European	36	LOC782215, ZNF703, LOC782543, ERLIN2, PROSC, GPR124, ZFP36L2, RAB11FIP1, GOT1L1, ADRB3, EIF4EBP1, ASH2L, STAR, LSM1, BAG4, PPAPDC1B, DDHD2, LOC782022, WHSC1L1, MIR2400, LETM2, FGFR1, TACC1, PLEKHA2, HTRA4, TM2D2, ADAM9, ADAM32, ADAM2, ADAM3A, ADAM18, IDO1, IDO2, C27H8orf4, MIR2284Q, ZMAT4	Angus, Belgian Blue, Braunvieh, Brown Swiss, Hereford, Holstein, Jersey, Limousin, Multiple breeds, Murnau-Werdenfelser, Norwegian Red, Simmental	Druet et al 2013, Perez Obrien et al 2014, Porto-Neto et al 2013, Qanbari et al 2011, Qanbari et al 2014, Ramey et al 2013, Rothammer et al 2013, Stella et al 2010, Zhao et al 2015	422	252	2	African, European
27	33.501-38.054	3.06	African	42	TACC1, PLEKHA2, HTRA4, TM2D2, ADAM9, ADAM32, ADAM2, ADAM3A, ADAM18, IDO1, IDO2, C27H8orf4, MIR2284Q, ZMAT4, SFRP1, GOLGA7, GINS4, AGPAT6, LOC784372, ANK1, MIR486, MYST3, AP3M2, PLAT, LOC100294929, IKBKB, POLB, DKK4, VDAC1P5, SLC20A2, C27H8orf40, CHRNB3, CHRNA6, THAP1, RNF170, HOOK3, FNTA, SGK196, HGSNAT, INTS10, CSGALNACT1, SH2D4A	African breeds, Afrikaner, NDama	Edea et al 2014, Makina et al 2015, Xu et al 2014	423	252	2	African, European
28	1.522-9.658	29.72	European	52	RHOU, LOC787386, LOC512400, LOC513384, LOC100297422, LOC513575, LOC531024, TSNAX, TUBB, BNIP3L, LOC100336408, EGLN1, C1orf124, EXOC8, GNPAT, LOC514234, TRIM67, FAM89A, ARV1, TTC13, C28H1orf198, LOC614741, LOC100337323, DISC1, SIPA1L2, LOC100297131, KIAA1383, C28H1orf57, PCNXL2, LOC616014, KCNK1, SLC35F3, LOC768072, TARBP1, IRF2BP2, MIR2402, TOMM20, RBM34, ARID4B, GGPS1, TBCE, B3GALNT2, GNG4, LYST…	Angus, Belgian Blue, Charolais, Guernsey, Hereford, Holstein, Jersey, Limousin, Multiple breeds, Murnau-Werdenfelser, Murray Grey, Norwegian Red, Pinzgauer, Simmental	Barendse et al 2009, Glick et al 2012, Gurgul et al 2015b, Kasarda et al 2015, Lee et al 2014, Porto-Neto et al 2013, Qanbari et al 2011, Qanbari et al 2014, Rothammer et al 2013, Stella et al 2010, Zhao et al 2015	424	253	1	European
28	23.457-31.364	27.26	European	100	CTNNA3, LRRTM3, DNAJC12, SIRT1, HERC4, MYPN, ATOH7, PBLD, HNRNPH3, RUFY2, LOC100336655, DNA2, SLC25A16, LOC513640, CCAR1, LOC100337273, STOX1, DDX50, DDX21, KBP, SRGN, VPS26A, SUPV3L1, HKDC1, HK1, HK1, TACR2, TSPAN15, NEUROG3, C28H10ORF35, COL13A1, H2AFY2, AIFM2, SAR1A, PPA1, NPFFR1, LRRC20, EIF4EBP2, NODAL, LOC524694, LOC100336728, PRF1, ADAMTS14, SPATIAL, SGPL1, PCBD1, UNC5B, LOC100336756, SLC2…	Angus, Belgian Blue, Brown Swiss, Charolais, Franken Gelbvieh, Hereford, Holstein, Korean, Limousin, Multiple breeds, Murnau-Werdenfelser, Norwegian Red, Simmental	Barendse et al 2009, Gibbs et al 2009, Lee et al 2014, Porto-Neto et al 2013, Qanbari et al 2011, Ramey et al 2013, Rothammer et al 2013, Ryu and Lee 2014, Stella et al 2010, Xu et al 2014	425	254	2	European, Hybrid
28	30.789-30.789	4.5	Hybrid	0		Santa Gertrudis, Sheko	Gibbs et al 2009	426	254	2	European, Hybrid
28	34.087-35	6	Zebu	0		Gir, Nellore	Liao et al 2013, Somavilla et al 2014	427	255	1	Zebu
28	37.125-46.151	24.3	European	71	NRG3, GHITM, LOC100336125, CDHR1, LRIT2, LRIT1, RGR, LOC540046, LOC100336016, LOC100337106, MIR346, WAPAL, OPN4, LDB3, BMPR1A, MMRN2, SNCG, C28H10ORF116, LOC781772, GLUD1, LOC508335, SYT15, GPRIN2, PPYR1, ANAPC11, ANXA8, LOC782834, LOC100336891, ZNF488, RBP3, GDF2, GDF10, LOC517883, FRMPD2, MAPK8, ARHGAP22, WDFY4, LRRC18, LOC100336454, LOC615859, LOC783944, LOC540418, DRGX, LOC100336508, LOC10029…	Anatolian Black, Belgian Blue, Brown Swiss, Charolais, Guernsey, Hereford, Holstein, Jersey, Limousin, Multiple breeds, Murnau-Werdenfelser, Norwegian Red, Piedmontese, Simmental, Yanbian	Bomba et al 2015, Choi et al 2015, Druet et al 2013, Lee et al 2014, Porto-Neto et al 2013, Qanbari et al 2011, Rothammer et al 2013, Stella et al 2010, Zhao et al 2015	428	256	2	European, Zebu
28	44.7-45.859	6	Zebu	11	Mar-08, ALOX5, LOC520012, LOC618139, LOC100298658, ZNF22, RASSF4, C28H10ORF10, LOC521142, TMEM72, CXCL12	Gir, Nellore	Liao et al 2013, Somavilla et al 2014	429	256	2	European, Zebu
29	0.28-2.675	14.91	European	13	LOC100300061, PANX1, HEPHL1, LOC100141246, MED17, C29H11orf54, TAF1D, LOC532848, C29H11orf75, LOC537776, SLC36A4, MTNR1B, FAT3	Charolais, Hanwoo, Hereford, Multiple breeds, Murnau-Werdenfelser, Simmental, Wagyu, Yanbian	Choi et al 2015, Porto-Neto et al 2013, Ramey et al 2013, Rothammer et al 2013, Xu et al 2014, Zhao et al 2015	430	257	2	European, Zebu
29	1.212-1.898	6	Zebu	4	C29H11orf75, LOC537776, SLC36A4, MTNR1B	East African Shorthorn Zebu, Nellore	Bahbahani et al 2015, Somavilla et al 2014	431	257	2	European, Zebu
29	7.25-11.255	26.51	European	20	LOC512612, CTSC, RAB38, LOC538904, TMEM135, FZD4, PRSS23, ME3, LOC516634, CCDC81, C29H11orf73, EED, PICALM, CCDC83, SYTL2, CCDC89, CREBZF, TMEM126A, TMEM126B, LOC100336924	Angus, Belgian Blue, Brown Swiss, Charolais, Guernsey, Hereford, Holstein, Jersey, Limousin, Multiple breeds, Murnau-Werdenfelser, Norwegian Red, Simmental	Druet et al 2013, Gurgul et al 2015, Gurgul et al 2015b, Kim et al 2015, Lee et al 2014, Porto-Neto et al 2013, Rothammer et al 2013, Stella et al 2010, Zhao et al 2015	432	258	1	European
29	14.575-15.007	20.04	European	0		Angus, Belgian Blue, Brown Swiss, Franken Gelbvieh, Guernsey, Hereford, Holstein, Limousin, Multiple breeds, Murnau-Werdenfelser, Norwegian Red, Simmental	Barendse et al 2009, Kim et al 2013, Lee et al 2014, Porto-Neto et al 2013, Rothammer et al 2013, Stella et al 2010	433	259	1	European
29	25.589-31.23	19.26	European	129	E2F8, CSRP3, ZDHHC13, MRGPRX2, PTPN5, TMEM86A, SPTY2D1, UEVLD, TSG101, LDHC, LDHA, GTF2H1, HPS5, SAA3, LOC616035, SAA1, SAA4, LOC618238, LOC513770, LOC504490, LOC506317, LOC512037, LOC504624, LOC790885, LOC787455, LOC532517, LOC526286, LOC506981, LOC100300434, LOC510293, LOC522385, LOC512551, LOC100299320, LOC100299679, LOC100299628, LOC100301071, LOC782288, LOC782366, LOC782329, LOC100301320, LO…	Angus, Brown Swiss, Charolais, Guernsey, Hanwoo, Holstein, Jersey, Korean, Murnau-Werdenfelser, Normande	Choi et al 2015, Druet et al 2013, Flori et al 2009, Lee et al 2014, Perez Obrien et al 2014, Porto-Neto et al 2013, Qanbari et al 2011, Rothammer et al 2013, Ryu and Lee 2014, Xu et al 2014	434	260	1	European
29	34.091-37.203	3.06	African	14	LOC100336791, LOC100337407, OPCML, NTM, TMEM45B, LOC510304, PRDM10, LOC786562, APLP2, LOC100296019, ST14, ZBTB44, ADAMTS8, ADAMTS15	African breeds, NDama	Edea et al 2014, Xu et al 2014	435	261	1	African
29	38.037-45.118	39.36	European	228	VPS37C, LOC613739, PAG10, PAG2, PAG12, LOC519862, PAG5, LOC504812, PAG18, PAG7, PAG15, PAG4, LOC100300337, PAG14, PAG16, PAG20, PAG21, PAG1, PAG19, LOC784756, MGC157408, LOC614287, PAG17, MGC157405, SLC22A25, PAG9, LOC100336466, PAG3, PAG6, PAG11, LOC514457, LOC528815, LOC100296410, LOC617765, LOC521902, LOC524173, PAG8, PGA5, VWCE, DDB1, DAK, CYBASC3, TMEM138, TMEM216, CPSF7, SDHAF2, MIR2405, C2…	Anatolian Black, Angus, Belgian Blue, Braunvieh, Brown Swiss, Charolais, Franken Gelbvieh, Guernsey, Hanwoo, Hereford, Holstein, Italian Brown, Jersey, Limousin, Marchigiana, Multiple breeds, Norwegian Red, Piedmontese, Simmental, Yanbian	Bomba et al 2015, Choi et al 2015, Druet et al 2013, Flori et al 2009, Glick et al 2012, Gurgul et al 2015b, Lee et al 2014, Perez Obrien et al 2014, Porto-Neto et al 2013, Porto-Neto et al 2014, Ramey et al 2013, Rothammer et al 2013, Stella et al 2010, Xu et al 2014, Zhao et al 2015	436	262	2	African, European
29	42.036-43.19	3.06	African	38	LOC532368, SLC22A24, LOC522784, SLC22A10, SLC22A10, LOC100295716, SLC22A25, HRASLS5, LGALS12, LOC536947, LOC100296625, LOC618367, LOC614402, LOC100336631, PLA2G16, ATL3, RTN3, LOC100335569, LOC513662, MARK2, MIR2406, RCOR2, COX8A, OTUB1, MACROD1, LOC100294785, NAA40, FLRT1, STIP1, FERMT3, DNAJC4, NUDT22, TRPT1, VEGFB, LOC100336656, FKBP2, LOC617154, PLCB3	African breeds, NDama	Edea et al 2014, Xu et al 2014	437	262	2	African, European
29	44.635-48.031	8.46	Zebu	105	CFL1, MUS81, EFEMP2, CTSW, FIBP, CCDC85B, FOSL1, BLES03, DRAP1, TSGA10IP, SART1, EIF1AD, BANF1, CST6, LOC100336823, CATSPER1, GAL3ST3, SF3B2, PACS1, KLC2, RAB1B, CNIH2, YIF1A, TMEM151A, LOC520070, RIN1, BRMS1L, B3GNT2, SLC29A2, NPAS4, MRPL11, PELI3, DPP3, ZDHHC24, ACTN3, CTSF, CCS, RBM14, RBM4, RBM4B, LOC100336410, LOC100336865, LOC511138, RCE1, PC, LRFN4, MIR2408, MGC137255, SYT12, RHOD, LOC1003…	Brahman, Gir, Nellore	Liao et al 2013, Porto-Neto et al 2013, Somavilla et al 2014, Xu et al 2014	438	263	2	European, Zebu
29	49.163-49.309	36.81	European	3	TNFRSF10A, CARS, NAP1L4	Anatolian Black, Angus, Belgian Blue, Charolais, Guernsey, Holstein, Italian Brown, Jersey, Multiple breeds, Norwegian Red, Simmental	Bomba et al 2015, Druet et al 2013, Lee et al 2014, Porto-Neto et al 2013, Porto-Neto et al 2014, Ramey et al 2013, Rothammer et al 2013, Zhao et al 2015	439	263	2	European, Zebu
