# Supplementary material for: A Meta-Assembly of Selection Signatures in Cattle
Source: PLoS One. 2016 Apr 5;11(4):e0153013. doi: 10.1371/journal.pone.0153013 (PMC4821596; doi:10.1371/journal.pone.0153013)
Supplement: S5 Table — (XLSX) [file pone.0153013.s005.xlsx]

## Sheet: S5_Table
Chromosome	Validated MSS region (Mb)	Max MSS Score	Breed	Archetype	Contributing Studies	Genes within MSS region (N)	Gene Names	Breed-wise MSS region ID	Overall Validated MSS region ID	Hotspot ID	Number of sharing breeds	Sharing Breedset	Sharing Breedset Archetypes
1	0.403-1.863	6.61	Angus	European	Druet et al 2013, Kemper et al 2014, Ramey et al 2013, Xu et al 2014	20	KCNE1, MGC134427, C1H21ORF51, KCNE2, MRPS6, SLC5A3, ATP5O, ITSN1, CRYZL1, DONSON, SON, GART, LOC784171, TMEM50B, IFNGR2, IFNAR1, IL10RB, IFNAR2, LOC526226, OLIG1	1-Angus	1	1	4	Angus, Charolais, Holstein, Simmental	European
1	1.25-1.832	5	Charolais	European	Kemper et al 2014, Zhao et al 2015	10	SON, GART, LOC784171, TMEM50B, IFNGR2, IFNAR1, IL10RB, IFNAR2, LOC526226, OLIG1	1-Charolais	2	1	4	Angus, Charolais, Holstein, Simmental	European
1	0.403-3.806	6.7	Holstein	European	Bomba et al 2015, Kemper et al 2014, Xu et al 2014	34	KCNE1, MGC134427, C1H21ORF51, KCNE2, MRPS6, SLC5A3, ATP5O, ITSN1, CRYZL1, DONSON, SON, GART, LOC784171, TMEM50B, IFNGR2, IFNAR1, IL10RB, IFNAR2, LOC526226, OLIG1, C1H21orf62, GCFC, SYNJ1, C1H21ORF59, C1H21ORF63, URB1, MRAP, MIS18A, LOC100335461, HUNK, SFRS15, SOD1, TIAM1, MIR2284I	1-Holstein	3	1	4	Angus, Charolais, Holstein, Simmental	European
1	1.915-3.806	9	Simmental	European	Bomba et al 2015, Qanbari et al 2014	14	C1H21orf62, GCFC, SYNJ1, C1H21ORF59, C1H21ORF63, URB1, MRAP, MIS18A, LOC100335461, HUNK, SFRS15, SOD1, TIAM1, MIR2284I	1-Simmental	4	1	4	Angus, Charolais, Holstein, Simmental	European
1	11.31-11.31	6	Belgian Blue	European	Druet et al 2013	0		1-Belgian Blue	5	2	2	Belgian Blue, Holstein	European
1	10.521-12.862	5	Holstein	European	Druet et al 2013, Qanbari et al 2011, Rothammer et al 2013	1	LOC783459	2-Holstein	6	2	2	Belgian Blue, Holstein	European
1	18.311-21.125	11	Belgian Blue	European	Druet et al 2013, Rothammer et al 2013, Zhao et al 2015	9	C1H21ORF91, BTG3, CXADR, LOC100337008, LOC100336432, MIR125B-2, MIRLET7C, MIR99A, USP25	2-Belgian Blue	7	3	2	Belgian Blue, Simmental	European
1	19.647-21.602	5	Simmental	European	Qanbari et al 2014, Rothammer et al 2013	7	LOC100337008, LOC100336432, MIR125B-2, MIRLET7C, MIR99A, USP25, LOC100296620	2-Simmental	8	3	2	Belgian Blue, Simmental	European
1	25.685-26.915	5	Simmental	European	Qanbari et al 2014, Rothammer et al 2013	1	ROBO1	3-Simmental	9	4	1	Simmental	European
1	28.821-35.014	11.57	Holstein	European	Druet et al 2013, Kim et al 2013, Larkin et al 2012, Porto-Neto et al 2013, Qanbari et al 2010, Zhao et al 2015	8	GBE1, LOC100337296, LOC785410, CADM2, VGLL3, LOC787167, CHMP2B, POU1F1	3-Holstein	10	5	2	Holstein, Simmental	European
1	33.36-35.213	5	Simmental	European	Qanbari et al 2014, Rothammer et al 2013	5	CADM2, VGLL3, LOC787167, CHMP2B, POU1F1	4-Simmental	11	5	2	Holstein, Simmental	European
1	34.434-34.434	6	Belgian Blue	European	Druet et al 2013	0		3-Belgian Blue	12	6	2	Belgian Blue, Nellore	European, Zebu
1	37.279-37.279	6	Belgian Blue	European	Druet et al 2013	0		3-Belgian Blue	12	6	2	Belgian Blue, Nellore	European, Zebu
1	36.699-38.308	5.9	Nellore	Zebu	Perez Obrien et al 2014, Porto-Neto et al 2013, Somavilla et al 2014	6	LOC100295593, EPHA3, PROS1, ARL13B, STX19, NSUN3	1-Nellore	13	6	2	Belgian Blue, Nellore	European, Zebu
1	40.586-40.586	6	Belgian Blue	European	Druet et al 2013	0		3-Belgian Blue	12	6	2	Belgian Blue, Nellore	European, Zebu
1	40.878-43.945	4.26	Nellore	Zebu	Somavilla et al 2014, Utsunomiya et al 2013	27	LOC100336601, ARL6, LOC782016, CRYBG3, MINA, GABRR3, LOC100137810, LOC783690, LOC783734, LOC783777, LOC783812, LOC783843, LOC783884, LOC783917, LOC783995, LOC100300844, LOC785848, LOC785825, LOC785806, CLDND1, GPR15, CPOX, ST3GAL6, DCBLD2, COL8A1, C1H3orf26, FILIP1L	2-Nellore	14	7	1	Nellore	Zebu
1	48.577-52.825	12.94	Holstein	European	Bomba et al 2015, Kim et al 2013, Lee et al 2014, Rothammer et al 2013	6	ALCAM, CBLB, TMSB4X, MIR2286, CCDC54, BBX	4-Holstein	15	8	1	Holstein	European
1	53.389-56.782	12	Simmental	European	Bomba et al 2015, Qanbari et al 2014, Zhao et al 2015	15	MYH15, LOC538580, DZIP3, TRAT1, LOC100297006, DPPA2, LOC783778, DPPA4, LOC100337136, LOC100296774, LOC614129, LOC782775, LOC534360, CD96, ZBED2	5-Simmental	16	9	2	Holstein, Simmental	European
1	55.881-59.655	9.57	Holstein	European	Glick et al 2012, Lee et al 2014, Porto-Neto et al 2013	35	LOC534360, CD96, ZBED2, PLCXD2, PHLDB2, ABHD10, TAGLN3, TMPRSS7, LOC613977, GCET2, SLC9A10, CD200, ATG3, SLC35A5, CCDC80, LOC100335828, CD200R1L, GTPBP8, LOC516064, LOC781156, BOC, WDR52, CCDC52, SIDT1, LOC789845, NAA50, ATP6V1A, GRAMD1C, ZDHHC23, LOC532832, QTRTD1, DRD3, LOC100140801, MIR568, ZBTB20	5-Holstein	17	9	2	Holstein, Simmental	European
1	61.355-63.829	5.9	Nellore	Zebu	Perez Obrien et al 2014, Porto-Neto et al 2013, Somavilla et al 2014	4	LOC100336456, LOC538060, LOC518139, LOC100337250	3-Nellore	18	10	1	Nellore	Zebu
1	64.431-67.291	4.1	Angus	European	Perez Obrien et al 2014, Porto-Neto et al 2013, Zhao et al 2015	38	IGSF11, LOC100139661, UPK1B, B4GALT4, LOC515490, TMEM39A, KTELC1, MGC152111, CD80, ADPRH, PLA1A, POPDC2, LOC100295800, LOC100300968, NR1I2, GSK3B, LOC100337350, GSK3B, GPR156, LRRC58, LOC100138338, FSTL1, NDUFB4, HGD, RABL3, GTF2E1, STXBP5L, POLQ, ARGFX, FBXO40, HCLS1, GOLGB1, IQCB1, EAF2, SLC15A2, ILDR1, CD86, CASR	2-Angus	19	11	4	Angus, Belgian Blue, Hereford, Jersey	European
1	66.931-66.931	6	Belgian Blue	European	Druet et al 2013	1	EAF2	4-Belgian Blue	20	11	4	Angus, Belgian Blue, Hereford, Jersey	European
1	66.931-67.515	4.15	Hereford	European	Druet et al 2013, Qanbari et al 2011	10	EAF2, SLC15A2, ILDR1, CD86, CASR, CSTA, CCDC58, LOC617104, RPS15A, KPNA1	1-Hereford	21	11	4	Angus, Belgian Blue, Hereford, Jersey	European
1	66.304-68.48	5	Jersey	European	Druet et al 2013, Kim et al 2015, Porto-Neto et al 2013	27	STXBP5L, POLQ, ARGFX, FBXO40, HCLS1, GOLGB1, IQCB1, EAF2, SLC15A2, ILDR1, CD86, CASR, CSTA, CCDC58, LOC617104, RPS15A, KPNA1, PARP9, DTX3L, PARP14, HSPBAP1, DIRC2, SEMA5B, PDIA5, SEC22A, ADCY5, PTPLB	1-Jersey	22	11	4	Angus, Belgian Blue, Hereford, Jersey	European
1	73.134-73.134	4	Braunvieh	European	Rothammer et al 2013	0		1-Braunvieh	23	12	6	Braunvieh, Charolais, Hereford, Holstein, Jersey, Limousin	European
1	73.83-75.737	3.8	Jersey	European	Kim et al 2015, Porto-Neto et al 2013	8	HES1, OPA1, LOC100138235, ATP13A4, ATP13A5, HRASLS, LOC519376, FGF12	2-Jersey	24	12	6	Braunvieh, Charolais, Hereford, Holstein, Jersey, Limousin	European
1	75.75-75.75	6	Hereford	European	Qanbari et al 2011, Zhao et al 2015	1	FGF12	2-Hereford	25	12	6	Braunvieh, Charolais, Hereford, Holstein, Jersey, Limousin	European
1	76.406-78.75	5.4	Charolais	European	Gibbs et al 2009, Porto-Neto et al 2013, Xu et al 2014, Zhao et al 2015	14	CCDC50, UTS2D, OSTN, LOC614619, LOC100139788, LOC782776, LOC100299317, IL1RAP, LOC100295666, CLDN16, CLDN1, LEPREL1, TP63, TPRG1	2-Charolais	26	12	6	Braunvieh, Charolais, Hereford, Holstein, Jersey, Limousin	European
1	75.003-81.025	20.66	Holstein	European	Druet et al 2013, Larkin et al 2012, Lee et al 2014, Porto-Neto et al 2013, Qanbari et al 2010, Qanbari et al 2011, Rothammer et al 2013, Xu et al 2014, Zhao et al 2015	27	LOC519376, FGF12, CCDC50, UTS2D, OSTN, LOC614619, LOC100139788, LOC782776, LOC100299317, IL1RAP, LOC100295666, CLDN16, CLDN1, LEPREL1, TP63, TPRG1, LPP, MIR28, BCL6, RTP2, SST, RTP4, MASP1, RTP1, ST6GAL1, LOC508623, ADIPOQ	6-Holstein	27	12	6	Braunvieh, Charolais, Hereford, Holstein, Jersey, Limousin	European
1	78.25-80.322	6	Hereford	European	Qanbari et al 2011, Zhao et al 2015	7	TP63, TPRG1, LPP, MIR28, BCL6, RTP2, SST	2-Hereford	25	12	6	Braunvieh, Charolais, Hereford, Holstein, Jersey, Limousin	European
1	79.034-80.199	20.66	Holstein	European	Druet et al 2013, Larkin et al 2012, Lee et al 2014, Porto-Neto et al 2013, Qanbari et al 2010, Qanbari et al 2011, Rothammer et al 2013, Xu et al 2014, Zhao et al 2015	3	LPP, MIR28, BCL6	6-Holstein	27	12	6	Braunvieh, Charolais, Hereford, Holstein, Jersey, Limousin	European
1	75.553-86.681	4.9	Limousin	European	Druet et al 2013, Gurgul et al 2015b, Porto-Neto et al 2013, Zhao et al 2015	90	FGF12, CCDC50, UTS2D, OSTN, LOC614619, LOC100139788, LOC782776, LOC100299317, IL1RAP, LOC100295666, CLDN16, CLDN1, LEPREL1, TP63, TPRG1, LPP, MIR28, BCL6, RTP2, SST, RTP4, MASP1, RTP1, ST6GAL1, LOC508623, ADIPOQ, RFC4, EIF4A2, MIR1248-1, KNG1, HRG, FETUB, AHSG, DNAJB11, TBCCD1, CRYGS, DGKG, ETV5, LOC616971, TRA2B, IGF2BP2, SENP2, LIPH, TMEM41A, MAP3K13, EHHADH, LOC100140254, LOC615631, VPS8, MAGE…	1-Limousin	28	12	6	Braunvieh, Charolais, Hereford, Holstein, Jersey, Limousin	European
1	83.577-83.577	5.72	Simmental	European	Ramey et al 2013	1	ABCF3	6-Simmental	29	13	3	Belgian Blue, Holstein, Simmental	European
1	83.749-83.778	6	Belgian Blue	European	Druet et al 2013	1	ABCC5	5-Belgian Blue	30	13	3	Belgian Blue, Holstein, Simmental	European
1	83.768-89.592	9.41	Holstein	European	Druet et al 2013, Larkin et al 2012, Porto-Neto et al 2013, Rothammer et al 2013, Zhao et al 2015	32	LOC783608, PARL, MAP6D1, YEATS2, RPS6, KLHL24, LOC527363, LOC613595, MCF2L2, B3GNT5, LAMP3, MCCC1, DCUN1D1, ATP11B, LOC784318, SOX2, DNAJC19, FXR1, CCDC39, TTC14, PEX5L, USP13, NDUFB5, MRPL47, ACTL6A, GNB4, MFN1, ZNF639, LOC539609, PIK3CA, ZMAT3, KCNMB2	7-Holstein	31	13	3	Belgian Blue, Holstein, Simmental	European
1	89.646-89.646	6	Belgian Blue	European	Druet et al 2013	0		5-Belgian Blue	30	13	3	Belgian Blue, Holstein, Simmental	European
1	92.417-92.417	5.33	Holstein	European	Druet et al 2013, Larkin et al 2012, Porto-Neto et al 2013, Xu et al 2014	1	LOC100337356	8-Holstein	32	14	1	Holstein	European
1	111.763-111.78	3.76	Angus	European	Druet et al 2013, Ramey et al 2013	0		3-Angus	33	15	3	Angus, Holstein, Simmental	European
1	113.455-113.455	9.57	Holstein	European	Larkin et al 2012, Lee et al 2014, Porto-Neto et al 2013	1	MME	9-Holstein	34	15	3	Angus, Holstein, Simmental	European
1	112.075-118.375	9.57	Holstein	European	Larkin et al 2012, Lee et al 2014, Porto-Neto et al 2013	29	KCNAB1, LOC100336226, GMPS, SLC33A1, LOC507040, PLCH1, MME, PIGP, DHX36, LOC531741, LOC100299503, RAP2B, P2RY1, LOC615622, MBNL1, AADAC, LOC528748, LOC523130, IGSF10, MED12L, P2RY12, P2RY13, GPR87, P2RY14, GPR171, CLRN1, LOC100300829, LOC785659, LOC617569	9-Holstein	34	15	3	Angus, Holstein, Simmental	European
1	117.796-118.051	6	Simmental	European	Bomba et al 2015, Flori et al 2009	3	MED12L, P2RY14, GPR171	7-Simmental	35	15	3	Angus, Holstein, Simmental	European
1	122.397-124.645	5	Simmental	European	Qanbari et al 2014, Rothammer et al 2013	6	PLSCR5, PLSCR1, PLSCR1, PLSCR4, LOC100336374, PLOD2	8-Simmental	36	16	1	Simmental	European
1	127.17-127.17	6	Jersey	European	Kim et al 2015	1	PCOLCE2	3-Jersey	37	17	1	Jersey	European
1	130.82-135.031	3.8	Jersey	European	Kim et al 2015, Porto-Neto et al 2013	30	LOC616668, LOC616673, LOC783600, LOC616698, LOC616710, FOXL2, PIK3CB, LOC100138061, FAIM, LOC100301027, LOC616840, CEP70, ESYT3, MRAS, TXNDC6, ARMC8, DBR1, A4GNT, LOC100337454, DZIP1L, CLDN18, SOX14, IL20RB, NCK1, TMEM22, STAG1, LOC616159, PCCB, MSL2, PPP2R3A	4-Jersey	38	18	2	Holstein, Jersey	European
1	135.595-135.903	3.51	Holstein	European	Bomba et al 2015, Porto-Neto et al 2013	2	LOC781026, LOC521932	10-Holstein	39	18	2	Holstein, Jersey	European
1	138.125-139.206	3.83	Gir	Zebu	Liao et al 2013, Porto-Neto et al 2013	4	DNAJC13, ACPP, LOC100336609, CPNE4	1-Gir	40	19	1	Gir	Zebu
1	141.931-142	6	Simmental	European	Qanbari et al 2014	1	LOC100337016	9-Simmental	41	20	3	Holstein, Nellore, Simmental	European, Zebu
1	142.2-144.475	6.57	Holstein	European	Lee et al 2014, Porto-Neto et al 2013	20	BACE2, LOC514701, MX2, MX1, TMPRSS2, LOC783811, KRTAP12-2, RIPK4, PRDM15, C2CD2, ZNF295, UMODL1, ABCG1, TFF3, TFF2, LOC100301237, TMPRSS3, UBASH3A, RSPH1, SLC37A1	11-Holstein	42	20	3	Holstein, Nellore, Simmental	European, Zebu
1	143.079-143.857	4.08	Nellore	Zebu	Porto-Neto et al 2013, Somavilla et al 2014	11	LOC514701, MX2, MX1, TMPRSS2, LOC783811, KRTAP12-2, RIPK4, PRDM15, C2CD2, ZNF295, UMODL1	4-Nellore	43	20	3	Holstein, Nellore, Simmental	European, Zebu
1	145.75-147.205	11	Belgian Blue	European	Druet et al 2013, Rothammer et al 2013, Zhao et al 2015	35	AIRE, PFKL, C1H21ORF2, TRPM2, LRRC3, LOC780781, LOC100299102, KRTAP10-8, LOC100335468, LOC783371, KRTAP10-12, KRTAP12-2, LOC100295858, LOC100336639, LOC617218, KRTAP10-2, LOC783564, LOC783329, LOC783535, LOC100300014, UBE2G2, LOC100337254, HSF2BP, RRP1B, PDXK, CSTB, CSTB, RRP1, AGPAT3, TRAPPC10, PWP2, ES1, COL18A1, SLC19A1, PCBP3	6-Belgian Blue	44	21	2	Belgian Blue, Holstein	European
1	147.641-148.515	3.57	Holstein	European	Pan et al 2013, Porto-Neto et al 2013	11	LSS, MCM3AP, MGC134244, LOC510855, DIP2A, S100B, MIR2289, PRMT2, LOC522736, FBXO25, LOC614166	12-Holstein	45	21	2	Belgian Blue, Holstein	European
1	150.25-151.509	3.75	Limousin	European	Porto-Neto et al 2013, Zhao et al 2015	11	DOPEY2, MORC3, CHAF1B, CLDN14, LOC100337405, LOC100337422, HLCS, PIGP, TTC3, DSCR3, DYRK1A	2-Limousin	46	22	2	Braunvieh, Limousin	European
1	152.656-152.656	4	Braunvieh	European	Rothammer et al 2013	0		2-Braunvieh	47	22	2	Braunvieh, Limousin	European
1	155.061-156.57	5	Simmental	European	Bomba et al 2015, Rothammer et al 2013	5	OXNAD1, RFTN1, DAZL, PLCL2, TBC1D5	10-Simmental	48	23	1	Simmental	European
2	0.502-1.75	4	Limousin	European	Gurgul et al 2015b, Kemper et al 2014, Zhao et al 2015	10	OCA2, HERC2, NIPA1, NIPA2, CYFIP1, TUBGCP5, CCDC115, IMP4, PTPN18, LOC616887	3-Limousin	49	24	4	Belgian Blue, Braunvieh, Holstein, Limousin	European
2	0.611-4.158	11.57	Holstein	European	Kemper et al 2014, Larkin et al 2012, Lee et al 2014, Porto-Neto et al 2013, Rothammer et al 2013	14	OCA2, HERC2, NIPA1, NIPA2, CYFIP1, TUBGCP5, CCDC115, IMP4, PTPN18, LOC616887, ARHGEF4, MGC148679, PLEKHB2, HS6ST1	13-Holstein	50	24	4	Belgian Blue, Braunvieh, Holstein, Limousin	European
2	3.967-3.967	4	Braunvieh	European	Rothammer et al 2013	0		3-Braunvieh	51	24	4	Belgian Blue, Braunvieh, Holstein, Limousin	European
2	6.42-6.468	8	Belgian Blue	European	Druet et al 2013, Rothammer et al 2013	1	PMS1	7-Belgian Blue	52	24	4	Belgian Blue, Braunvieh, Holstein, Limousin	European
2	5.379-9.704	3.87	Piedmontese	European	Druet et al 2013, Gibbs et al 2009, Pintus et al 2013	29	BIN1, MIR2350, NAB1, TMEM194B, MFSD6, INPP1, HIBCH, MGC128040, LOC100335775, MSTN, LOC100335809, PMS1, ORMDL1, OSGEPL1, ASNSD1, SLC40A1, WDR75, LOC538590, MIR2917, COL3A1, LOC100140504, GULP1, TFPI, LOC618533, CALCRL, ZSWIM2, LOC614438, ITGAV, MIR2351	1-Piedmontese	53	25	3	Limousin, Piedmontese, Simmental	European
2	4.389-13.683	11	Limousin	European	Druet et al 2013, Gibbs et al 2009, Gurgul et al 2015b, Kemper et al 2014, Porto-Neto et al 2013, Ramey et al 2013, Zhao et al 2015	52	SAP130, AMMECR1L, POLR2D, WDR33, SFT2D3, LIMS2, GPR17, MYO7B, IWS1, LOC507930, PROC, MAP3K2, ERCC3, LOC617338, LOC524236, BIN1, MIR2350, NAB1, TMEM194B, MFSD6, INPP1, HIBCH, MGC128040, LOC100335775, MSTN, LOC100335809, PMS1, ORMDL1, OSGEPL1, ASNSD1, SLC40A1, WDR75, LOC538590, MIR2917, COL3A1, LOC100140504, GULP1, TFPI, LOC618533, CALCRL, ZSWIM2, LOC614438, ITGAV, MIR2351, ZC3H15, LOC539740, LOC10…	4-Limousin	54	25	3	Limousin, Piedmontese, Simmental	European
2	12.205-12.205	3.87	Piedmontese	European	Druet et al 2013, Gibbs et al 2009, Pintus et al 2013	0		1-Piedmontese	53	25	3	Limousin, Piedmontese, Simmental	European
2	12.205-12.289	6	Simmental	European	Qanbari et al 2014	0		11-Simmental	55	25	3	Limousin, Piedmontese, Simmental	European
2	18.805-23.75	14	Holstein	European	Larkin et al 2012, Lee et al 2014, Rothammer et al 2013, Zhao et al 2015	34	PDE11A, TTC30A, TTC30A, AGPS, NFE2L2, HNRNPA3, MTX2, LOC100295780, LOC100295298, LOC100295744, HOXD4, MIR10B, LOC100295814, LOC100295338, HOXD10, HOXD11, HOXD12, LOC100336775, KIAA1715, ATP5G3, ATF2, CHN1, CHRNA1, WIPF1, GPR155, SCRN3, LOC534057, SP9, OLA1, SP3, LOC783112, CDCA7, LOC519251, RAPGEF4	14-Holstein	56	26	2	Braunvieh, Holstein	European
2	24.288-24.288	4	Braunvieh	European	Rothammer et al 2013	0		4-Braunvieh	57	26	2	Braunvieh, Holstein	European
2	26.883-27.859	6.57	Holstein	European	Larkin et al 2012, Pan et al 2013, Porto-Neto et al 2013	8	LOC100337021, DHRS9, ABCB11, G6PC2, SPC25, NOSTRIN, LASS6, MIR2353	15-Holstein	58	27	1	Holstein	European
2	31.287-36.763	4.93	Hereford	European	Druet et al 2013, Porto-Neto et al 2013, Qanbari et al 2011	23	SLC38A11, COBLL1, GRB14, FIGN, KCNH7, GCA, IFIH1, FAP, GCG, DPP4, LOC100337357, SLC4A10, TBR1, PSMD14, TANK, RBMS1, LOC100335965, ITGB6, LOC781943, PLA2R1, LY75, CD302, Mar-07	3-Hereford	59	28	3	Belgian Blue, Hereford, Simmental	European
2	34.603-34.603	6	Belgian Blue	European	Druet et al 2013	1	SLC4A10	8-Belgian Blue	60	28	3	Belgian Blue, Hereford, Simmental	European
2	36.703-36.961	8.72	Simmental	European	Bomba et al 2015, Ramey et al 2013	2	Mar-07, BAZ2B	12-Simmental	61	28	3	Belgian Blue, Hereford, Simmental	European
2	40.095-40.095	3.57	Holstein	European	Porto-Neto et al 2013, Zhao et al 2015	0		16-Holstein	62	29	1	Holstein	European
2	44.946-44.946	4	Braunvieh	European	Rothammer et al 2013	1	NMI	5-Braunvieh	63	30	1	Braunvieh	European
2	49.274-52.674	8	Simmental	European	Bomba et al 2015, Qanbari et al 2014, Rothammer et al 2013	5	SNRPD1, LOC510454, LOC613677, ZEB2, GTDC1	13-Simmental	64	31	1	Simmental	European
2	53.552-56.815	3.02	Brown Swiss	European	Druet et al 2013, Perez Obrien et al 2014, Porto-Neto et al 2013	5	ARHGAP15, KYNU, LOC100299236, LOC100336528, LOC100295503	1-Brown Swiss	65	32	2	Belgian Blue, Brown Swiss	European
2	55.639-56.908	6	Belgian Blue	European	Druet et al 2013	1	LOC100336528	9-Belgian Blue	66	32	2	Belgian Blue, Brown Swiss	European
2	59.655-61.027	6	Simmental	European	Bomba et al 2015, Qanbari et al 2014	3	LOC100137987, LOC100336727, HNRNPA1L2	14-Simmental	67	33	6	Belgian Blue, Brown Swiss, Charolais, Hereford, Holstein, Simmental	European
2	59.655-62.071	10.35	Holstein	European	Bomba et al 2015, Druet et al 2013, Lee et al 2014, Porto-Neto et al 2013	12	LOC100137987, LOC100336727, HNRNPA1L2, CXCR4, DARS, MCM6, LCT, UBXN4, LOC100297008, LOC100336604, MIR128-1, R3HDM1	17-Holstein	68	33	6	Belgian Blue, Brown Swiss, Charolais, Hereford, Holstein, Simmental	European
2	61.748-62.073	6	Belgian Blue	European	Druet et al 2013	8	DARS, MCM6, LCT, UBXN4, LOC100297008, LOC100336604, MIR128-1, R3HDM1	10-Belgian Blue	69	33	6	Belgian Blue, Brown Swiss, Charolais, Hereford, Holstein, Simmental	European
2	61.947-62.411	4.39	Charolais	European	Druet et al 2013, Porto-Neto et al 2013, Zhao et al 2015	6	UBXN4, LOC100297008, LOC100336604, MIR128-1, R3HDM1, ZRANB3	3-Charolais	70	33	6	Belgian Blue, Brown Swiss, Charolais, Hereford, Holstein, Simmental	European
2	62.75-63.25	3.77	Hereford	European	Porto-Neto et al 2013, Zhao et al 2015	3	ACMSD, TMEM163, MGAT5	4-Hereford	71	33	6	Belgian Blue, Brown Swiss, Charolais, Hereford, Holstein, Simmental	European
2	64.386-64.386	3.02	Brown Swiss	European	Druet et al 2013, Perez Obrien et al 2014, Porto-Neto et al 2013	1	NCKAP5	2-Brown Swiss	72	33	6	Belgian Blue, Brown Swiss, Charolais, Hereford, Holstein, Simmental	European
2	65.805-65.805	3.77	Hereford	European	Porto-Neto et al 2013, Zhao et al 2015	0		5-Hereford	73	34	3	Gir, Hereford, Holstein	European, Zebu
2	65.205-69.251	6.57	Holstein	European	Hosokawa et al 2012, Lee et al 2014, Porto-Neto et al 2013	11	LYPD1, LOC100336946, GPR39, SLC35F5, ACTR3, LOC100336997, LOC100337004, LOC781039, LOC100337018, LOC100337030, DPP10	18-Holstein	74	34	3	Gir, Hereford, Holstein	European, Zebu
2	68.012-72.919	4.63	Brahman	Zebu	Qanbari et al 2011, Xu et al 2014	20	DPP10, DDX18, LOC523484, CCDC93, INSIG2, LOC529707, LOC505632, C1QL2, STEAP3, MGC133504, DBI, TMEM37, SCTR, LOC613775, TMEM177, PTPN4, EPB41L5, TMEM185A, RALB, INHBB	1-Brahman	75	35	6	Belgian Blue, Brahman, Brown Swiss, Hereford, Limousin, Simmental	European, Zebu
2	71.125-71.544	3.87	Gir	Zebu	Liao et al 2013, Perez Obrien et al 2014	4	LOC505632, C1QL2, STEAP3, MGC133504	2-Gir	76	34	3	Gir, Hereford, Holstein	European, Zebu
2	68.571-74.75	7.77	Hereford	European	Druet et al 2013, Kemper et al 2014, Porto-Neto et al 2013, Qanbari et al 2011, Zhao et al 2015	25	DDX18, LOC523484, CCDC93, INSIG2, LOC529707, LOC505632, C1QL2, STEAP3, MGC133504, DBI, TMEM37, SCTR, LOC613775, TMEM177, PTPN4, EPB41L5, TMEM185A, RALB, INHBB, GLI2, TFCP2L1, CLASP1, MKI67IP, TSN, LOC784679	6-Hereford	77	35	6	Belgian Blue, Brahman, Brown Swiss, Hereford, Limousin, Simmental	European, Zebu
2	70.718-74.203	3.75	Limousin	European	Porto-Neto et al 2013, Zhao et al 2015	20	LOC529707, LOC505632, C1QL2, STEAP3, MGC133504, DBI, TMEM37, SCTR, LOC613775, TMEM177, PTPN4, EPB41L5, TMEM185A, RALB, INHBB, GLI2, TFCP2L1, CLASP1, MKI67IP, TSN	5-Limousin	78	35	6	Belgian Blue, Brahman, Brown Swiss, Hereford, Limousin, Simmental	European, Zebu
2	71.545-73.875	9	Simmental	European	Bomba et al 2015, Qanbari et al 2014	16	MGC133504, DBI, TMEM37, SCTR, LOC613775, TMEM177, PTPN4, EPB41L5, TMEM185A, RALB, INHBB, GLI2, TFCP2L1, CLASP1, MKI67IP, TSN	15-Simmental	79	35	6	Belgian Blue, Brahman, Brown Swiss, Hereford, Limousin, Simmental	European, Zebu
2	73.597-73.597	6	Belgian Blue	European	Druet et al 2013	1	CLASP1	11-Belgian Blue	80	35	6	Belgian Blue, Brahman, Brown Swiss, Hereford, Limousin, Simmental	European, Zebu
2	73.65-74.194	3.89	Brown Swiss	European	Druet et al 2013, Ramey et al 2013	3	CLASP1, MKI67IP, TSN	3-Brown Swiss	81	35	6	Belgian Blue, Brahman, Brown Swiss, Hereford, Limousin, Simmental	European, Zebu
2	71.894-78.442	7.89	Holstein	European	Druet et al 2013, Flori et al 2009, Hayes et al 2009b, Hosokawa et al 2012, Porto-Neto et al 2013, Rothammer et al 2013	15	TMEM177, PTPN4, EPB41L5, TMEM185A, RALB, INHBB, GLI2, TFCP2L1, CLASP1, MKI67IP, TSN, LOC784679, IGDCC3, LOC100336611, LOC789626	19-Holstein	82	36	1	Holstein	European
2	84.775-87.055	7.49	Holstein	European	Lee et al 2014, Porto-Neto et al 2013, Xu et al 2014	18	DNAH7, STK17B, HECW2, LOC509158, GTF3C3, LOC100296544, PGAP1, ANKRD44, LOC504995, SF3B1, COQ10B, HSPD1, HSPE1, MOBKL3, RFTN2, MARS2, BOLL, PLCL1	20-Holstein	83	37	1	Holstein	European
2	90.58-90.58	4	Braunvieh	European	Rothammer et al 2013	1	ALS2CR11	6-Braunvieh	84	38	2	Belgian Blue, Braunvieh	European
2	92.249-93.431	6	Belgian Blue	European	Druet et al 2013	5	CD28, CTLA4, ICOS, RPL15, PARD3B	12-Belgian Blue	85	38	2	Belgian Blue, Braunvieh	European
2	93.183-93.183	4	Braunvieh	European	Rothammer et al 2013	0		6-Braunvieh	84	38	2	Belgian Blue, Braunvieh	European
2	99.904-100.713	9	Simmental	European	Bomba et al 2015, Qanbari et al 2014	2	ERBB4, UBL4A	16-Simmental	86	39	2	Holstein, Simmental	European
2	101.725-101.929	3.92	Holstein	European	Lee et al 2014, Xu et al 2014	1	SPAG16	21-Holstein	87	39	2	Holstein, Simmental	European
2	104.434-105.109	4.08	Nellore	Zebu	Porto-Neto et al 2013, Somavilla et al 2014	7	MREG, TMEM169, PECR, XRCC5, Mar-04, SHOX, LOC100298482	5-Nellore	88	40	4	Belgian Blue, Holstein, Jersey, Nellore	European, Zebu
2	103.708-106.89	3.8	Jersey	European	Kim et al 2015, Porto-Neto et al 2013	18	ABCA12, ATIC, FN1, MREG, TMEM169, PECR, XRCC5, Mar-04, SHOX, LOC100298482, SMARCAL1, RPL37A, IGFBP2, IGFBP5, TNP1, TNS1, MIR2356, RUFY4	5-Jersey	89	40	4	Belgian Blue, Holstein, Jersey, Nellore	European, Zebu
2	107.115-107.115	6	Belgian Blue	European	Druet et al 2013	0		13-Belgian Blue	90	40	4	Belgian Blue, Holstein, Jersey, Nellore	European, Zebu
2	106.925-108.363	4.41	Holstein	European	Druet et al 2013, Lee et al 2014, Porto-Neto et al 2013	58	IL8RB, CXCR1, ARPC2, GPBAR1, AAMP, PNKD, TMBIM1, LOC514380, SLC11A1, CTDSP1, MIR26B, VIL1, USP37, RQCD1, PLCD4, ZNF142, BCS1L, RNF25, STK36, TTLL4, CYP27A1, PRKAG3, WNT6, WNT10A, CDK5R2, FEV, CRYBA2, MIR375, LOC519807, IHH, NHEJ1, SLC23A3, C2H2orf24, C2orf17, ZFAND2B, ABCB6, ATG9A, ANKZF1, GLB1L, STK16, TUBA4A, TUBA1D, DNAJB2, PTPRN, MIR153-1, LOC783612, RESP18, DNPEP, DES, SPEG, LOC513894, GMPPA…	22-Holstein	91	40	4	Belgian Blue, Holstein, Jersey, Nellore	European, Zebu
2	110.936-111.759	3.84	Charolais	European	Xu et al 2014, Zhao et al 2015	6	PAX3, LOC785883, LOC100337041, FARSB, GK, MOGAT1	4-Charolais	92	41	1	Charolais	European
2	116.75-119.499	3.75	Limousin	European	Gurgul et al 2015b, Porto-Neto et al 2013, Zhao et al 2015	16	CCL20, WDR69, SPHKAP, PID1, LOC100337005, LOC100137875, TRIP12, FBXO36, SLC16A14, SP140, LOC785758, LOC100140338, LOC100139208, LOC100296192, CAB39, ITM2C	6-Limousin	93	42	4	Belgian Blue, Charolais, Limousin, Simmental	European
2	119.643-119.927	6	Belgian Blue	European	Druet et al 2013	4	LOC787439, PSMD1, HTR2B, ARMC9	14-Belgian Blue	94	42	4	Belgian Blue, Charolais, Limousin, Simmental	European
2	119.979-121.549	5.72	Simmental	European	Ramey et al 2013	24	B3GNT7, NCL, NMUR1, LOC618095, PTMA, PDE6D, LOC615610, COPS7B, NPPC, DIS3L2, LOC516378, ALPI, LOC528262, LOC100125266, LOC513144, CHRND, CHRNG, EIF4E2, PHC2, ZNF362, TRIM62, ADC, AK2, MIR2357	17-Simmental	95	42	4	Belgian Blue, Charolais, Limousin, Simmental	European
2	121.826-121.826	3.24	Charolais	European	Druet et al 2013, Gibbs et al 2009, Porto-Neto et al 2013, Xu et al 2014	1	ZBTB8OS	5-Charolais	96	42	4	Belgian Blue, Charolais, Limousin, Simmental	European
2	121.365-126.051	15.74	Holstein	European	Bomba et al 2015, Druet et al 2013, Kim et al 2013, Larkin et al 2012, Porto-Neto et al 2013, Qanbari et al 2010, Rothammer et al 2013, Xu et al 2014, Zhao et al 2015	75	TRIM62, ADC, AK2, MIR2357, RNF19B, TMEM54, HPCA, FNDC5, S100PBP, YARS, LOC788353, SYNC, RBBP4, ZBTB8OS, ZBTB8A, LOC521943, BSDC1, TSSK3, LOC614396, MARCKSL1, HDAC1, LCK, LOC617897, MTMR9, EIF3I, LOC100126052, DCDC2B, IQCC, CCDC28B, LOC787484, TMEM39B, KHDRBS1, LOC787568, PTP4A2, SPOCD1, LOC506672, COL16A1, PEF1, HCRTR1, TINAGL1, LOC532108, FABP3, ZCCHC17, SERINC2, LOC100336923, SNRNP40, NKAIN1, P…	23-Holstein	97	43	2	Holstein, Jersey	European
2	121.758-125.98	8	Jersey	European	Druet et al 2013, Kim et al 2015, Porto-Neto et al 2013	62	SYNC, RBBP4, ZBTB8OS, ZBTB8A, LOC521943, BSDC1, TSSK3, LOC614396, MARCKSL1, HDAC1, LCK, LOC617897, MTMR9, EIF3I, LOC100126052, DCDC2B, IQCC, CCDC28B, LOC787484, TMEM39B, KHDRBS1, LOC787568, PTP4A2, SPOCD1, LOC506672, COL16A1, PEF1, HCRTR1, TINAGL1, LOC532108, FABP3, ZCCHC17, SERINC2, LOC100336923, SNRNP40, NKAIN1, PUM1, SDC3, LAPTM5, MATN1, PTPRU, MECR, SFRS4, EPB41, OPRD1, YTHDF2, GMEB1, TAF12, …	6-Jersey	98	43	2	Holstein, Jersey	European
2	128.512-128.716	4.08	Nellore	Zebu	Porto-Neto et al 2013, Somavilla et al 2014	2	RUNX3, CLIC4	6-Nellore	99	44	4	Braunvieh, Holstein, Jersey, Nellore	European, Zebu
2	128.93-128.93	6	Jersey	European	Kim et al 2015	1	LOC614724	7-Jersey	100	44	4	Braunvieh, Holstein, Jersey, Nellore	European, Zebu
2	128.961-128.961	4	Braunvieh	European	Rothammer et al 2013	0		7-Braunvieh	101	44	4	Braunvieh, Holstein, Jersey, Nellore	European, Zebu
2	128.915-134.108	29.56	Holstein	European	Bomba et al 2015, Flori et al 2009, Gurgul et al 2015, Kim et al 2013, Larkin et al 2012, Lee et al 2014, Porto-Neto et al 2013, Qanbari et al 2010, Rothammer et al 2013, Zhao et al 2015	86	LOC614724, RCAN3, NIPAL3, C2H1orf201, GRHL3, IL28RA, IL22RA1, MYOM3, FUSIP1, PNRC2, CNR2, FUCA1, HMGCL, GALE, LYPLA2, MGC159500, TCEB3, RPL11, ID3, E2F2, ASAP3, LOC100295933, TCEA3, ZNF436, HNRNPR, HTR1D, LUZP1, LOC786239, KDM1A, LOC523647, EPHB2, LOC100336526, C1QB, LOC786604, C1QC, C1QA, EPHA8, ZBTB40, MIR2284U, LOC789600, CDC42, LOC515042, CELA3B, LOC789612, HSPG2, LDLRAD2, USP48, RAP1GAP, ALP…	24-Holstein	102	44	4	Braunvieh, Holstein, Jersey, Nellore	European, Zebu
3	4.406-5.012	4	Braunvieh	European	Rothammer et al 2013	1	PBX1	8-Braunvieh	103	45	2	Braunvieh, Jersey	European
3	4.099-6.63	6.8	Jersey	European	Kim et al 2015, Porto-Neto et al 2013	8	PBX1, LOC100299975, GNG11, NUF2, RGS5, RGS4, C1orf110, HSD17B7	8-Jersey	104	45	2	Braunvieh, Jersey	European
3	8.368-9.694	11	Belgian Blue	European	Druet et al 2013, Rothammer et al 2013, Zhao et al 2015	35	DEDD, NIT1, PFDN2, KLHDC9, PVRL4, ARHGAP30, USF1, TSTD1, F11R, ITLN2, LOC786046, ITLN2, LOC100300695, LOC788736, CD244, LY9, SLAMF9, C3H1orf88, LOC100138271, ORF1, SLAMF7, CD48, SLAMF1, CD84, SLAMF6, VANGL2, NHLH1, NCSTN, COPA, PEX19, DCAF8, PEA15, CASQ1, ATP1A4, ATP1A2	15-Belgian Blue	105	46	3	Belgian Blue, Holstein, Jersey	European
3	9.631-9.631	3.8	Jersey	European	Kim et al 2015, Porto-Neto et al 2013	1	ATP1A4	9-Jersey	106	46	3	Belgian Blue, Holstein, Jersey	European
3	8.814-11.595	10.33	Holstein	European	Druet et al 2013, Lee et al 2014, Porto-Neto et al 2013, Rothammer et al 2013, Xu et al 2014	65	CD244, LY9, SLAMF9, C3H1orf88, LOC100138271, ORF1, SLAMF7, CD48, SLAMF1, CD84, SLAMF6, VANGL2, NHLH1, NCSTN, COPA, PEX19, DCAF8, PEA15, CASQ1, ATP1A4, ATP1A2, IGSF8, KCNJ9, KCNJ10, PIGM, LOC507627, IGSF9, TAGLN2, MIR1584, CCDC19, VSIG8, SLAMF8, FCRL6, DUSP23, CRP, APCS, LOC508986, LOC616952, LOC509261, LOC530601, LOC504688, FCER1A, LOC538552, MPTX, DARC, CADM3, IFI16, LOC519294, LOC526177, LOC517…	25-Holstein	107	46	3	Belgian Blue, Holstein, Jersey	European
3	13.952-15.538	4.82	Nellore	Zebu	Perez Obrien et al 2014, Somavilla et al 2014	67	ARHGEF11, C3H1ORF92, PEAR1, NTRK1, INSRR, SH2D2A, PRCC, HDGF, MRPL24, C3H1orf66, ISG20L2, CRABP2, NES, BCAN, HAPLN2, GPATCH4, APOA1BP, TTC24, IQGAP3, LOC786728, LOC100336730, LOC100336746, RHBG, C3H1orf182, CCT3, C3H1orf85, TMEM79, SMG5, PAQR6, BGLAP, PMF1, SLC25A44, SEMA4A, LMNA, MEX3A, RAB25, ROBLD3, UBQLN4, LOC783646, SSR2, LOC783721, ARHGEF2, RXFP4, LOC530205, MIR1940, RIT1, SYT11, GON4L, MST…	7-Nellore	108	47	2	Holstein, Nellore	European, Zebu
3	16.686-17.832	6.41	Holstein	European	Druet et al 2013, Lee et al 2014, Porto-Neto et al 2013, Rothammer et al 2013	31	INTS3, NPR1, ILF2, SNAPIN, C3H1orf77, S100A1, S100A13, S100A14, S100A16, S100A2, S100A3, S100A4, S100A5, S100A6, S100A7, LOC786350, LOC786371, S100A8, S100A12, S100A9, PGLYRP4, PGLYRP3, LOR, LOC100296489, LELP1, LOC100300593, LOC100297713, LOC100301420, LOC783113, SPRR3, SPRR4	26-Holstein	109	47	2	Holstein, Nellore	European, Zebu
3	17.831-17.832	6	Belgian Blue	European	Druet et al 2013	0		16-Belgian Blue	110	48	3	Belgian Blue, Braunvieh, Hanwoo	European
3	20.018-20.018	4.88	Hanwoo	European	Ramey et al 2013	0		1-Hanwoo	111	48	3	Belgian Blue, Braunvieh, Hanwoo	European
3	21.317-21.317	4	Braunvieh	European	Rothammer et al 2013	0		9-Braunvieh	112	48	3	Belgian Blue, Braunvieh, Hanwoo	European
3	28.301-30.332	3.43	Angus	European	Porto-Neto et al 2013, Ramey et al 2013	24	TSPAN2, TSHB, LOC525413, LOC782233, SIKE1, CSDE1, NRAS, LOC100336853, AMPD1, DENND2C, BCAS2, TRIM33, SYT6, OLFML3, HIPK1, DCLRE1B, AP4B1, BCL2L15, LOC784106, PTPN22, RSBN1, PHTF1, MAGI3, LOC615482	4-Angus	113	49	2	Angus, Braunvieh	European
3	32.115-32.115	4	Braunvieh	European	Rothammer et al 2013	0		10-Braunvieh	114	49	2	Angus, Braunvieh	European
3	39-43.009	7.8	Jersey	European	Kemper et al 2014, Kim et al 2015, Porto-Neto et al 2013	15	LOC100137823, AMY2A, AMY2A, RNPC3, LOC533361, COL11A1, OLFM3, S1PR1, DPH5, SLC30A7, EXTL2, VCAM1, VCAM1, GPR88, CDC14A	10-Jersey	115	50	2	Holstein, Jersey	European
3	40.951-43.05	3.57	Holstein	European	Pan et al 2013, Porto-Neto et al 2013	9	OLFM3, S1PR1, DPH5, SLC30A7, EXTL2, VCAM1, VCAM1, GPR88, CDC14A	27-Holstein	116	50	2	Holstein, Jersey	European
3	49.627-49.995	3.86	Holstein	European	Bomba et al 2015, Xu et al 2014	5	ABCA4, GCLM, DNTTIP2, MIR760, BCAR3	28-Holstein	117	51	2	Angus, Holstein	European
3	49.309-54.307	5.14	Angus	European	Druet et al 2013, Utsunomiya et al 2013, Xu et al 2014, Zhao et al 2015	42	ARHGAP29, ABCA4, GCLM, DNTTIP2, MIR760, BCAR3, FNBP1L, DR1, LOC100297337, CCDC18, TMED5, MTF2, MGC143035, RPL5, EVI5, GFI1, RPAP2, GLMN, C3H1orf146, BTBD8, LOC530756, EPHX4, BRDT, TGFBR3, CDC7, HFM1, ZNF644, LOC785330, BARHL2, ZNF326, LOC100336571, LOC100300443, LOC100336585, LOC100337426, LRRC8D, LRRC8C, LOC786215, LRRC8B, GBP7, LOC786372, GBP6, GBP5	5-Angus	118	51	2	Angus, Holstein	European
3	55.031-58.121	8	Simmental	European	Bomba et al 2015, Qanbari et al 2014, Rothammer et al 2013	19	LOC783604, LOC511531, CCBL2, GTF2B, PKN2, LMO4, LOC100335396, LOC786977, HS2ST1, Sep-15, LOC516127, SH3GLB1, LOC784768, CLCA3P, CLCA4, CLCA1, CLCA2, ODF2L, COL24A1	18-Simmental	119	52	3	Holstein, Limousin, Simmental	European
3	55.522-57.81	10.49	Holstein	European	Hosokawa et al 2012, Lee et al 2014, Porto-Neto et al 2013, Rothammer et al 2013, Xu et al 2014, Zhao et al 2015	12	LMO4, LOC100335396, LOC786977, HS2ST1, Sep-15, LOC516127, SH3GLB1, LOC784768, CLCA3P, CLCA4, CLCA1, CLCA2	29-Holstein	120	52	3	Holstein, Limousin, Simmental	European
3	55.75-58.232	3.75	Limousin	European	Gurgul et al 2015b, Porto-Neto et al 2013, Zhao et al 2015	14	LMO4, LOC100335396, LOC786977, HS2ST1, Sep-15, LOC516127, SH3GLB1, LOC784768, CLCA3P, CLCA4, CLCA1, CLCA2, ODF2L, COL24A1	7-Limousin	121	52	3	Holstein, Limousin, Simmental	European
3	55-59.875	10.49	Holstein	European	Hosokawa et al 2012, Kim et al 2013, Lee et al 2014, Porto-Neto et al 2013, Rothammer et al 2013, Xu et al 2014, Zhao et al 2015	36	LOC100336443, LOC783604, LOC511531, CCBL2, GTF2B, PKN2, LMO4, LOC100335396, LOC786977, HS2ST1, Sep-15, LOC516127, SH3GLB1, LOC784768, CLCA3P, CLCA4, CLCA1, CLCA2, ODF2L, COL24A1, ZNHIT6, CYR61, DDAH1, BCL10, C1orf52, SYDE2, WDR63, MCOLN3, MCOLN2, LPAR3, SSX2IP, CTBS, SPATA1, GNG5, RPF1, DNASE2B	29-Holstein	120	52	3	Holstein, Limousin, Simmental	European
3	63.049-66.75	7.1	Angus	European	Kim et al 2015b, Perez Obrien et al 2014, Porto-Neto et al 2013, Zhao et al 2015	6	LPHN2, LOC100140105, ELTD1, IFI44, LOC508347, PTGFR	6-Angus	122	53	1	Angus	European
3	68.618-73.25	13	Holstein	European	Kim et al 2013, Lee et al 2014, Rothammer et al 2013, Zhao et al 2015	15	LOC782689, ASB17, MSH4, RABGGTB, ACADM, SLC44A5, LHX8, TYW3, CRYZ, LOC505843, TNNI3K, LOC100337127, FPGT, LRRIQ3, NEGR1	30-Holstein	123	54	4	Belgian Blue, Charolais, Holstein, Limousin	European
3	68.75-73.25	11	Belgian Blue	European	Druet et al 2013, Rothammer et al 2013, Zhao et al 2015	15	LOC782689, ASB17, MSH4, RABGGTB, ACADM, SLC44A5, LHX8, TYW3, CRYZ, LOC505843, TNNI3K, LOC100337127, FPGT, LRRIQ3, NEGR1	17-Belgian Blue	124	54	4	Belgian Blue, Charolais, Holstein, Limousin	European
3	71.095-73.75	4.9	Limousin	European	Druet et al 2013, Porto-Neto et al 2013, Zhao et al 2015	1	NEGR1	8-Limousin	125	54	4	Belgian Blue, Charolais, Holstein, Limousin	European
3	72.905-73.25	3.83	Charolais	European	Druet et al 2013, Zhao et al 2015	1	NEGR1	6-Charolais	126	54	4	Belgian Blue, Charolais, Holstein, Limousin	European
3	76.421-78.686	8	Simmental	European	Qanbari et al 2014, Rothammer et al 2013	13	DEPDC1, LOC508705, RPE65, GPR177, DIRAS3, GNG12, GADD45A, SERBP1, IL12RB2, IL23R, C3H1orf141, SLC35D1, MIER1	19-Simmental	127	55	3	Belgian Blue, Holstein, Simmental	European
3	78.788-78.788	4.73	Holstein	European	Kim et al 2013, Porto-Neto et al 2013, Qanbari et al 2010	1	WDR78	31-Holstein	128	55	3	Belgian Blue, Holstein, Simmental	European
3	78.75-79.826	5	Belgian Blue	European	Rothammer et al 2013, Zhao et al 2015	6	WDR78, INSL5, TCTEX1D1, SGIP1, PDE4B, MGC137454	18-Belgian Blue	129	55	3	Belgian Blue, Holstein, Simmental	European
3	84.403-85.125	6.57	Holstein	European	Glick et al 2012, Lee et al 2014, Porto-Neto et al 2013	4	INADL, TM2D1, LOC514233, NFIA	32-Holstein	130	56	1	Holstein	European
3	90.704-92.763	6.41	Holstein	European	Druet et al 2013, Glick et al 2012, Porto-Neto et al 2013, Rothammer et al 2013	21	LOC100300995, USP24, BSND, TMEM61, LOC100139518, DHCR24, LOC615915, TTC22, PARS2, TTC4, LOC522301, LOC538670, LOC100297011, LOC615989, ACOT11, SSBP3, MRPL37, CYB5RL, LOC516320, LOC539385, TMEM59	33-Holstein	131	57	5	Angus, Belgian Blue, Hanwoo, Holstein, Jersey	European
3	92.25-94.25	9	Belgian Blue	European	Druet et al 2013, Zhao et al 2015	30	LOC100297011, LOC615989, ACOT11, SSBP3, MRPL37, CYB5RL, LOC516320, LOC539385, TMEM59, LDLRAD1, LRRC42, C3H1ORF41, DIO1, YIPF1, LOC100337451, TMEM48, GLIS1, DMRTB1, LOC616319, LRP8, MAGOH, C3H1orf123, CPT2, SLC1A7, PODN, SCP2, ECHDC2, ZYG11A, ZYG11B, LOC520518	19-Belgian Blue	132	57	5	Angus, Belgian Blue, Hanwoo, Holstein, Jersey	European
3	91.89-96.89	5	Jersey	European	Druet et al 2013, Kim et al 2015, Porto-Neto et al 2013	65	BSND, TMEM61, LOC100139518, DHCR24, LOC615915, TTC22, PARS2, TTC4, LOC522301, LOC538670, LOC100297011, LOC615989, ACOT11, SSBP3, MRPL37, CYB5RL, LOC516320, LOC539385, TMEM59, LDLRAD1, LRRC42, C3H1ORF41, DIO1, YIPF1, LOC100337451, TMEM48, GLIS1, DMRTB1, LOC616319, LRP8, MAGOH, C3H1orf123, CPT2, SLC1A7, PODN, SCP2, ECHDC2, ZYG11A, ZYG11B, LOC520518, LOC787024, GPX7, ZCCHC11, PRPF38A, ORC1L, CC2D1B,…	11-Jersey	133	57	5	Angus, Belgian Blue, Hanwoo, Holstein, Jersey	European
3	87.808-103.48	5.52	Angus	European	Gibbs et al 2009, Kemper et al 2014, Porto-Neto et al 2013, Utsunomiya et al 2013, Xu et al 2014, Zhao et al 2015	173	JUN, LOC100138911, MYSM1, TACSTD2, OMA1, DAB1, C8B, C8A, LOC615569, PRKAA2, PPAP2B, LOC100300995, USP24, BSND, TMEM61, LOC100139518, DHCR24, LOC615915, TTC22, PARS2, TTC4, LOC522301, LOC538670, LOC100297011, LOC615989, ACOT11, SSBP3, MRPL37, CYB5RL, LOC516320, LOC539385, TMEM59, LDLRAD1, LRRC42, C3H1ORF41, DIO1, YIPF1, LOC100337451, TMEM48, GLIS1, DMRTB1, LOC616319, LRP8, MAGOH, C3H1orf123, CPT2,…	7-Angus	134	57	5	Angus, Belgian Blue, Hanwoo, Holstein, Jersey	European
3	97.312-97.312	5	Hanwoo	European	Li and Kim 2015, Porto-Neto et al 2014	0		2-Hanwoo	135	57	5	Angus, Belgian Blue, Hanwoo, Holstein, Jersey	European
3	104.386-104.386	3.2	Holstein	European	Druet et al 2013, Gibbs et al 2009, Porto-Neto et al 2013, Xu et al 2014	1	RIMKLA	33-Holstein	131	57	5	Angus, Belgian Blue, Hanwoo, Holstein, Jersey	European
3	108.781-109.583	9	Simmental	European	Bomba et al 2015, Qanbari et al 2014	9	CDCA8, MGC166151, RSPO1, GNL2, DNALI1, SNIP1, MEAF6, ZC3H12A, GRIK3	20-Simmental	136	58	1	Simmental	European
3	111.105-111.105	4	Braunvieh	European	Rothammer et al 2013	0		11-Braunvieh	137	59	2	Braunvieh, Hanwoo	European
3	113.109-113.109	4.88	Hanwoo	European	Ramey et al 2013	1	GIGYF2	3-Hanwoo	138	59	2	Braunvieh, Hanwoo	European
4	3.197-3.197	6	Belgian Blue	European	Druet et al 2013	0		20-Belgian Blue	139	60	2	Belgian Blue, Simmental	European
4	3.739-6.396	9	Simmental	European	Qanbari et al 2011, Qanbari et al 2014	9	COBL, Grb10, DDC, LOC100337102, FIGNL1, IKZF1, LOC100335160, ZPBP, LOC784924	21-Simmental	140	60	2	Belgian Blue, Simmental	European
4	7.617-9.985	4	Braunvieh	European	Rothammer et al 2013	20	SUN3, CLDN12, CDK14, FZD1, DDX18, MTERF, LOC767893, CYP51A1, LOC784825, KRIT1, ANKIB1, LOC782399, TMBIM1B, MIR584-5, GATAD1, PEX1, C4H7orf64, LOC524650, LOC539475, CDK6	12-Braunvieh	141	61	2	Braunvieh, Holstein	European
4	9.617-13.099	7.83	Holstein	European	Bomba et al 2015, Porto-Neto et al 2013, Qanbari et al 2011	30	GATAD1, PEX1, C4H7orf64, LOC524650, LOC539475, CDK6, LOC100295705, SAMD9, HEPACAM2, CCDC132, CALCR, MIR653, MIR489, TFPI2, GNGT1, GNG11, BET1, COL1A2, CASD1, Sgce, PEG10, LOC100140685, PPP1R9A, PON1, PON3, PON2, ASB4, LOC613363, PDK4, DYNC1I1	34-Holstein	142	61	2	Braunvieh, Holstein	European
4	15.689-15.689	3.57	Holstein	European	Larkin et al 2012, Porto-Neto et al 2013	1	LOC100137763	35-Holstein	143	62	2	Braunvieh, Holstein	European
4	16.005-16.005	4	Braunvieh	European	Rothammer et al 2013	1	LOC100137763	13-Braunvieh	144	62	2	Braunvieh, Holstein	European
4	27.35-27.35	6	Belgian Blue	European	Druet et al 2013	1	LOC535415	21-Belgian Blue	145	63	2	Belgian Blue, Holstein	European
4	28.855-30.372	4.41	Holstein	European	Druet et al 2013, Lee et al 2014, Porto-Neto et al 2013	6	MACC1, ITGB8, ABCB5, SP8, LOC613345, LOC523019	36-Holstein	146	63	2	Belgian Blue, Holstein	European
4	36.012-38.439	3.57	Holstein	European	Glick et al 2012, Porto-Neto et al 2013	5	LOC537777, SEMA3E, LOC100335478, LOC517284, CACNA2D1	37-Holstein	147	64	1	Holstein	European
4	43.646-54.485	8	Simmental	European	Bomba et al 2015, Qanbari et al 2014, Rothammer et al 2013	68	TMEM60, RSBN1L, PTPN12, PION, CCDC146, FGL2, LOC531996, FBXL13, LRRC17, ARMC10, NAPEPLD, PMPCB, DNAJC2, PSMC2, SLC26A5, RELN, ORC5L, LHFPL3, MLL5, SRPK2, PUS7, RINT1, LOC100296545, ATXN7L1, MIR2284B, SYPL1, NAMPT, PIK3CG, PRKAR2B, LOC100336179, HBP1, GPR22, COG5, DUS4L, BCAP29, SLC26A4, CBLL1, SLC26A3, DLD, LAMB1, MIR2418, NRCAM, PNPLA8, LOC784535, TXNDC3, SFRP4, EPDR1, STARD3NL, LOC100336170, MI…	22-Simmental	148	65	1	Simmental	European
4	49.891-52.237	8	Simmental	European	Bomba et al 2015, Qanbari et al 2014, Rothammer et al 2013	21	PNPLA8, LOC784535, TXNDC3, SFRP4, EPDR1, STARD3NL, LOC100336170, MIR2417, TRGC6, LOC530341, TCRG, CFTR, ASZ1, WNT2, ST7, LOC100337386, CAPZA2, MET, LOC781951, CAV1, CAV2	23-Simmental	149	66	2	Holstein, Simmental	European
4	49.571-57.979	11.33	Holstein	European	Bomba et al 2015, Druet et al 2013, Larkin et al 2012, Lee et al 2014, Porto-Neto et al 2013, Xu et al 2014, Zhao et al 2015	39	NRCAM, PNPLA8, LOC784535, TXNDC3, SFRP4, EPDR1, STARD3NL, LOC100336170, MIR2417, TRGC6, LOC530341, TCRG, CFTR, ASZ1, WNT2, ST7, LOC100337386, CAPZA2, MET, LOC781951, CAV1, CAV2, LOC100296613, TES, TFEC, MDFIC, FOXP2, PPP1R3A, GPR85, C4H7orf53, IFRD1, ZNF277, LOC538658, TMEM168, DOCK4, IMMP2L, LOC100298628, LRRN3, IMMP2L	38-Holstein	150	66	2	Holstein, Simmental	European
4	61.237-66.05	4.48	Brown Swiss	European	Druet et al 2013, Perez Obrien et al 2014, Porto-Neto et al 2013, Ramey et al 2013	30	ANLN, LOC527805, EEPD1, Sep-07, HERPUD2, LOC782400, LOC780968, TBX20, DPY19L2, DPY19L1, NPSR1, BMPER, MIR1814C, BBS9, RP9, NT5C3, FKBP9, KBTBD2, AVL9, LSM5, PDE1C, LOC616856, CCDC129, NEUROD6, ADCYAP1R1, GHRHR, AQP1, MGC151975, INMT, CRHR2	4-Brown Swiss	151	67	3	Belgian Blue, Brown Swiss, Holstein	European
4	63.77-65.75	10.33	Holstein	European	Druet et al 2013, Glick et al 2012, Porto-Neto et al 2013, Rothammer et al 2013, Xu et al 2014, Zhao et al 2015	12	BBS9, RP9, NT5C3, FKBP9, KBTBD2, AVL9, LSM5, PDE1C, LOC616856, CCDC129, NEUROD6, ADCYAP1R1	39-Holstein	152	67	3	Belgian Blue, Brown Swiss, Holstein	European
4	65.69-65.69	6	Belgian Blue	European	Druet et al 2013	1	ADCYAP1R1	22-Belgian Blue	153	67	3	Belgian Blue, Brown Swiss, Holstein	European
4	63.77-70.25	10.33	Holstein	European	Druet et al 2013, Glick et al 2012, Porto-Neto et al 2013, Rothammer et al 2013, Xu et al 2014, Zhao et al 2015	55	BBS9, RP9, NT5C3, FKBP9, KBTBD2, AVL9, LSM5, PDE1C, LOC616856, CCDC129, NEUROD6, ADCYAP1R1, GHRHR, AQP1, MGC151975, INMT, CRHR2, GARS, GGCT, NOD1, MIR2419, ZNRF2, LOC100294775, LOC615685, PLEKHA8, FKBP14, SCRN1, WIPF3, PRR15, LOC786657, CHN2, CPVL, LOC518003, CREB5, JAZF1, TAX1BP1, HIBADH, EVX1, LOC787194, LOC100336578, HOXA10, MIR196B, HOXA9, HOXA7, LOC100297783, HOXA5, HOXA3, HOXA4, HOXA2, HOXA…	40-Holstein	154	68	1	Holstein	European
4	68.34-70.289	3.75	Limousin	European	Porto-Neto et al 2013, Zhao et al 2015	21	JAZF1, TAX1BP1, HIBADH, EVX1, LOC787194, LOC100336578, HOXA10, MIR196B, HOXA9, HOXA7, LOC100297783, HOXA5, HOXA3, HOXA4, HOXA2, HOXA1, SKAP2, SNX10, CBX3, HNRNPA2B1, NFE2L3	9-Limousin	155	69	6	Angus, Belgian Blue, Braunvieh, Charolais, Holstein, Limousin	European
4	68.23-72.25	11	Belgian Blue	European	Druet et al 2013, Rothammer et al 2013, Zhao et al 2015	29	JAZF1, TAX1BP1, HIBADH, EVX1, LOC787194, LOC100336578, HOXA10, MIR196B, HOXA9, HOXA7, LOC100297783, HOXA5, HOXA3, HOXA4, HOXA2, HOXA1, SKAP2, SNX10, CBX3, HNRNPA2B1, NFE2L3, MIR148A, NPVF, CYCS, OSBPL3, LOC100299757, DFNA5, MPP6, NPY	23-Belgian Blue	156	69	6	Angus, Belgian Blue, Braunvieh, Charolais, Holstein, Limousin	European
4	70.25-70.279	3.84	Charolais	European	Xu et al 2014, Zhao et al 2015	0		7-Charolais	157	69	6	Angus, Belgian Blue, Braunvieh, Charolais, Holstein, Limousin	European
4	69.944-73.75	4.37	Angus	European	Perez Obrien et al 2014, Xu et al 2014, Zhao et al 2015	20	SNX10, CBX3, HNRNPA2B1, NFE2L3, MIR148A, NPVF, CYCS, OSBPL3, LOC100299757, DFNA5, MPP6, NPY, STK31, MGC134574, ADAM22, LOC781347, SRI, STEAP4, ZNF804B, LOC781500	8-Angus	158	69	6	Angus, Belgian Blue, Braunvieh, Charolais, Holstein, Limousin	European
4	73.715-73.715	4	Braunvieh	European	Rothammer et al 2013	1	ZNF804B	14-Braunvieh	159	69	6	Angus, Belgian Blue, Braunvieh, Charolais, Holstein, Limousin	European
4	73.729-74.042	4.72	Holstein	European	Gurgul et al 2015, Rothammer et al 2013	1	ZNF804B	41-Holstein	160	69	6	Angus, Belgian Blue, Braunvieh, Charolais, Holstein, Limousin	European
4	78.227-80.498	8	Belgian Blue	European	Druet et al 2013, Rothammer et al 2013	9	LOC100337418, LOC100335668, HECW1, MRPL32, PSMA2, C4H7orf25, MIR2421, GLI3, INHBA	24-Belgian Blue	161	70	3	Belgian Blue, Holstein, Jersey	European
4	77.154-83.061	16.33	Holstein	European	Druet et al 2013, Flori et al 2009, Hosokawa et al 2012, Lee et al 2014, Porto-Neto et al 2013, Rothammer et al 2013, Xu et al 2014	45	RAMP3, TBRG4, NACAD, CCM2, LOC100140586, LOC100174927, MYO1G, LOC504276, H2AFV, PPIA, ZMIZ2, OGDH, TMED4, DDX56, NPC1L1, NUDCD3, CAMK2B, YKT6, GCK, MYL7, POLD2, AEBP1, POLM, BLVRA, FLJ10803, STK17A, LOC100337400, LOC100337418, LOC100335668, HECW1, MRPL32, PSMA2, C4H7orf25, MIR2421, GLI3, INHBA, LOC100125578, C4H7ORF11, CDK13, RALA, MGC140754, POU6F2, VPS41, LOC100295432, AMPH	42-Holstein	162	70	3	Belgian Blue, Holstein, Jersey	European
4	83.698-84.11	3.8	Jersey	European	Kim et al 2015, Porto-Neto et al 2013	0		12-Jersey	163	70	3	Belgian Blue, Holstein, Jersey	European
4	86.925-88.213	6.57	Holstein	European	Lee et al 2014, Porto-Neto et al 2013	7	PTPRZ1, AASS, LOC100294792, FEZF1, CADPS2, RNF148, T2R16	43-Holstein	164	71	3	Belgian Blue, Holstein, Simmental	European
4	88.28-89.385	8	Simmental	European	Qanbari et al 2014, Rothammer et al 2013	10	SLC13A1, IQUB, NDUFA5, ASB15, LMOD2, WASL, SPAM1, LOC527125, SPAM1, LOC100336919	24-Simmental	165	71	3	Belgian Blue, Holstein, Simmental	European
4	89.25-89.25	5	Belgian Blue	European	Rothammer et al 2013, Zhao et al 2015	0		25-Belgian Blue	166	71	3	Belgian Blue, Holstein, Simmental	European
4	92.041-92.25	5	Belgian Blue	European	Rothammer et al 2013, Zhao et al 2015	2	GRM8, MIR592	26-Belgian Blue	167	72	2	Belgian Blue, Jersey	European
4	93.277-93.98	3.8	Jersey	European	Kim et al 2015, Porto-Neto et al 2013	20	RBM28, LOC100335204, LOC537848, IMPDH1, HIG2, LOC540061, NYD-SP18, CALU, OPN1SW, CCDC136, MIR2422, ATP6V1F, KCP, NME1-NME2, IRF5, TNPO3, MIR1843, TSPAN33, SMO, AHCYL2	13-Jersey	168	72	2	Belgian Blue, Jersey	European
4	97.055-100.161	11.51	Holstein	European	Bomba et al 2015, Gurgul et al 2015, Larkin et al 2012, Lee et al 2014, Porto-Neto et al 2013, Rothammer et al 2013	17	CHCHD3, EXOC4, MIR2423, LRGUK, SLC35B4, AKR1B1, AKR1B10, BPGM, CALD1, AGBL3, TMEM140, LOC616626, WDR91, STRA8, LOC514257, LOC100298868, CNOT4	44-Holstein	169	73	1	Holstein	European
4	96.17-102.857	11.51	Holstein	European	Bomba et al 2015, Gurgul et al 2015, Larkin et al 2012, Lee et al 2014, Porto-Neto et al 2013, Rothammer et al 2013	31	MIR320B, PLXNA4, LOC788640, CHCHD3, EXOC4, MIR2423, LRGUK, SLC35B4, AKR1B1, AKR1B10, BPGM, CALD1, AGBL3, TMEM140, LOC616626, WDR91, STRA8, LOC514257, LOC100298868, CNOT4, NUP205, PL-5283, SLC13A4, LOC616777, MTPN, MIR490, CHRM2, PTN, DGKI, CREB3L2, AKR1D1	44-Holstein	169	73	1	Holstein	European
4	108.178-108.23	3.8	Jersey	European	Kim et al 2015, Porto-Neto et al 2013	2	LOC514891, LOC511401	14-Jersey	170	74	1	Jersey	European
4	111.391-111.391	4	Braunvieh	European	Rothammer et al 2013	1	LOC100337375	15-Braunvieh	171	75	2	Braunvieh, Simmental	European
4	112.772-112.772	8	Simmental	European	Bomba et al 2015, Qanbari et al 2014, Rothammer et al 2013	1	CUL1	25-Simmental	172	75	2	Braunvieh, Simmental	European
4	111-117.156	8	Simmental	European	Bomba et al 2015, Qanbari et al 2014, Rothammer et al 2013	66	LOC100337375, CUL1, EZH2, PDIA4, ZNF786, ZNF398, ZNF282, ZNF212, ZNF783, ZNF777, ZNF746, KRBA1, ZNF467, SSPO, ZNF862, ATP6V0E2, LRRC61, RARRES2, REPIN1, LOC100337494, GIMAP8, GIMAP7, MGC154956, GIMAP7, GIMAP4, GIMAP7, GIMAP1, LOC768255, GIMAP6, GIMAP7, GIMAP1, LOC528154, GIMAP5, LOC530077, TMEM176B, TMEM176A, ABP1, KCNH2, NOS3, LOC100138522, ATG9B, ABCB8, ACCN3, CDK5, SLC4A2, FASTK, TMUB1, AGAP3,…	25-Simmental	172	75	2	Braunvieh, Simmental	European
4	115.462-115.462	4	Braunvieh	European	Rothammer et al 2013	0		15-Braunvieh	171	75	2	Braunvieh, Simmental	European
5	9.98-10.875	4	Braunvieh	European	Rothammer et al 2013	5	PTPRR, MYF6, MYF5, LIN7A, ACSS3	16-Braunvieh	173	76	2	Braunvieh, Brown Swiss	European
5	11.575-13.262	3.11	Brown Swiss	European	Druet et al 2013, Porto-Neto et al 2013, Utsunomiya et al 2013	3	CCDC59, LOC513885, LOC100337258	5-Brown Swiss	174	76	2	Braunvieh, Brown Swiss	European
5	15.063-18.75	4.75	Limousin	European	Kemper et al 2014, Porto-Neto et al 2013, Zhao et al 2015	8	RASSF9, NTS, MGAT4C, C5H12orf50, C5H12orf29, CEP290, TMTC3, KITLG	10-Limousin	175	77	4	Belgian Blue, Braunvieh, Holstein, Limousin	European
5	15.124-21.552	4	Braunvieh	European	Rothammer et al 2013	19	RASSF9, NTS, MGAT4C, C5H12orf50, C5H12orf29, CEP290, TMTC3, KITLG, DUSP6, LOC781851, WDR51B, GALNT4, ATP2B1, C5H12orf12, EPYC, KERA, LUM, DCN, SPCS3	17-Braunvieh	176	77	4	Belgian Blue, Braunvieh, Holstein, Limousin	European
5	16.979-20.066	8.44	Holstein	European	Druet et al 2013, Kemper et al 2014, Porto-Neto et al 2013, Qanbari et al 2011, Xu et al 2014, Zhao et al 2015	10	C5H12orf50, C5H12orf29, CEP290, TMTC3, KITLG, DUSP6, LOC781851, WDR51B, GALNT4, ATP2B1	45-Holstein	177	77	4	Belgian Blue, Braunvieh, Holstein, Limousin	European
5	17.75-21.822	11	Belgian Blue	European	Druet et al 2013, Rothammer et al 2013, Zhao et al 2015	16	C5H12orf50, C5H12orf29, CEP290, TMTC3, KITLG, DUSP6, LOC781851, WDR51B, GALNT4, ATP2B1, C5H12orf12, EPYC, KERA, LUM, DCN, SPCS3	27-Belgian Blue	178	77	4	Belgian Blue, Braunvieh, Holstein, Limousin	European
5	24.78-26.175	3.87	Gir	Zebu	Liao et al 2013, Perez Obrien et al 2014	30	NDUFA12, NR2C1, FGD6, VEZT, MIR331, LOC100297857, LOC100336892, METAP2, USP44, LOC614647, LOC784537, GLYCAM1, PPP1R1A, PDE1B, NCKAP1L, GTSF1, ITGA5, ZNF385A, GPR84, COPZ1, MIR148B, LOC534520, NFE2, HNRNPA1, CBX5, SMUG1, HOXC4, HOXC5, MIR615, HOXC6	3-Gir	179	78	3	Braunvieh, Gir, Holstein	European, Zebu
5	25.726-25.726	4	Braunvieh	European	Rothammer et al 2013	0		18-Braunvieh	180	78	3	Braunvieh, Gir, Holstein	European, Zebu
5	24.175-29.963	7.41	Holstein	European	Druet et al 2013, Lee et al 2014, Porto-Neto et al 2013	134	PLXNC1, CCDC41, TMCC3, NDUFA12, NR2C1, FGD6, VEZT, MIR331, LOC100297857, LOC100336892, METAP2, USP44, LOC614647, LOC784537, GLYCAM1, PPP1R1A, PDE1B, NCKAP1L, GTSF1, ITGA5, ZNF385A, GPR84, COPZ1, MIR148B, LOC534520, NFE2, HNRNPA1, CBX5, SMUG1, HOXC4, HOXC5, MIR615, HOXC6, LOC100295249, LOC100295214, MIR196A-2, HOXC11, HOXC12, HOXC13, CALCOCO1, ATP5G2, ATF7, NPFF, TARBP2, MAP3K12, PCBP2, PRR13, AMH…	46-Holstein	181	78	3	Braunvieh, Gir, Holstein	European, Zebu
5	30.305-30.305	4	Braunvieh	European	Rothammer et al 2013	0		19-Braunvieh	182	79	2	Braunvieh, Nellore	European, Zebu
5	31.85-33.961	4.08	Nellore	Zebu	Porto-Neto et al 2013, Somavilla et al 2014	24	LOC781968, LOC617388, LOC100300010, LOC523258, ZNF641, LOC784038, H1FNT, LOC505576, LOC515369, LOC617289, ASB8, PFKM, SENP1, COL2A1, TMEM106C, VDR, LOC509843, SLC48A1, RAPGEF3, P11, RPAP3, FAM113B, AMIGO2, SLC38A4	8-Nellore	183	79	2	Braunvieh, Nellore	European, Zebu
5	32.99-34.447	4	Braunvieh	European	Rothammer et al 2013	6	FAM113B, AMIGO2, SLC38A4, SLC38A2, SLC38A1, SFRS2IP	19-Braunvieh	182	79	2	Braunvieh, Nellore	European, Zebu
5	35.333-37.736	3.11	Brown Swiss	European	Druet et al 2013, Porto-Neto et al 2013, Utsunomiya et al 2013	10	DBX2, NELL2, TMEM117, LOC100336889, LOC100336732, TWF1, IRAK4, PUS7L, ADAMTS20, LOC786089	6-Brown Swiss	184	80	1	Brown Swiss	European
5	46.413-48.887	7.18	Brahman	Zebu	Ramey et al 2013, Xu et al 2014	12	CAND1, LOC100337478, GRIP1, HELB, LOC783726, IRAK3, TMBIM4, LLPH, MIR763, LOC100297155, MSRB3, LEMD3	2-Brahman	185	81	4	Angus, Belgian Blue, Brahman, Gir	European, Zebu
5	45.778-51.302	4.7	Gir	Zebu	Liao et al 2013, Perez Obrien et al 2014, Porto-Neto et al 2013	31	IFNG, LOC514916, CAND1, LOC100337478, GRIP1, HELB, LOC783726, IRAK3, TMBIM4, LLPH, MIR763, LOC100297155, MSRB3, LEMD3, WIF1, MIR2429, TBC1D30, LOC100139950, LOC100297221, GNS, RASSF3, TBK1, XPOT, LOC783553, LOC535460, SRGAP1, TMEM5, AVPR1A, PPM1H, MIRLET7I, MON2	4-Gir	186	81	4	Angus, Belgian Blue, Brahman, Gir	European, Zebu
5	49.315-49.315	6	Belgian Blue	European	Druet et al 2013	1	GNS	28-Belgian Blue	187	81	4	Angus, Belgian Blue, Brahman, Gir	European, Zebu
5	53.111-53.25	3.7	Angus	European	Xu et al 2014, Zhao et al 2015	0		9-Angus	188	81	4	Angus, Belgian Blue, Brahman, Gir	European, Zebu
5	55.806-58.48	4.44	Holstein	European	Kemper et al 2014, Porto-Neto et al 2013, Rothammer et al 2013, Xu et al 2014	120	XRCC6BP1, CTDSP2, MIR26A-2, AVIL, TSFM, FAM119B, METTL1, CYP27B1, Mar-09, CDK4, TSPAN31, AGAP2, OS9, LOC100295769, LOC100297468, B4GALNT1, PIP4K2C, DTX3, GEFT, SLC26A10, KIF5A, DCTN2, LOC783807, DDIT3, MARS, MIR2430, ARHGAP9, GLI1, INHBE, INHBC, R3HDM2, STAC3, NDUFA4L2, SHMT2, NXPH4, LOC533894, LOC100294755, MIR2431, STAT6, NAB2, LOC100336976, TMEM194A, MYO1A, TAC3, ZBTB39, GPR182, RDH16, SDR9C7,…	47-Holstein	189	82	5	Angus, Charolais, Gir, Holstein, Simmental	European, Zebu
5	56.547-57.75	5	Simmental	European	Rothammer et al 2013, Zhao et al 2015	57	NXPH4, LOC533894, LOC100294755, MIR2431, STAT6, NAB2, LOC100336976, TMEM194A, MYO1A, TAC3, ZBTB39, GPR182, RDH16, SDR9C7, LOC100138638, HSD17B6, PRIM1, NACA, LOC784846, PTGES3, ATP5B, MIR677, BAZ2A, RBMS2, GLS2, SPRYD4, MIP, TIMELESS, APOF, ApoN, STAT2, IL23A, MIR2432, PAN2, CNPY2, CS, COQ10A, ANKRD52, MIR2433, SLC39A5, OBFC2B, RNF41, SMARCC2, MYL6, MYL6B, ESYT1, ZC3H10, PA2G4, ERBB3, RPS26, IKZF…	26-Simmental	190	82	5	Angus, Charolais, Gir, Holstein, Simmental	European, Zebu
5	56.25-58.707	3.83	Gir	Zebu	Liao et al 2013, Porto-Neto et al 2013	105	KIF5A, DCTN2, LOC783807, DDIT3, MARS, MIR2430, ARHGAP9, GLI1, INHBE, INHBC, R3HDM2, STAC3, NDUFA4L2, SHMT2, NXPH4, LOC533894, LOC100294755, MIR2431, STAT6, NAB2, LOC100336976, TMEM194A, MYO1A, TAC3, ZBTB39, GPR182, RDH16, SDR9C7, LOC100138638, HSD17B6, PRIM1, NACA, LOC784846, PTGES3, ATP5B, MIR677, BAZ2A, RBMS2, GLS2, SPRYD4, MIP, TIMELESS, APOF, ApoN, STAT2, IL23A, MIR2432, PAN2, CNPY2, CS, COQ1…	5-Gir	191	82	5	Angus, Charolais, Gir, Holstein, Simmental	European, Zebu
5	55.047-67.884	8.23	Charolais	European	Druet et al 2013, Kemper et al 2014, Porto-Neto et al 2013, Xu et al 2014, Zhao et al 2015	212	XRCC6BP1, CTDSP2, MIR26A-2, AVIL, TSFM, FAM119B, METTL1, CYP27B1, Mar-09, CDK4, TSPAN31, AGAP2, OS9, LOC100295769, LOC100297468, B4GALNT1, PIP4K2C, DTX3, GEFT, SLC26A10, KIF5A, DCTN2, LOC783807, DDIT3, MARS, MIR2430, ARHGAP9, GLI1, INHBE, INHBC, R3HDM2, STAC3, NDUFA4L2, SHMT2, NXPH4, LOC533894, LOC100294755, MIR2431, STAT6, NAB2, LOC100336976, TMEM194A, MYO1A, TAC3, ZBTB39, GPR182, RDH16, SDR9C7,…	8-Charolais	192	82	5	Angus, Charolais, Gir, Holstein, Simmental	European, Zebu
5	56.457-67.884	5.17	Angus	European	Druet et al 2013, Kemper et al 2014, Porto-Neto et al 2013, Xu et al 2014, Zhao et al 2015	182	R3HDM2, STAC3, NDUFA4L2, SHMT2, NXPH4, LOC533894, LOC100294755, MIR2431, STAT6, NAB2, LOC100336976, TMEM194A, MYO1A, TAC3, ZBTB39, GPR182, RDH16, SDR9C7, LOC100138638, HSD17B6, PRIM1, NACA, LOC784846, PTGES3, ATP5B, MIR677, BAZ2A, RBMS2, GLS2, SPRYD4, MIP, TIMELESS, APOF, ApoN, STAT2, IL23A, MIR2432, PAN2, CNPY2, CS, COQ10A, ANKRD52, MIR2433, SLC39A5, OBFC2B, RNF41, SMARCC2, MYL6, MYL6B, ESYT1, Z…	10-Angus	193	82	5	Angus, Charolais, Gir, Holstein, Simmental	European, Zebu
5	60.25-65.795	8	Simmental	European	Bomba et al 2015, Rothammer et al 2013, Zhao et al 2015	33	LOC538993, NTN4, SNRPF, AMDHD1, HAL, LTA4H, ELK3, CDK17, LOC787705, NEDD1, MIR1251, MIR135A-2, LOC615576, TMPO, SLC25A3, IKIP, APAF1, ANKS1B, LOC781730, UHRF1BP1L, ACTR6, SCYL2, SLC17A8, NR1H4, GAS2L3, MIR2434, ANO4, SLC5A8, LOC510487, ARL1, LOC513218, SPIC, MYBPC1	26-Simmental	190	82	5	Angus, Charolais, Gir, Holstein, Simmental	European, Zebu
5	65.421-66.578	5.1	Holstein	European	Bomba et al 2015, Qanbari et al 2010	15	SLC5A8, LOC510487, ARL1, LOC513218, SPIC, MYBPC1, CHPT1, SYCP3, GNPTAB, DRAM1, CCDC53, NUP37, LOC615510, PMCH, IGF1	48-Holstein	194	83	4	Belgian Blue, Gir, Holstein, Simmental	European, Zebu
5	67.261-68.57	6	Belgian Blue	European	Druet et al 2013	14	hare, NT5DC3, LOC505479, HSP90B1, LOC100190887, LOC100335902, TDG, GLT8D2, HCFC2, NFYB, MIR2435, TXNRD1, EID3, CHST11	29-Belgian Blue	195	83	4	Belgian Blue, Gir, Holstein, Simmental	European, Zebu
5	68.47-70.923	10.72	Simmental	European	Qanbari et al 2014, Ramey et al 2013, Rothammer et al 2013	18	CHST11, SLC41A2, C5H12orf45, ALDH1L2, LOC783379, APPL2, LOC100270756, NUAK1, CKAP4, TCP11L2, POLR3B, RFX4, RIC8B, C5H12orf23, MTERFD3, CRY1, LOC100140117, LOC784294	27-Simmental	196	83	4	Belgian Blue, Gir, Holstein, Simmental	European, Zebu
5	67.598-72.294	4.7	Gir	Zebu	Liao et al 2013, Perez Obrien et al 2014, Porto-Neto et al 2013	45	hare, NT5DC3, LOC505479, HSP90B1, LOC100190887, LOC100335902, TDG, GLT8D2, HCFC2, NFYB, MIR2435, TXNRD1, EID3, CHST11, SLC41A2, C5H12orf45, ALDH1L2, LOC783379, APPL2, LOC100270756, NUAK1, CKAP4, TCP11L2, POLR3B, RFX4, RIC8B, C5H12orf23, MTERFD3, CRY1, LOC100140117, LOC784294, BTBD11, PWP1, PRDM4, ASCL4, C5H22orf28, BPIL2, FBXO7, SYN3, TIMP3, CHRNA3, LOC511240, MGC137211, MGC137014, LARGE	6-Gir	197	83	4	Belgian Blue, Gir, Holstein, Simmental	European, Zebu
5	71.597-74.025	12.92	Holstein	European	Larkin et al 2012, Lee et al 2014, Pan et al 2013, Xu et al 2014	12	SYN3, TIMP3, CHRNA3, LOC511240, MGC137211, MGC137014, LARGE, LOC506388, HMGXB4, TOM1, HMOX1, MCM5	48-Holstein	194	83	4	Belgian Blue, Gir, Holstein, Simmental	European, Zebu
5	73.227-75.962	3.75	Limousin	European	Porto-Neto et al 2013, Zhao et al 2015	37	LOC506388, HMGXB4, TOM1, HMOX1, MCM5, RASD2, MB, APOL6, RBM9, LOC521214, LOC786352, LOC515697, LOC531557, LOC518495, LOC788334, LOC524576, LOC510193, LOC100140950, APOL3, LOC527460, APOL3, MYH9, TXN2, FOXRED2, EIF3D, CACNG2, RABL4, PVALB, NCF4, CSF2RB, LOC788541, MGC133880, TST, MPST, KCTD17, LOC614844, IL2RB	11-Limousin	198	84	4	Braunvieh, Holstein, Limousin, Romagnola	European
5	71.989-85.536	4	Braunvieh	European	Rothammer et al 2013	98	LOC511240, MGC137211, MGC137014, LARGE, LOC506388, HMGXB4, TOM1, HMOX1, MCM5, RASD2, MB, APOL6, RBM9, LOC521214, LOC786352, LOC515697, LOC531557, LOC518495, LOC788334, LOC524576, LOC510193, LOC100140950, APOL3, LOC527460, APOL3, MYH9, TXN2, FOXRED2, EIF3D, CACNG2, RABL4, PVALB, NCF4, CSF2RB, LOC788541, MGC133880, TST, MPST, KCTD17, LOC614844, IL2RB, C1QTNF6, LOC100296242, SSTR3, RAC2, MIR1835, CY…	20-Braunvieh	199	84	4	Braunvieh, Holstein, Limousin, Romagnola	European
5	80.707-80.707	4.41	Holstein	European	Druet et al 2013, Larkin et al 2012, Porto-Neto et al 2013	1	FAR2	49-Holstein	200	84	4	Braunvieh, Holstein, Limousin, Romagnola	European
5	80.542-80.902	3.2	Romagnola	European	Druet et al 2013, Gibbs et al 2009	4	OVCH1, LOC100295004, ERGIC2, FAR2	1-Romagnola	201	84	4	Braunvieh, Holstein, Limousin, Romagnola	European
5	86.605-86.655	3.84	Holstein	European	Druet et al 2013, Lee et al 2014	1	SOX5	49-Holstein	200	84	4	Braunvieh, Holstein, Limousin, Romagnola	European
5	93.093-93.12	8	Belgian Blue	European	Druet et al 2013, Rothammer et al 2013	0		30-Belgian Blue	202	85	1	Belgian Blue	European
5	99.19-99.19	6	Belgian Blue	European	Druet et al 2013	0		31-Belgian Blue	203	86	6	Angus, Belgian Blue, Braunvieh, Brown Swiss, Hereford, Holstein	European
5	98.837-106.989	18.49	Holstein	European	Bomba et al 2015, Druet et al 2013, Gibbs et al 2009, Glick et al 2012, Kim et al 2013, Larkin et al 2012, Lee et al 2014, Porto-Neto et al 2013, Xu et al 2014, Zhao et al 2015	171	LOC100297147, LOC616478, TAS2R42, TAS2R42, LOC100140164, TAS2R46, TAS2R46, T2R65A, LOC783027, T2R12, BOTA-T2R10B, LOC100139927, TAS2R10, T2R10C, LOC100300284, CSDA, STYK1, STYK1, MAGOHB, KLRA1, LOC513869, LOC788694, LOC100140174, KLRC1, LOC100336869, KLRC1, KLRJ1, LOC100296778, LOC100138144, NKG2C, KLRK1, KLRD1, KLRD1, GABARAPL1, LOC618567, OLR1, CLEC7A, CLEC1A, CLEC9A, CLEC1B, CLEC12B, CLEC12A, …	50-Holstein	204	86	6	Angus, Belgian Blue, Braunvieh, Brown Swiss, Hereford, Holstein	European
5	102.25-103.985	3.77	Hereford	European	Porto-Neto et al 2013, Zhao et al 2015	36	CD163, LOC751803, LOC751808, LOC786060, LOC100336723, LOC509416, LOC100336782, LOC100299671, WC1.3, LOC751809, COPS8, LOC751804, LOC100137765, PEX5, CLSTN3, CRABP1, C1RL, LOC507706, C1R, C1S, LPCAT3, EMG1, PHB2, MIR141, MIR200C, PTPN6, C5H12ORF57, ATN1, LOC100296370, ENO2, LRRC23, SPSB2, TPI1, USP5, CDCA3, GNB3	7-Hereford	205	86	6	Angus, Belgian Blue, Braunvieh, Brown Swiss, Hereford, Holstein	European
5	103.813-104.709	3.23	Angus	European	Druet et al 2013, Perez Obrien et al 2014, Porto-Neto et al 2013, Utsunomiya et al 2013, Xu et al 2014	44	LPCAT3, EMG1, PHB2, MIR141, MIR200C, PTPN6, C5H12ORF57, ATN1, LOC100296370, ENO2, LRRC23, SPSB2, TPI1, USP5, CDCA3, GNB3, GPR162, CD4, LAG3, PTMS, DLST, MLF2, COPS7A, C5H12ORF53, ZNF384, ING4, ACRBP, LPAR5, CHD4, NOP2, IFFO1, GAPDH, NCAPD2, MIR2424-1, MRPL51, VAMP1, TAPBPL, CD27, LTBR, SCNN1A, TNFRSF1A, LOC535353, CD9, VWF	11-Angus	206	86	6	Angus, Belgian Blue, Braunvieh, Brown Swiss, Hereford, Holstein	European
5	103.375-105.561	5.13	Brown Swiss	European	Perez Obrien et al 2014, Porto-Neto et al 2013, Qanbari et al 2011	57	LOC751804, LOC100137765, PEX5, CLSTN3, CRABP1, C1RL, LOC507706, C1R, C1S, LPCAT3, EMG1, PHB2, MIR141, MIR200C, PTPN6, C5H12ORF57, ATN1, LOC100296370, ENO2, LRRC23, SPSB2, TPI1, USP5, CDCA3, GNB3, GPR162, CD4, LAG3, PTMS, DLST, MLF2, COPS7A, C5H12ORF53, ZNF384, ING4, ACRBP, LPAR5, CHD4, NOP2, IFFO1, GAPDH, NCAPD2, MIR2424-1, MRPL51, VAMP1, TAPBPL, CD27, LTBR, SCNN1A, TNFRSF1A, LOC535353, CD9, VWF,…	7-Brown Swiss	207	86	6	Angus, Belgian Blue, Braunvieh, Brown Swiss, Hereford, Holstein	European
5	102.69-106.351	18.49	Holstein	European	Gibbs et al 2009, Glick et al 2012, Kim et al 2013, Larkin et al 2012, Lee et al 2014, Porto-Neto et al 2013, Xu et al 2014, Zhao et al 2015	80	LOC509416, LOC100336782, LOC100299671, WC1.3, LOC751809, COPS8, LOC751804, LOC100137765, PEX5, CLSTN3, CRABP1, C1RL, LOC507706, C1R, C1S, LPCAT3, EMG1, PHB2, MIR141, MIR200C, PTPN6, C5H12ORF57, ATN1, LOC100296370, ENO2, LRRC23, SPSB2, TPI1, USP5, CDCA3, GNB3, GPR162, CD4, LAG3, PTMS, DLST, MLF2, COPS7A, C5H12ORF53, ZNF384, ING4, ACRBP, LPAR5, CHD4, NOP2, IFFO1, GAPDH, NCAPD2, MIR2424-1, MRPL51, V…	50-Holstein	204	86	6	Angus, Belgian Blue, Braunvieh, Brown Swiss, Hereford, Holstein	European
5	106.39-106.39	4	Braunvieh	European	Rothammer et al 2013	0		21-Braunvieh	208	86	6	Angus, Belgian Blue, Braunvieh, Brown Swiss, Hereford, Holstein	European
5	109.444-109.924	4	Braunvieh	European	Rothammer et al 2013	7	LOC617805, ATP6V1E1, BCL2L13, BID, MICAL3, PEX26, TUBA8	22-Braunvieh	209	87	4	Belgian Blue, Braunvieh, Holstein, Simmental	European
5	109.068-111.47	6	Simmental	European	Bomba et al 2015, Qanbari et al 2014	61	caV1.2, LOC788054, IL17RA, CECR5, LOC100336845, LOC617805, ATP6V1E1, BCL2L13, BID, MICAL3, PEX26, TUBA8, CDC42EP1, LGALS3, GGA1, LOC100297734, PDXP, LGALS1, NOL12, MIR2438, TRIOBP, H1F0, GCAT, GALR3, ANKRD54, EIF3L, MICALL1, C5H22ORF23, POLR2F, SOX10, PICK1, SLC16A8, BAIAP2L2, PLA2G6, MAFF, TMEM184B, CSNK1E, CSNK1D, KDELR3, DDX17, DMC1, LOC100297485, CBY1, TOMM22, JOSD1, GTPBP1, SUN2, DNAL4, CBX6…	28-Simmental	210	87	4	Belgian Blue, Braunvieh, Holstein, Simmental	European
5	110.696-110.696	3.84	Holstein	European	Druet et al 2013, Larkin et al 2012	0		51-Holstein	211	87	4	Belgian Blue, Braunvieh, Holstein, Simmental	European
5	110.698-112.612	8	Belgian Blue	European	Druet et al 2013, Rothammer et al 2013	32	DMC1, LOC100297485, CBY1, TOMM22, JOSD1, GTPBP1, SUN2, DNAL4, CBX6, APOBEC3A, APOBEC3B, CBX7, PDGFB, Rpl3, MIR2440, SYNGR1, MAP3K7IP1, MGAT3, SMCR7L, ATF4, RPS19BP1, CACNA1I, ENTHD1, GRAP2, LOC538476, TNRC6B, ADSL, SGSM3, MKL1, MIR2439, MCHR1, SLC25A17	32-Belgian Blue	212	87	4	Belgian Blue, Braunvieh, Holstein, Simmental	European
5	114.522-120.974	6.57	Holstein	European	Hosokawa et al 2012, Lee et al 2014, Porto-Neto et al 2013	80	TTLL1, LOC618614, MCAT, TSPO, TTLL12, SCUBE1, LOC526018, SAMM50, LOC100297709, PNPLA3, SULT4A1, EFCAB6, PARVB, PARVG, LOC789734, LDOC1L, PRR5, PHF21B, NUP50, LOC100138505, MIR1249, LOC100336102, LOC505415, SMC1B, RIBC2, FBLN1, ATXN10, LOC100337066, MIRLET7A-3, MIR2443, MIRLET7B, PPARA, LOC537366, LOC100337019, LOC100336846, TTC38, GTSE1, LOC100336691, TRMU, CELSR1, LOC100336725, GRAMD4, LOC100336…	52-Holstein	213	88	2	Belgian Blue, Holstein	European
5	120.2-120.25	5	Belgian Blue	European	Rothammer et al 2013, Zhao et al 2015	3	SHANK3, ACR, RABL2B	33-Belgian Blue	214	88	2	Belgian Blue, Holstein	European
6	1.165-8.298	6.67	Angus	European	Perez Obrien et al 2014, Porto-Neto et al 2013, Ramey et al 2013, Zhao et al 2015	41	Mar-01, LOC506277, TKTL2, NPY5R, NPY1R, LOC514182, BBS7, CCNA2, EXOSC9, ANXA5, QRFPR, C6H4ORF31, PRDM5, LOC100337070, LOC100337080, LOC100337095, LOC100337111, LOC100337120, LOC100337132, MAD2, LOC100337165, MAD2L1, MGC134093, LOC100337347, LOC100140002, LOC100337360, LOC100337377, PDE5A, PDE5A, LOC100337427, LOC615008, LOC529462, FABP2, LOC100336459, LOC100295892, MYOZ2, SYNPO2, SEC24D, METTL14,…	12-Angus	215	89	4	Angus, Hanwoo, Holstein, Simmental	European
6	5.25-5.817	8.72	Simmental	European	Ramey et al 2013, Zhao et al 2015	8	LOC100337070, LOC100337080, LOC100337095, LOC100337111, LOC100337120, LOC100337132, MAD2, LOC100337165	29-Simmental	216	89	4	Angus, Hanwoo, Holstein, Simmental	European
6	5.817-6.075	4.88	Hanwoo	European	Choi et al 2015, Ramey et al 2013	2	LOC100337165, MAD2L1	4-Hanwoo	217	89	4	Angus, Hanwoo, Holstein, Simmental	European
6	8.627-9.3	5	Holstein	European	Glick et al 2012, Kim et al 2013	1	LOC526064	53-Holstein	218	89	4	Angus, Hanwoo, Holstein, Simmental	European
6	15.891-17.759	3.57	Holstein	European	Larkin et al 2012, Porto-Neto et al 2013	18	PITX2, ENPEP, LOC100296941, LOC100301175, ELOVL6, EGF, LOC786091, LRIT3, RRH, GAR1, CFI, GCSH, PLA2G12A, CASP6, CCDC109B, SEC24B, COL25A1, AGXT2L1	54-Holstein	219	90	1	Holstein	European
6	32.93-32.93	4	Braunvieh	European	Rothammer et al 2013	1	GRID2	23-Braunvieh	220	91	1	Braunvieh	European
6	36.183-36.183	6	Belgian Blue	European	Druet et al 2013	1	MMRN1	34-Belgian Blue	221	92	9	Belgian Blue, Braunvieh, Brown Swiss, Charolais, Holstein, Jersey, Piedmontese, Romagnola, Simmental	European
6	37.995-38.916	3.27	Piedmontese	European	Bomba et al 2015, Gibbs et al 2009, Pintus et al 2013	11	ABCG2, PKD2, SPP1, LOC613958, IBSP, LAP3, MED28, LOC523874, DCAF16, NCAPG, LCORL	2-Piedmontese	222	92	9	Belgian Blue, Braunvieh, Brown Swiss, Charolais, Holstein, Jersey, Piedmontese, Romagnola, Simmental	European
6	37.707-39.533	3.2	Romagnola	European	Druet et al 2013, Gibbs et al 2009	14	HERC5, HERC6, PPM1K, ABCG2, PKD2, SPP1, LOC613958, IBSP, LAP3, MED28, LOC523874, DCAF16, NCAPG, LCORL	2-Romagnola	223	92	9	Belgian Blue, Braunvieh, Brown Swiss, Charolais, Holstein, Jersey, Piedmontese, Romagnola, Simmental	European
6	37.995-39.333	7.84	Charolais	European	Gibbs et al 2009, Kemper et al 2014, Xu et al 2014, Zhao et al 2015	11	ABCG2, PKD2, SPP1, LOC613958, IBSP, LAP3, MED28, LOC523874, DCAF16, NCAPG, LCORL	9-Charolais	224	92	9	Belgian Blue, Braunvieh, Brown Swiss, Charolais, Holstein, Jersey, Piedmontese, Romagnola, Simmental	European
6	37.791-39.655	7.21	Holstein	European	Hayes et al 2009b, Pan et al 2013, Porto-Neto et al 2013, Qanbari et al 2010	13	HERC6, PPM1K, ABCG2, PKD2, SPP1, LOC613958, IBSP, LAP3, MED28, LOC523874, DCAF16, NCAPG, LCORL	55-Holstein	225	92	9	Belgian Blue, Braunvieh, Brown Swiss, Charolais, Holstein, Jersey, Piedmontese, Romagnola, Simmental	European
6	37.192-40.657	4	Braunvieh	European	Rothammer et al 2013	18	FAM13A1, HERC3, NAP1L5, PIGY, HERC5, HERC6, PPM1K, ABCG2, PKD2, SPP1, LOC613958, IBSP, LAP3, MED28, LOC523874, DCAF16, NCAPG, LCORL	24-Braunvieh	226	92	9	Belgian Blue, Braunvieh, Brown Swiss, Charolais, Holstein, Jersey, Piedmontese, Romagnola, Simmental	European
6	37.416-40.7	3.9	Brown Swiss	European	Druet et al 2013, Gibbs et al 2009, Perez Obrien et al 2014, Porto-Neto et al 2013	18	FAM13A1, HERC3, NAP1L5, PIGY, HERC5, HERC6, PPM1K, ABCG2, PKD2, SPP1, LOC613958, IBSP, LAP3, MED28, LOC523874, DCAF16, NCAPG, LCORL	8-Brown Swiss	227	92	9	Belgian Blue, Braunvieh, Brown Swiss, Charolais, Holstein, Jersey, Piedmontese, Romagnola, Simmental	European
6	37.995-40.449	5.26	Jersey	European	Gibbs et al 2009, Kemper et al 2014, Porto-Neto et al 2013	11	ABCG2, PKD2, SPP1, LOC613958, IBSP, LAP3, MED28, LOC523874, DCAF16, NCAPG, LCORL	15-Jersey	228	92	9	Belgian Blue, Braunvieh, Brown Swiss, Charolais, Holstein, Jersey, Piedmontese, Romagnola, Simmental	European
6	38.587-41.259	5	Simmental	European	Flori et al 2009, Rothammer et al 2013	8	LAP3, MED28, LOC523874, DCAF16, NCAPG, LCORL, LOC100300267, SLIT2	30-Simmental	229	92	9	Belgian Blue, Braunvieh, Brown Swiss, Charolais, Holstein, Jersey, Piedmontese, Romagnola, Simmental	European
6	43.159-44.395	3.2	Romagnola	European	Druet et al 2013, Gibbs et al 2009	3	GPR125, GBA3, LOC100300713	3-Romagnola	230	93	1	Romagnola	European
6	45.75-46.705	6	Simmental	European	Bomba et al 2015, Zhao et al 2015	7	SOD3, CCDC149, LGI2, SEPSECS, PI4K2B, ZCCHC4, ANAPC4	31-Simmental	231	94	2	Nellore, Simmental	European, Zebu
6	46.315-46.998	4.82	Nellore	Zebu	Perez Obrien et al 2014, Somavilla et al 2014	6	PI4K2B, ZCCHC4, ANAPC4, SLC34A2, SEL1L3, LOC615093	9-Nellore	232	94	2	Nellore, Simmental	European, Zebu
6	49.202-50.874	4	Braunvieh	European	Rothammer et al 2013	1	LOC781090	25-Braunvieh	233	95	1	Braunvieh	European
6	55.555-56.986	4	Braunvieh	European	Rothammer et al 2013	0		26-Braunvieh	234	96	2	Belgian Blue, Braunvieh	European
6	56.715-56.715	6	Belgian Blue	European	Druet et al 2013	0		35-Belgian Blue	235	96	2	Belgian Blue, Braunvieh	European
6	60.265-61.539	4	Braunvieh	European	Rothammer et al 2013	11	UGDH, C6H4orf34, UBE2K, PDS5A, N4BP2, RHOH, CHRNA9, RBM47, NSUN7, APBB2, RPL7A	27-Braunvieh	236	97	3	Braunvieh, Brown Swiss, Holstein	European
6	61.261-64.071	5.13	Brown Swiss	European	Perez Obrien et al 2014, Porto-Neto et al 2013, Qanbari et al 2011	15	RBM47, NSUN7, APBB2, RPL7A, UCHL1, LIMCH1, LOC783703, TMEM33, SLC30A9, LOC782858, BEND4, SHISA3, ATP8A1, LOC527289, LOC784077	9-Brown Swiss	237	97	3	Braunvieh, Brown Swiss, Holstein	European
6	60.513-65.579	7.49	Holstein	European	Larkin et al 2012, Lee et al 2014, Porto-Neto et al 2013, Xu et al 2014	24	PDS5A, N4BP2, RHOH, CHRNA9, RBM47, NSUN7, APBB2, RPL7A, UCHL1, LIMCH1, LOC783703, TMEM33, SLC30A9, LOC782858, BEND4, SHISA3, ATP8A1, LOC527289, LOC784077, KCTD8, YIPF7, GUF1, GNPDA2, LOC100336842	56-Holstein	238	97	3	Braunvieh, Brown Swiss, Holstein	European
6	65.915-67.78	4	Braunvieh	European	Rothammer et al 2013	9	GABRG1, LOC100336767, GABRA2, MGC127695, LOC781223, GABRA4, LOC536190, GABRB1, COMMD8	27-Braunvieh	236	97	3	Braunvieh, Brown Swiss, Holstein	European
6	64.62-73.073	17	Simmental	European	Bomba et al 2015, Flori et al 2009, Qanbari et al 2014, Rothammer et al 2013, Zhao et al 2015	56	KCTD8, YIPF7, GUF1, GNPDA2, LOC100336842, GABRG1, LOC100336767, GABRA2, MGC127695, LOC781223, GABRA4, LOC536190, GABRB1, COMMD8, ATP10D, CORIN, LOC783188, CNGA1, NIPAL1, TXK, LOC100337263, TEC, SLAIN2, SLC10A4, ZAR1, FRYL, OCIAD1, OCIAD2, CWH43, DCUN1D4, LRRC66, SGCB, SPATA18, USP46, MIR2445, RASL11B, SCFD2, FIP1L1, LOC100336506, LOC100336519, LNX1, CHIC2, LOC100336216, GSX2, PDGFRA, KIT, KDR, SR…	32-Simmental	239	98	7	Angus, Belgian Blue, Braunvieh, Brown Swiss, Hereford, Holstein, Simmental	European
6	68.551-70.894	3.58	Brown Swiss	European	Porto-Neto et al 2013, Qanbari et al 2011	20	TEC, SLAIN2, SLC10A4, ZAR1, FRYL, OCIAD1, OCIAD2, CWH43, DCUN1D4, LRRC66, SGCB, SPATA18, USP46, MIR2445, RASL11B, SCFD2, FIP1L1, LOC100336506, LOC100336519, LNX1	10-Brown Swiss	240	98	7	Angus, Belgian Blue, Braunvieh, Brown Swiss, Hereford, Holstein, Simmental	European
6	66.555-73.6	9.77	Hereford	European	Kemper et al 2014, Porto-Neto et al 2013, Ramey et al 2013, Zhao et al 2015	56	GABRA2, MGC127695, LOC781223, GABRA4, LOC536190, GABRB1, COMMD8, ATP10D, CORIN, LOC783188, CNGA1, NIPAL1, TXK, LOC100337263, TEC, SLAIN2, SLC10A4, ZAR1, FRYL, OCIAD1, OCIAD2, CWH43, DCUN1D4, LRRC66, SGCB, SPATA18, USP46, MIR2445, RASL11B, SCFD2, FIP1L1, LOC100336506, LOC100336519, LNX1, CHIC2, LOC100336216, GSX2, PDGFRA, KIT, KDR, SRD5A3, LOC100335745, EXOC1, TMEM165, LOC100300400, PDCL2, EIF4E2,…	8-Hereford	241	98	7	Angus, Belgian Blue, Braunvieh, Brown Swiss, Hereford, Holstein, Simmental	European
6	70.25-70.386	17	Simmental	European	Bomba et al 2015, Flori et al 2009, Qanbari et al 2014, Rothammer et al 2013, Zhao et al 2015	1	SCFD2	32-Simmental	239	98	7	Angus, Belgian Blue, Braunvieh, Brown Swiss, Hereford, Holstein, Simmental	European
6	68.25-72.625	5.6	Angus	European	Druet et al 2013, Kemper et al 2014, Porto-Neto et al 2013, Xu et al 2014, Zhao et al 2015	35	CNGA1, NIPAL1, TXK, LOC100337263, TEC, SLAIN2, SLC10A4, ZAR1, FRYL, OCIAD1, OCIAD2, CWH43, DCUN1D4, LRRC66, SGCB, SPATA18, USP46, MIR2445, RASL11B, SCFD2, FIP1L1, LOC100336506, LOC100336519, LNX1, CHIC2, LOC100336216, GSX2, PDGFRA, KIT, KDR, SRD5A3, LOC100335745, EXOC1, TMEM165, LOC100300400	13-Angus	242	98	7	Angus, Belgian Blue, Braunvieh, Brown Swiss, Hereford, Holstein, Simmental	European
6	70.074-72.652	13.22	Holstein	European	Druet et al 2013, Kemper et al 2014, Larkin et al 2012, Lee et al 2014, Porto-Neto et al 2013, Xu et al 2014	17	RASL11B, SCFD2, FIP1L1, LOC100336506, LOC100336519, LNX1, CHIC2, LOC100336216, GSX2, PDGFRA, KIT, KDR, SRD5A3, LOC100335745, EXOC1, TMEM165, LOC100300400	57-Holstein	243	98	7	Angus, Belgian Blue, Braunvieh, Brown Swiss, Hereford, Holstein, Simmental	European
6	71.782-71.782	6	Belgian Blue	European	Druet et al 2013	0		36-Belgian Blue	244	98	7	Angus, Belgian Blue, Braunvieh, Brown Swiss, Hereford, Holstein, Simmental	European
6	72.128-72.128	4	Braunvieh	European	Rothammer et al 2013	0		28-Braunvieh	245	98	7	Angus, Belgian Blue, Braunvieh, Brown Swiss, Hereford, Holstein, Simmental	European
6	75.114-75.647	6	Belgian Blue	European	Druet et al 2013	0		37-Belgian Blue	246	99	3	Belgian Blue, Braunvieh, Brown Swiss	European
6	74.672-77.771	3.58	Brown Swiss	European	Porto-Neto et al 2013, Ramey et al 2013	0		11-Brown Swiss	247	99	3	Belgian Blue, Braunvieh, Brown Swiss	European
6	78.351-80.599	7.49	Holstein	European	Glick et al 2012, Larkin et al 2012, Porto-Neto et al 2013, Xu et al 2014	1	LPHN3	58-Holstein	248	100	4	Braunvieh, Brown Swiss, Hereford, Holstein	European
6	79.595-79.595	4	Braunvieh	European	Rothammer et al 2013	0		29-Braunvieh	249	99	3	Belgian Blue, Braunvieh, Brown Swiss	European
6	77.655-81.75	7.77	Hereford	European	Kemper et al 2014, Porto-Neto et al 2013, Qanbari et al 2011, Zhao et al 2015	5	LPHN3, LOC784340, LOC782855, LOC100298355, TECRL	9-Hereford	250	100	4	Braunvieh, Brown Swiss, Hereford, Holstein	European
6	80.721-81.616	3.02	Brown Swiss	European	Druet et al 2013, Perez Obrien et al 2014, Porto-Neto et al 2013	4	LOC784340, LOC782855, LOC100298355, TECRL	12-Brown Swiss	251	100	4	Braunvieh, Brown Swiss, Hereford, Holstein	European
6	82.269-82.269	4	Braunvieh	European	Rothammer et al 2013	0		30-Braunvieh	252	100	4	Braunvieh, Brown Swiss, Hereford, Holstein	European
6	83.42-84.851	3.8	Jersey	European	Kim et al 2015, Porto-Neto et al 2013	0		16-Jersey	253	101	3	Braunvieh, Holstein, Jersey	European
6	84.174-89.358	17.67	Holstein	European	Bomba et al 2015, Glick et al 2012, Larkin et al 2012, Lee et al 2014, Porto-Neto et al 2013, Qanbari et al 2010	53	CENPC1, STAP1, UBA6, GNRHR, LOC100140490, TMPRSS11D, TMPRSS11A, LOC518437, TMPRSS11F, LOC785585, LOC613882, LOC100335739, YTHDC1, UGT2B11, UGT2B4, LOC100140261, UGT2B17, LOC100138908, UGT2B10, LOC100296421, UGT2B15, MGC152010, LOC530553, LOC526979, LOC781988, LOC782370, UGT2A3, SULT1B1, LOC100297614, SULT1E1, CSN1S1, CSN2, HSTN, STATH, CSN1S2, LOC100298118, ODAM, CSN3, CLPH, NP, AMTN, AMBN, ENAM,…	59-Holstein	254	101	3	Braunvieh, Holstein, Jersey	European
6	90.969-90.969	4	Braunvieh	European	Rothammer et al 2013	1	MTHFD2L	31-Braunvieh	255	101	3	Braunvieh, Holstein, Jersey	European
6	91.693-93.677	4.07	Brown Swiss	European	Druet et al 2013, Perez Obrien et al 2014, Utsunomiya et al 2013	25	PARM1, RCHY1, THAP6, LOC100295382, LOC100299715, CDKL2, G3BP2, USO1, PPEF2, NAAA, LOC100337158, SDAD1, CXCL9, ART3, CXCL10, CXCL11, NUP54, SCARB2, LOC508540, STBD1, CCDC158, SHROOM3, LOC512359, Sep-11, CCNI	13-Brown Swiss	256	102	5	Belgian Blue, Braunvieh, Brown Swiss, Holstein, Limousin	European
6	93.016-99.825	10.41	Holstein	European	Druet et al 2013, Gurgul et al 2015, Larkin et al 2012, Lee et al 2014, Porto-Neto et al 2013, Xu et al 2014	39	CCDC158, SHROOM3, LOC512359, Sep-11, CCNI, CCNG2, LOC784433, CXCL13, LOC100300832, CNOT6L, LOC100337448, MRPL1, LOC537989, ANXA3, LOC505766, PAQR3, NAA11, GK2, LOC784058, ANTXR2, PRDM8, FGF5, C6H4orf22, BMP3, PRKG2, RASGEF1B, HNRNPD, HNRPDL, ENOPH1, TMEM150C, SCD5, SEC31A, THAP9, LIN54, MIR2447, COPS4, PLAC8, PLAC8, COQ2	60-Holstein	257	102	5	Belgian Blue, Braunvieh, Brown Swiss, Holstein, Limousin	European
6	94.25-98.827	11	Belgian Blue	European	Druet et al 2013, Rothammer et al 2013, Zhao et al 2015	16	LOC100337448, MRPL1, LOC537989, ANXA3, LOC505766, PAQR3, NAA11, GK2, LOC784058, ANTXR2, PRDM8, FGF5, C6H4orf22, BMP3, PRKG2, RASGEF1B	38-Belgian Blue	258	102	5	Belgian Blue, Braunvieh, Brown Swiss, Holstein, Limousin	European
6	96.802-98.007	4	Braunvieh	European	Rothammer et al 2013	4	C6H4orf22, BMP3, PRKG2, RASGEF1B	32-Braunvieh	259	102	5	Belgian Blue, Braunvieh, Brown Swiss, Holstein, Limousin	European
6	99.75-102.068	3.75	Limousin	European	Gurgul et al 2015b, Porto-Neto et al 2013, Zhao et al 2015	12	PLAC8, COQ2, HPSE, HELQ, MIR2446, MRPS18C, FAM175A, AGPAT9, LOC506880, NKX6-1, LOC100336936, WDFY3	12-Limousin	260	102	5	Belgian Blue, Braunvieh, Brown Swiss, Holstein, Limousin	European
6	103.45-106.953	6.8	Jersey	European	Kim et al 2015, Porto-Neto et al 2013, Ramey et al 2013	30	LOC100337062, SLC10A6, LOC616618, AFF1, KLHL8, LOC781224, HSD17B13, HSD17B11, LOC781671, NUDT9, SPARCL1, LOC100337125, DSPP, MAN2B2, PPP2R2C, LOC100298456, LOC100298890, JAKMIP1, LOC615433, CRMP1, EVC, EVC2, EVC2, STK32B, CYTL1, MSX1, STX18, NSG1, LOC513470, CPZ	17-Jersey	261	103	5	Angus, Charolais, Holstein, Jersey, Simmental	European
6	104.897-109.898	6.51	Holstein	European	Bomba et al 2015, Lee et al 2014, Porto-Neto et al 2013	74	JAKMIP1, LOC615433, CRMP1, EVC, EVC2, EVC2, STK32B, CYTL1, MSX1, STX18, NSG1, LOC513470, CPZ, LOC100300171, MIR1777A, LRPAP1, DOK7, LOC100337361, LOC100139648, RGS12, ZBTB49, LYAR, TMEM128, OTOP1, DRD5, LOC614978, SLC6A4, MIR2451, MIR2450A, MIR2450B, MIR2450C, GRK4, NOP14, MFSD10, ADD1, SH3BP2, LOC100336382, LOC534755, RNF4, ZFYVE28, MXD4, HAUS3, POLN, LOC614317, GPI7, PDE6B, ATP5I, LOC511117, PC…	61-Holstein	262	103	5	Angus, Charolais, Holstein, Jersey, Simmental	European
6	104.429-110.657	6.43	Angus	European	Kim et al 2015b, Porto-Neto et al 2013, Ramey et al 2013, Xu et al 2014	83	MAN2B2, PPP2R2C, LOC100298456, LOC100298890, JAKMIP1, LOC615433, CRMP1, EVC, EVC2, EVC2, STK32B, CYTL1, MSX1, STX18, NSG1, LOC513470, CPZ, LOC100300171, MIR1777A, LRPAP1, DOK7, LOC100337361, LOC100139648, RGS12, ZBTB49, LYAR, TMEM128, OTOP1, DRD5, LOC614978, SLC6A4, MIR2451, MIR2450A, MIR2450B, MIR2450C, GRK4, NOP14, MFSD10, ADD1, SH3BP2, LOC100336382, LOC534755, RNF4, ZFYVE28, MXD4, HAUS3, POLN,…	14-Angus	263	103	5	Angus, Charolais, Holstein, Jersey, Simmental	European
6	107.076-108.634	8.72	Simmental	European	Bomba et al 2015, Ramey et al 2013	29	NSG1, MIR1777A, LRPAP1, DOK7, LOC100337361, LOC100139648, RGS12, ZBTB49, LYAR, TMEM128, OTOP1, DRD5, LOC614978, SLC6A4, MIR2451, MIR2450A, MIR2450B, MIR2450C, GRK4, NOP14, MFSD10, ADD1, SH3BP2, LOC100336382, LOC534755, RNF4, ZFYVE28, MXD4, HAUS3	33-Simmental	264	103	5	Angus, Charolais, Holstein, Jersey, Simmental	European
6	110.676-110.676	3.56	Charolais	European	Porto-Neto et al 2013, Zhao et al 2015	0		10-Charolais	265	103	5	Angus, Charolais, Holstein, Jersey, Simmental	European
6	113.25-113.25	3.56	Charolais	European	Porto-Neto et al 2013, Zhao et al 2015	0		11-Charolais	266	104	3	Belgian Blue, Charolais, Holstein	European
6	116.718-116.718	6.21	Holstein	European	Hayes et al 2009b, Porto-Neto et al 2013, Qanbari et al 2011, Rothammer et al 2013	1	LDB2	62-Holstein	267	104	3	Belgian Blue, Charolais, Holstein	European
6	114.709-119.19	6.21	Holstein	European	Hayes et al 2009b, Porto-Neto et al 2013, Qanbari et al 2011, Rothammer et al 2013	30	CPEB2, C1QTNF7, CC2D2A, MIR2448, FBXL5, BST1, CD38, FGFBP1, PROM1, TAPT1, LDB2, QDPR, CLRN2, LOC782761, LOC100337388, MRFAP1, CNO, LOC514704, TBC1D14, LOC100299905, CCDC96, MIR2453, LOC515581, GRPEL1, SORCS2, PSAPL1, MIR2452, AFAP1, LOC618227, MIR95	62-Holstein	267	104	3	Belgian Blue, Charolais, Holstein	European
6	117.792-118.849	8	Belgian Blue	European	Druet et al 2013, Rothammer et al 2013	13	LOC782761, LOC100337388, MRFAP1, CNO, LOC514704, TBC1D14, LOC100299905, CCDC96, MIR2453, LOC515581, GRPEL1, SORCS2, PSAPL1	39-Belgian Blue	268	104	3	Belgian Blue, Charolais, Holstein	European
7	4.641-4.641	4.88	Hanwoo	European	Ramey et al 2013	1	ELL	5-Hanwoo	269	105	3	Angus, Hanwoo, Simmental	European
7	4.511-5.067	7.72	Simmental	European	Ramey et al 2013, Rothammer et al 2013	23	TMEM59L, CRLF1, C7H19orf60, UBA52, C7H19orf50, FKBP8, ELL, ISYNA1, SSBP4, LRRC25, GDF15, PGPEP1, LOC785387, LSM4, JUND, CIST1, PDE4C, RAB3A, MPV17L2, IFI30, PIK3R2, MAST3, IL12RB1	34-Simmental	270	105	3	Angus, Hanwoo, Simmental	European
7	4.408-6.47	3.43	Angus	European	Kim et al 2015b, Porto-Neto et al 2013	72	CRTC1, KLHL26, TMEM59L, CRLF1, C7H19orf60, UBA52, C7H19orf50, FKBP8, ELL, ISYNA1, SSBP4, LRRC25, GDF15, PGPEP1, LOC785387, LSM4, JUND, CIST1, PDE4C, RAB3A, MPV17L2, IFI30, PIK3R2, MAST3, IL12RB1, ARRDC2, KCNN1, CCDC124, SLC5A5, RPL18A, LOC538276, INSL3, B3GNT3, FCHO1, MAP1S, UNC13A, GLT25D1, PGLS, SLC27A1, NXNL1, TMEM221, FAM125A, LOC100298356, BST2, PLVAP, LOC100296206, GTPBP3, ANO8, DDA1, MRPL3…	15-Angus	271	105	3	Angus, Hanwoo, Simmental	European
7	9.92-14.758	6.08	Holstein	European	Qanbari et al 2011, Xu et al 2014, Zhao et al 2015	127	LOC516132, LOC100295939, LOC788031, LOC100295806, LOC785865, LOC785898, LOC786840, LOC512488, LOC513101, LOC614468, LOC785946, LOC785981, LOC786119, LOC100301421, LOC541022, LOC510625, LOC507378, LOC100298119, LOC785624, LOC787836, LOC513732, LOC789554, LOC509690, LOC100337213, LOC788068, LOC512296, LOC788289, LOC788246, LOC789504, LOC786202, LOC100298645, LOC512956, LOC100298773, LOC100301104, L…	63-Holstein	272	106	1	Holstein	European
7	15.247-15.331	6	Simmental	European	Qanbari et al 2014	3	LOC514002, ZNF699, LOC100124511	35-Simmental	273	107	2	Belgian Blue, Simmental	European
7	16.996-18.025	6	Belgian Blue	European	Druet et al 2013	46	LOC507152, EPOR, RGL3, CCDC151, PRKCSH, ELAVL3, ZNF653, ECSIT, CNN1, ELOF1, ACP5, LOC538435, LOC522449, LOC508834, MBD3L2, INSR, ARHGEF18, PEX11G, LOC617058, ZNF358, LOC100138869, MCOLN1, PNPLA6, LOC616206, XAB2, LOC616224, PCP2, STXBP2, RETN, MCEMP1, TRAPPC5, FCER2, CLEC4G, CD209, EVI5L, LOC507825, LRRC8E, MAP2K7, LOC787301, SNAPC2, CTXN1, TIMM44, MIR2455, ELAVL1, CCL25, FBN3	40-Belgian Blue	274	107	2	Belgian Blue, Simmental	European
7	21.225-21.225	5.72	Simmental	European	Ramey et al 2013	1	PIAS4	36-Simmental	275	108	4	Brown Swiss, Holstein, Jersey, Simmental	European
7	21.809-23.505	4.41	Holstein	European	Druet et al 2013, Lee et al 2014, Porto-Neto et al 2013	49	NCLN, S1PR4, GNA15, GNA11, AES, TLE2, TLE6, LOC789258, LOC506181, ZNF555, ZNF554, THOP1, SGTA, SLC39A3, DIRAS1, GNG7, LOC100297100, GADD45B, LMNB2, LOC100138660, TIMM13, TMPRSS9, LSM7, SPPL2B, LINGO3, LOC618430, OAZ1, LOC510442, PLEKHJ1, SF3A2, AMH, JSRP1, AP3D1, MGC148336, MOBKL2A, MKNK2, LOC789148, Sep-08, LOC618330, KIF3A, IL4, IL13, RAD50, IL5, IRF1, SLC22A5, MIR2457, PDLIM4, P4HA2	64-Holstein	276	108	4	Brown Swiss, Holstein, Jersey, Simmental	European
7	22.936-26.382	5	Jersey	European	Druet et al 2013, Kim et al 2015, Porto-Neto et al 2013	24	KIF3A, IL4, IL13, RAD50, IL5, IRF1, SLC22A5, MIR2457, PDLIM4, P4HA2, LOC789264, CSF2, IL3, ACSL6, FNIP1, RAPGEF6, CDC42SE2, LYRM7, HINT1, CHSY3, LOC789687, ADAMTS19, ISOC1, SLC27A6	18-Jersey	277	108	4	Brown Swiss, Holstein, Jersey, Simmental	European
7	25.579-27.694	3.58	Brown Swiss	European	Porto-Neto et al 2013, Qanbari et al 2011	9	LOC789687, ADAMTS19, ISOC1, SLC27A6, FBN2, SLC12A2, LOC100138814, CTXN3, PRRC1	14-Brown Swiss	278	108	4	Brown Swiss, Holstein, Jersey, Simmental	European
7	28.317-32.072	11.94	Holstein	European	Bomba et al 2015, Druet et al 2013, Lee et al 2014, Qanbari et al 2011	13	Mar-03, LMNB1, LOC100126817, PHAX, ALDH7A1, GRAMD3, MIR2458, PTTG1, ZNF608, LOC520487, CSNK1G3, CEP120, PRDM6	65-Holstein	279	109	3	Holstein, Jersey, Nellore	European, Zebu
7	31.991-32.554	4.08	Nellore	Zebu	Porto-Neto et al 2013, Somavilla et al 2014	4	PRDM6, PPIC, SNX24, SNX2	10-Nellore	280	109	3	Holstein, Jersey, Nellore	European, Zebu
7	32.3-32.61	6.8	Jersey	European	Kim et al 2015, Porto-Neto et al 2013	2	SNX24, SNX2	19-Jersey	281	109	3	Holstein, Jersey, Nellore	European, Zebu
7	35.24-35.656	4.08	Nellore	Zebu	Porto-Neto et al 2013, Somavilla et al 2014	2	LOC540403, LOC100295797	11-Nellore	282	110	2	Belgian Blue, Nellore	European, Zebu
7	35.886-35.886	6	Belgian Blue	European	Druet et al 2013	0		41-Belgian Blue	283	110	2	Belgian Blue, Nellore	European, Zebu
7	38.787-47.75	12	Simmental	European	Bomba et al 2015, Qanbari et al 2014, Zhao et al 2015	233	SEMA6A, LOC100336529, COMMD10, ARL10, MIR1271, NOP16, HIGD2A, CLTB, FAF2, RNF44, CDHR2, GPRIN1, SNCB, EIF4E1B, TSPAN17, UNC5A, HK3, UIMC1, LACTB, LOC533921, ZNF346, FGFR4, LOC100336707, NSD1, RAB24, PRELID1, MXD3, LMAN2, RGS14, SLC34A1, PFN3, F12, GRK6, PRR7, DBN1, PDLIM7, DOK3, DDX41, FAM193B, LOC509184, LOC100139419, TMED9, B4GALT7, LOC513032, RMND5B, NHP2, HNRNPAB, AGXT2L2, COL23A1, CLK4, ZNF3…	37-Simmental	284	111	4	Gir, Holstein, Jersey, Simmental	European, Zebu
7	41.989-45.634	9.65	Jersey	European	Druet et al 2013, Gibbs et al 2009, Kemper et al 2014, Kim et al 2015, Porto-Neto et al 2013, Ramey et al 2013	129	NLRP3, LOC516409, LOC512138, LOC522955, LOC613390, LOC522954, LOC511266, LOC100335194, LOC614762, LOC524985, LOC787559, LOC532075, LOC518429, LOC787662, LOC783250, LOC518816, TRIM58, LOC524290, LOC526765, LOC787758, LOC787816, LOC614090, LOC787898, LOC616651, LOC787932, LOC787946, LOC787963, LOC788011, LOC788055, LOC616716, LOC788079, LOC506034, LOC509217, LOC514645, LOC539568, LOC510877, LOC7881…	20-Jersey	285	111	4	Gir, Holstein, Jersey, Simmental	European, Zebu
7	44.95-45.509	3.87	Gir	Zebu	Liao et al 2013, Perez Obrien et al 2014	36	MGC127138, LOC100336938, LOC100298591, ELANE, PTBP1, LOC100337214, CFD, LOC100337227, LOC100298629, C7H19orf22, ARID3A, WDR18, GRIN3B, LOC514413, HMHA1, CNN2, ABCA7, POLR2E, GPX4, SBNO2, STK11, LOC100337329, LOC785529, ATP5D, EFNA2, MIDN, CIRBP, LOC616355, MUM1, NDUFS7, GAMT, DAZAP1, RPS15, APC2, C7H19orf25, PCSK4	7-Gir	286	111	4	Gir, Holstein, Jersey, Simmental	European, Zebu
7	45.412-45.456	10.27	Holstein	European	Bomba et al 2015, Druet et al 2013, Kim et al 2013, Larkin et al 2012, Porto-Neto et al 2013, Xu et al 2014	4	MUM1, NDUFS7, GAMT, DAZAP1	66-Holstein	287	111	4	Gir, Holstein, Jersey, Simmental	European, Zebu
7	48.95-48.95	3.83	Gir	Zebu	Liao et al 2013, Porto-Neto et al 2013	0		8-Gir	288	112	8	Angus, Belgian Blue, Brown Swiss, Charolais, Gir, Jersey, Limousin, Simmental	European, Zebu
7	48.21-50.359	7.8	Jersey	European	Druet et al 2013, Kemper et al 2014, Kim et al 2015, Porto-Neto et al 2013, Ramey et al 2013	13	H2AFY, TIFAB, NEUROG1, CXCL14, LOC515496, IL9, FBXL21, LECT2, LOC539596, LOC518124, SMAD5, TRPC7, SPOCK1	21-Jersey	289	112	8	Angus, Belgian Blue, Brown Swiss, Charolais, Gir, Jersey, Limousin, Simmental	European, Zebu
7	48.744-53.893	5.55	Angus	European	Druet et al 2013, Kemper et al 2014, Perez Obrien et al 2014, Porto-Neto et al 2013, Ramey et al 2013, Xu et al 2014	81	LOC515496, IL9, FBXL21, LECT2, LOC539596, LOC518124, SMAD5, TRPC7, SPOCK1, KLHL3, MIR874, HNRNPA0, LOC100295088, MYOT, PKD2L2, LOC540987, WNT8A, NME5, BRD8, KIF20A, CDC23, GFRA3, GFRA3, CDC25C, FAM53C, MIR2459, LOC784359, REEP2, EGR1, ETF1, HSPA9, LOC100297420, LOC100337182, LRRTM2, CTNNA1, SIL1, MATR3, PAIP2, SLC23A1, PACAP, LOC785007, SPATA24, DNAJC18, ECSCR, TMEM173, UBE2D2, CXXC5, PSD2, LOC78…	16-Angus	290	112	8	Angus, Belgian Blue, Brown Swiss, Charolais, Gir, Jersey, Limousin, Simmental	European, Zebu
7	49.158-53.526	5.23	Charolais	European	Druet et al 2013, Porto-Neto et al 2013, Xu et al 2014, Zhao et al 2015	63	SMAD5, TRPC7, SPOCK1, KLHL3, MIR874, HNRNPA0, LOC100295088, MYOT, PKD2L2, LOC540987, WNT8A, NME5, BRD8, KIF20A, CDC23, GFRA3, GFRA3, CDC25C, FAM53C, MIR2459, LOC784359, REEP2, EGR1, ETF1, HSPA9, LOC100297420, LOC100337182, LRRTM2, CTNNA1, SIL1, MATR3, PAIP2, SLC23A1, PACAP, LOC785007, SPATA24, DNAJC18, ECSCR, TMEM173, UBE2D2, CXXC5, PSD2, LOC783452, PURA, IGIP, C7H5orf32, PFDN1, HBEGF, SLC4A9, LO…	12-Charolais	291	112	8	Angus, Belgian Blue, Brown Swiss, Charolais, Gir, Jersey, Limousin, Simmental	European, Zebu
7	51.308-51.74	3.02	Brown Swiss	European	Druet et al 2013, Perez Obrien et al 2014, Porto-Neto et al 2013	11	GFRA3, CDC25C, FAM53C, MIR2459, LOC784359, REEP2, EGR1, ETF1, HSPA9, LOC100297420, LOC100337182	15-Brown Swiss	292	112	8	Angus, Belgian Blue, Brown Swiss, Charolais, Gir, Jersey, Limousin, Simmental	European, Zebu
7	50.853-52.837	11.72	Simmental	European	Qanbari et al 2011, Qanbari et al 2014, Ramey et al 2013	36	MYOT, PKD2L2, LOC540987, WNT8A, NME5, BRD8, KIF20A, CDC23, GFRA3, GFRA3, CDC25C, FAM53C, MIR2459, LOC784359, REEP2, EGR1, ETF1, HSPA9, LOC100297420, LOC100337182, LRRTM2, CTNNA1, SIL1, MATR3, PAIP2, SLC23A1, PACAP, LOC785007, SPATA24, DNAJC18, ECSCR, TMEM173, UBE2D2, CXXC5, PSD2, LOC783452	38-Simmental	293	112	8	Angus, Belgian Blue, Brown Swiss, Charolais, Gir, Jersey, Limousin, Simmental	European, Zebu
7	52.221-52.45	3.83	Gir	Zebu	Liao et al 2013, Porto-Neto et al 2013	10	MATR3, PAIP2, SLC23A1, PACAP, LOC785007, SPATA24, DNAJC18, ECSCR, TMEM173, UBE2D2	8-Gir	288	112	8	Angus, Belgian Blue, Brown Swiss, Charolais, Gir, Jersey, Limousin, Simmental	European, Zebu
7	51.335-53.572	4.9	Limousin	European	Druet et al 2013, Porto-Neto et al 2013, Zhao et al 2015	46	CDC25C, FAM53C, MIR2459, LOC784359, REEP2, EGR1, ETF1, HSPA9, LOC100297420, LOC100337182, LRRTM2, CTNNA1, SIL1, MATR3, PAIP2, SLC23A1, PACAP, LOC785007, SPATA24, DNAJC18, ECSCR, TMEM173, UBE2D2, CXXC5, PSD2, LOC783452, PURA, IGIP, C7H5orf32, PFDN1, HBEGF, SLC4A9, LOC509490, SRA1, APBB3, SLC35A4, LOC509618, CD14, TMCO6, NDUFA2, IK, WDR55, DND1, HARS, DTD1, ZMAT2	13-Limousin	294	112	8	Angus, Belgian Blue, Brown Swiss, Charolais, Gir, Jersey, Limousin, Simmental	European, Zebu
7	51.322-53.723	6	Belgian Blue	European	Druet et al 2013	56	CDC25C, FAM53C, MIR2459, LOC784359, REEP2, EGR1, ETF1, HSPA9, LOC100297420, LOC100337182, LRRTM2, CTNNA1, SIL1, MATR3, PAIP2, SLC23A1, PACAP, LOC785007, SPATA24, DNAJC18, ECSCR, TMEM173, UBE2D2, CXXC5, PSD2, LOC783452, PURA, IGIP, C7H5orf32, PFDN1, HBEGF, SLC4A9, LOC509490, SRA1, APBB3, SLC35A4, LOC509618, CD14, TMCO6, NDUFA2, IK, WDR55, DND1, HARS, DTD1, ZMAT2, PCDHA2, PCDHA4, PCDHA6, PCDHA3, PC…	42-Belgian Blue	295	112	8	Angus, Belgian Blue, Brown Swiss, Charolais, Gir, Jersey, Limousin, Simmental	European, Zebu
7	56.636-56.75	3.75	Limousin	European	Porto-Neto et al 2013, Zhao et al 2015	0		14-Limousin	296	113	3	Holstein, Limousin, Simmental	European
7	58.881-63.022	9	Simmental	European	Bomba et al 2015, Qanbari et al 2014, Rothammer et al 2013	36	LOC100337450, GRXCR2, SH3RF2, LOC618331, LARS, RBM27, POU4F3, TCERG1, GPR151, PPP2R2B, STK32A, DPYSL3, JAKMIP2, SPINK1, SCGB3A2, MGC127057, LOC100139048, SPINK5, LOC100296105, LOC100295995, LOC777593, LOC100295820, LOC100297800, FBXO38, HTR4, ADRB2, SH3TC2, ABLIM3, AFAP1L1, GRPEL2, PCYOX1L, IL17B, MIR143, MIR145, CSNK1A1, LOC526631	39-Simmental	297	113	3	Holstein, Limousin, Simmental	European
7	58.905-64.61	10.49	Holstein	European	Bomba et al 2015, Glick et al 2012, Gurgul et al 2015, Lee et al 2014, Makina et al 2015, Porto-Neto et al 2013, Rothammer et al 2013, Xu et al 2014	68	LOC100337450, GRXCR2, SH3RF2, LOC618331, LARS, RBM27, POU4F3, TCERG1, GPR151, PPP2R2B, STK32A, DPYSL3, JAKMIP2, SPINK1, SCGB3A2, MGC127057, LOC100139048, SPINK5, LOC100296105, LOC100295995, LOC777593, LOC100295820, LOC100297800, FBXO38, HTR4, ADRB2, SH3TC2, ABLIM3, AFAP1L1, GRPEL2, PCYOX1L, IL17B, MIR143, MIR145, CSNK1A1, LOC526631, LOC514750, MIR378, PDE6A, SLC26A2, LOC100138414, HMGXB3, CSF1R, …	67-Holstein	298	113	3	Holstein, Limousin, Simmental	European
7	66.25-67.35	3.84	Charolais	European	Xu et al 2014, Zhao et al 2015	3	GRIA1, FAM114A1, MFAP3	13-Charolais	299	114	1	Charolais	European
7	72.995-72.995	6	Belgian Blue	European	Druet et al 2013	0		43-Belgian Blue	300	115	2	Belgian Blue, Holstein	European
7	71.293-74.89	8.41	Holstein	European	Druet et al 2013, Kim et al 2013, Makina et al 2015, Porto-Neto et al 2013, Ramey et al 2013, Rothammer et al 2013	21	SOX30, THG1L, LSM11, CLINT1, LOC785561, EBF1, RNF145, UBLCP1, IL12B, ADRA1B, TTC1, PWWP2A, FABP6, LOC100296837, C1QTNF2, LOC539846, SLU7, PTTG1, MIR146A, LOC100336948, ATP10A	68-Holstein	301	115	2	Belgian Blue, Holstein	European
7	90.292-90.292	6	Belgian Blue	European	Druet et al 2013	0		44-Belgian Blue	302	116	1	Belgian Blue	European
7	94.467-95.96	5	Simmental	European	Qanbari et al 2014, Rothammer et al 2013	2	NR2F1, LOC617002	40-Simmental	303	117	3	Holstein, Nellore, Simmental	European, Zebu
7	95.9-98.625	10	Holstein	European	Kim et al 2013, Lee et al 2014, Rothammer et al 2013	17	LOC617002, LOC617013, ANKRD32, LOC100298968, MCTP1, FAM81B, TTC37, ARSK, LOC100336927, RHOBTB3, RFESD, SPATA9, GLRXL, ELL2, PCSK1, CAST, ERAP1	69-Holstein	304	117	3	Holstein, Nellore, Simmental	European, Zebu
7	96.213-98.888	4.82	Nellore	Zebu	Perez Obrien et al 2014, Somavilla et al 2014	18	LOC617013, ANKRD32, LOC100298968, MCTP1, FAM81B, TTC37, ARSK, LOC100336927, RHOBTB3, RFESD, SPATA9, GLRXL, ELL2, PCSK1, CAST, ERAP1, ERAP2, LNPEP	12-Nellore	305	117	3	Holstein, Nellore, Simmental	European, Zebu
7	110.739-110.739	6	Belgian Blue	European	Druet et al 2013	1	FER	45-Belgian Blue	306	118	1	Belgian Blue	European
8	0.292-0.292	4.08	Nellore	Zebu	Porto-Neto et al 2013, Somavilla et al 2014	0		13-Nellore	307	119	1	Nellore	Zebu
8	4.25-6.844	4.18	Angus	European	Druet et al 2013, Porto-Neto et al 2013, Zhao et al 2015	13	GALNTL6, LOC100336914, GALNT7, HMGB2, SAP30, SCRG1, MIR2468, LOC781874, LOC781304, FBXO8, KIAA1712, HPGD, GLRA3	17-Angus	308	120	1	Angus	European
8	11.405-12.589	3.84	Holstein	European	Druet et al 2013, Lee et al 2014	2	DDX58, ACO1	70-Holstein	309	121	1	Holstein	European
8	23.451-31.205	4	Braunvieh	European	Rothammer et al 2013	30	KIAA1797, MIR491, MLLT3, SLC24A2, ACER2, RPS6, DENND4C, PLIN2, HAUS6, RRAGA, LOC539526, LOC100336804, ADAMTSL1, SH3GL2, CNTLN, LOC100297222, BNC2, LOC616199, LOC538331, PSIP1, SNAPC3, SNAPC3, TTC39B, FREM1, CER1, ZDHHC21, LOC511975, NFIB, LOC100296508, MPDZ	33-Braunvieh	310	122	4	Belgian Blue, Braunvieh, Holstein, Nellore	European, Zebu
8	28.463-30.058	4.08	Nellore	Zebu	Porto-Neto et al 2013, Somavilla et al 2014	10	LOC538331, PSIP1, SNAPC3, SNAPC3, TTC39B, FREM1, CER1, ZDHHC21, LOC511975, NFIB	14-Nellore	311	122	4	Belgian Blue, Braunvieh, Holstein, Nellore	European, Zebu
8	29.946-32.086	4.41	Holstein	European	Druet et al 2013, Pan et al 2013, Porto-Neto et al 2013	6	NFIB, LOC100296508, MPDZ, LOC616371, TYRP1, LOC782470	71-Holstein	312	122	4	Belgian Blue, Braunvieh, Holstein, Nellore	European, Zebu
8	31.453-33.225	8	Belgian Blue	European	Druet et al 2013, Rothammer et al 2013	3	LOC616371, TYRP1, LOC782470	46-Belgian Blue	313	122	4	Belgian Blue, Braunvieh, Holstein, Nellore	European, Zebu
8	36.665-37.595	4	Braunvieh	European	Rothammer et al 2013	2	PTPRD, MGC127919	34-Braunvieh	314	123	3	Braunvieh, Holstein, Limousin	European
8	37.663-42.229	10.62	Holstein	European	Gurgul et al 2015, Lee et al 2014, Porto-Neto et al 2013, Qanbari et al 2011	32	LOC617079, KDM4C, GLDC, UHRF2, TPD52L3, IL33, LOC781462, RANBP6, LOC616937, MLANA, ERMP1, LOC506005, PDCD1LG2, CD274, C8H9ORF46, INSL6, JAK2, RCL1, MIR101, AK3L1, CDC37L1, MGC133950, LOC100139009, PPAPDC2, SLC1A1, MIR2471, LOC524909, MIR2470, RFX3, KIAA0020, KCNV2, vldlr	72-Holstein	315	123	3	Braunvieh, Holstein, Limousin	European
8	39.188-41.939	4.9	Limousin	European	Druet et al 2013, Gurgul et al 2015b, Porto-Neto et al 2013, Zhao et al 2015	20	ERMP1, LOC506005, PDCD1LG2, CD274, C8H9ORF46, INSL6, JAK2, RCL1, MIR101, AK3L1, CDC37L1, MGC133950, LOC100139009, PPAPDC2, SLC1A1, MIR2471, LOC524909, MIR2470, RFX3, KIAA0020	15-Limousin	316	123	3	Braunvieh, Holstein, Limousin	European
8	42.034-45.838	5.13	Brown Swiss	European	Perez Obrien et al 2014, Porto-Neto et al 2013, Qanbari et al 2011	19	KCNV2, vldlr, SMARCA2, DMRT2, DMRT3, DMRT1, LOC100336820, KANK1, DOCK8, LOC513962, LOC100300568, FOXD4L1, PGM5, LOC614257, FAM122A, PIP5K1B, FXN, TJP2, LOC509420	16-Brown Swiss	317	124	3	Belgian Blue, Brown Swiss, Holstein	European
8	41.693-47.75	11	Belgian Blue	European	Druet et al 2013, Rothammer et al 2013, Zhao et al 2015	30	KIAA0020, KCNV2, vldlr, SMARCA2, DMRT2, DMRT3, DMRT1, LOC100336820, KANK1, DOCK8, LOC513962, LOC100300568, FOXD4L1, PGM5, LOC614257, FAM122A, PIP5K1B, FXN, TJP2, LOC509420, APBA1, LOC100335302, PTAR1, C9orf135, MAMDC2, SMC5, KLF9, LOC100337068, TRPM3, MIR204	47-Belgian Blue	318	124	3	Belgian Blue, Brown Swiss, Holstein	European
8	46.097-48.647	3.57	Holstein	European	Lee et al 2014, Porto-Neto et al 2013	12	LOC100335302, PTAR1, C9orf135, MAMDC2, SMC5, KLF9, LOC100337068, TRPM3, MIR204, TMEM2, FAM108B1, C8H9ORF85	73-Holstein	319	124	3	Belgian Blue, Brown Swiss, Holstein	European
8	52.233-54.75	6.92	Holstein	European	Glick et al 2012, Xu et al 2014, Zhao et al 2015	12	PCSK5, RFK, LOC100335747, GCNT1, PRUNE2, FOXB2, LOC100336482, GNA14, VPS13A, GNAQ, CEP78, PSAT1	74-Holstein	320	125	4	Angus, Belgian Blue, Holstein, Nellore	European, Zebu
8	54.005-54.374	3.73	Nellore	Zebu	Porto-Neto et al 2014, Somavilla et al 2014	1	GNAQ	15-Nellore	321	125	4	Angus, Belgian Blue, Holstein, Nellore	European, Zebu
8	51.25-64.202	11	Belgian Blue	European	Druet et al 2013, Rothammer et al 2013, Zhao et al 2015	113	LOC533577, LOC538441, LOC510456, OSTF1, PCSK5, RFK, LOC100335747, GCNT1, PRUNE2, FOXB2, LOC100336482, GNA14, VPS13A, GNAQ, CEP78, PSAT1, LOC515468, TLE4, LOC100295005, TLE1, LOC782251, LOC782295, LOC785500, MGC134066, LOC615254, DNAJB5, LOC100137826, VCP, FANCG, PNN, PIGO, STOML2, KIAA1539, UNC13B, LOC516849, RUSC2, LOC507810, TESK1, CD72, SIT1, CCDC107, C9orf100, CA9, TPM2, TLN1, LOC100297528, C…	48-Belgian Blue	322	125	4	Angus, Belgian Blue, Holstein, Nellore	European, Zebu
8	58.25-59.904	4.18	Angus	European	Druet et al 2013, Porto-Neto et al 2013, Zhao et al 2015	13	LOC782295, LOC785500, MGC134066, LOC615254, DNAJB5, LOC100137826, VCP, FANCG, PNN, PIGO, STOML2, KIAA1539, UNC13B	18-Angus	323	125	4	Angus, Belgian Blue, Holstein, Nellore	European, Zebu
8	61.601-64.077	12.41	Holstein	European	Druet et al 2013, Lee et al 2014, Porto-Neto et al 2013, Rothammer et al 2013, Zhao et al 2015	37	ZCCHC7, GRHPR, ZBTB5, POLR1E, FBXO10, TOMM5, LOC100299266, LOC100336702, FRMPD1, RG9MTD3, EXOSC3, LOC514189, DCAF10, MCART1, SHB, MIR2472, MIR2473, MIR2474, LOC781578, ALDH1B1, IGFBPL1, MGC157266, TDRD7, TMOD1, TSTD2, NCBP1, XPA, FOXE1, C8H9ORF156, HEMGN, LOC100336783, ANP32B, NANS, TRIM14, CORO2A, TBC1D2, GABBR2	74-Holstein	320	125	4	Angus, Belgian Blue, Holstein, Nellore	European, Zebu
8	66.875-66.875	4	Braunvieh	European	Rothammer et al 2013	0		35-Braunvieh	324	126	2	Belgian Blue, Braunvieh	European
8	67.789-67.789	6	Belgian Blue	European	Druet et al 2013	0		49-Belgian Blue	325	126	2	Belgian Blue, Braunvieh	European
8	70.393-70.393	5.72	Simmental	European	Ramey et al 2013	1	PDLIM2	41-Simmental	326	127	2	Angus, Simmental	European
8	70.09-71.004	4.51	Angus	European	MacEachern et al 2009a, Porto-Neto et al 2013, Ramey et al 2013	14	LOC537068, SLC39A14, PPP3CC, SORBS3, PDLIM2, LOC616117, KIAA1967, BIN3, EGR3, PEBP4, RHOBTB2, LOC785867, LOC613985, LOC784541	19-Angus	327	127	2	Angus, Simmental	European
8	70.337-73.6	5.32	Holstein	European	Druet et al 2013, Glick et al 2012, MacEachern et al 2009a, Xu et al 2014	35	PPP3CC, SORBS3, PDLIM2, LOC616117, KIAA1967, BIN3, EGR3, PEBP4, RHOBTB2, LOC785867, LOC613985, LOC784541, MGC139169, LOC100336666, LOC781763, MGC139169, CHMP7, CHMP7, R3HCC1, LOXL2, ENTPD4, SLC25A37, SLC25A37, NKX3-1, STC1, LOC100294942, LOC539009, ADAM28, ADAMDEC1, IGHM, LOC100335975, NEF3, NEFL, LOC100297352, DOCK5	75-Holstein	328	128	3	Belgian Blue, Holstein, Nellore	European, Zebu
8	73.632-73.632	6	Belgian Blue	European	Druet et al 2013	1	DOCK5	50-Belgian Blue	329	128	3	Belgian Blue, Holstein, Nellore	European, Zebu
8	72.622-76.28	4.81	Nellore	Zebu	Porto-Neto et al 2013, Porto-Neto et al 2014, Somavilla et al 2014	30	IGHM, LOC100335975, NEF3, NEFL, LOC100297352, DOCK5, GNRH1, KCTD9, CDCA2, LOC100337045, EBF2, MIR2404-2, PPP2R2A, BNIP3L, PNMA2, DPYSL2, LOC100335438, ADRA1A, STMN4, TRIM35, PTK2B, PTK2B, CHRNA2, EPHX2, LOC781381, GULO, APTX, DNAJA1, SMU1, B4GALT1	16-Nellore	330	128	3	Belgian Blue, Holstein, Nellore	European, Zebu
8	78.61-79.677	4.57	Holstein	European	Kim et al 2013, Porto-Neto et al 2013, Rothammer et al 2013	2	SLC28A3, NTRK2	76-Holstein	331	129	1	Holstein	European
8	83.628-84.842	6	Belgian Blue	European	Druet et al 2013	9	LOC789977, LOC508357, HSD17B3, SLC35D2, ZNF367, LOC100140121, HABP4, CDC14B, C8H9orf21	51-Belgian Blue	332	130	1	Belgian Blue	European
8	88.25-88.555	6	Holstein	European	Lee et al 2014, Zhao et al 2015	1	SYK	77-Holstein	333	131	2	Angus, Holstein	European
8	87.944-88.894	4.18	Angus	European	Druet et al 2013, Kim et al 2015b, Porto-Neto et al 2013	4	AUH, LOC614732, SYK, DIRAS2	20-Angus	334	131	2	Angus, Holstein	European
8	91.75-93.363	8.56	Angus	European	Druet et al 2013, Kim et al 2015b, Porto-Neto et al 2013, Utsunomiya et al 2013, Xu et al 2014, Zhao et al 2015	16	LOC100336882, TMEFF1, MURC, LOC515209, LOC530653, LOC786798, MRPL50, ZNF189, ALDOB, LOC786832, LOC786832, RNF20, GRIN3A, PPP3R2, LOC781151, LOC530677	21-Angus	335	132	3	Angus, Belgian Blue, Holstein	European
8	91.155-94.99	8.57	Holstein	European	Glick et al 2012, Kim et al 2013, Lee et al 2014, Porto-Neto et al 2013	22	SPIN1, LOC100295509, LOC100298873, CDK20, FBXW12, LOC100336882, TMEFF1, MURC, LOC515209, LOC530653, LOC786798, MRPL50, ZNF189, ALDOB, LOC786832, LOC786832, RNF20, GRIN3A, PPP3R2, LOC781151, LOC530677, CYLC2	78-Holstein	336	132	3	Angus, Belgian Blue, Holstein	European
8	94.974-96.83	8	Belgian Blue	European	Druet et al 2013, Rothammer et al 2013	16	LOC100337180, SMC2, LOC786765, LOC789817, LOC789815, LOC789938, LOC789943, LOC789812, LOC513099, LOC789792, LOC789787, LOC789782, LOC789766, NIPSNAP3A, ABCA1, LOC100336446	52-Belgian Blue	337	132	3	Angus, Belgian Blue, Holstein	European
8	101.274-102.214	4	Braunvieh	European	Rothammer et al 2013	7	PALM2-AKAP2, LOC614478, TXN, TXNDC8, SVEP1, MUSK, LPAR1	36-Braunvieh	338	133	1	Braunvieh	European
8	105.009-105.009	6	Belgian Blue	European	Druet et al 2013	1	AMBP	53-Belgian Blue	339	134	5	Belgian Blue, Charolais, Holstein, Limousin, Simmental	European
8	104.99-105.155	8.84	Holstein	European	Druet et al 2013, Lee et al 2014, Rothammer et al 2013	5	ZNF618, AMBP, LOC510819, COL27A1, MIR455	79-Holstein	340	134	5	Belgian Blue, Charolais, Holstein, Limousin, Simmental	European
8	105.845-108.25	12	Simmental	European	Bomba et al 2015, Qanbari et al 2014, Zhao et al 2015	6	TNFSF8, TNC, PAPPA, RPS27A, ASTN2, TRIM32	42-Simmental	341	134	5	Belgian Blue, Charolais, Holstein, Limousin, Simmental	European
8	107.61-107.75	3.84	Charolais	European	Xu et al 2014, Zhao et al 2015	2	ASTN2, TRIM32	14-Charolais	342	134	5	Belgian Blue, Charolais, Holstein, Limousin, Simmental	European
8	107.736-107.878	8	Belgian Blue	European	Druet et al 2013, Rothammer et al 2013	1	ASTN2	53-Belgian Blue	339	134	5	Belgian Blue, Charolais, Holstein, Limousin, Simmental	European
8	107.736-108.566	7.33	Holstein	European	Druet et al 2013, Porto-Neto et al 2013, Rothammer et al 2013, Xu et al 2014, Zhao et al 2015	1	ASTN2	79-Holstein	340	134	5	Belgian Blue, Charolais, Holstein, Limousin, Simmental	European
8	107.75-109.068	3.75	Limousin	European	Porto-Neto et al 2013, Zhao et al 2015	2	ASTN2, TLR4	16-Limousin	343	134	5	Belgian Blue, Charolais, Holstein, Limousin, Simmental	European
8	112.737-112.737	4	Braunvieh	European	Rothammer et al 2013	0		37-Braunvieh	344	135	1	Braunvieh	European
9	1.486-1.725	4.88	Hanwoo	European	Choi et al 2015, Ramey et al 2013	0		6-Hanwoo	345	136	2	Hanwoo, Nellore	European, Zebu
9	0.975-2.382	4.82	Nellore	Zebu	Perez Obrien et al 2014, Somavilla et al 2014	0		17-Nellore	346	136	2	Hanwoo, Nellore	European, Zebu
9	6.536-6.849	3.57	Holstein	European	Pan et al 2013, Porto-Neto et al 2013	1	LOC788012	80-Holstein	347	137	1	Holstein	European
9	9.925-11.338	4.41	Holstein	European	Druet et al 2013, Lee et al 2014, Porto-Neto et al 2013	6	MGC137021, SMAP1, B3GAT2, OGFRL1, MIR30F, MIR30A	81-Holstein	348	138	2	Belgian Blue, Holstein	European
9	12.151-13.091	8	Belgian Blue	European	Druet et al 2013, Rothammer et al 2013	4	KCNQ5, LOC616454, OOEP, LOC100337502	54-Belgian Blue	349	138	2	Belgian Blue, Holstein	European
9	23.17-25.387	7.43	Holstein	European	Bomba et al 2015, Glick et al 2012, Porto-Neto et al 2013, Xu et al 2014	20	UBE2CBP, DOPEY1, PGM3, RWDD2A, ME1, PRSS35, LOC100337082, SNAP91, LOC783071, LOC531898, LOC535392, LOC100140348, ECHDC1, RNF146, RSPO3, LOC100337123, LOC524129, LOC783157, C6orf173, LOC100337311	82-Holstein	350	139	1	Holstein	European
9	32.155-35.09	6.86	Holstein	European	Bomba et al 2015, Lee et al 2014, Xu et al 2014	32	MAN1A1, LOC541122, MCM9, ASF1A, LOC537625, PLN, SLC35F1, NUS1, NEPN, GOPC, LOC100298760, LOC100336768, VGLL2, LOC524074, C9H6ORF189, KPNA5, ZUFSP, RSPH4A, LOC100336222, SULT1C4, RWDD1, LOC100297223, FAM26D, BET3L, LOC616158, LOC616136, DSE, TSPYL1, TSPYL4, NT5DC1, COL10A1, FRK	83-Holstein	351	140	1	Holstein	European
9	41.705-42.801	6.57	Holstein	European	Larkin et al 2012, Lee et al 2014, Porto-Neto et al 2013	11	ARMC2, FOXO3, LACE1, RPS4Y2, SNX3, NR2E1, LOC100138055, LOC505856, OSTM1, LOC524507, SEC63	84-Holstein	352	141	5	Angus, Hereford, Holstein, Limousin, Simmental	European
9	42.531-43.75	3.75	Limousin	European	Porto-Neto et al 2013, Zhao et al 2015	10	LOC505856, OSTM1, LOC524507, SEC63, SCML4, SOBP, PDSS2, BEND3, C9H6ORF203, MGC127538	17-Limousin	353	141	5	Angus, Hereford, Holstein, Limousin, Simmental	European
9	42.056-46.25	3.77	Hereford	European	Porto-Neto et al 2013, Zhao et al 2015	29	FOXO3, LACE1, RPS4Y2, SNX3, NR2E1, LOC100138055, LOC505856, OSTM1, LOC524507, SEC63, SCML4, SOBP, PDSS2, BEND3, C9H6ORF203, MGC127538, QRSL1, RTN4IP1, LOC526200, ATG5, LOC100336714, PRDM1, PREP, LOC100336854, LOC100296447, POPDC3, BVES, LIN28B, HACE1	10-Hereford	354	141	5	Angus, Hereford, Holstein, Limousin, Simmental	European
9	43.46-45.673	6	Simmental	European	Qanbari et al 2014	13	MGC127538, QRSL1, RTN4IP1, LOC526200, ATG5, LOC100336714, PRDM1, PREP, LOC100336854, LOC100296447, POPDC3, BVES, LIN28B	43-Simmental	355	141	5	Angus, Hereford, Holstein, Limousin, Simmental	European
9	45.644-45.644	3.84	Holstein	European	Druet et al 2013, Larkin et al 2012	1	LIN28B	84-Holstein	352	141	5	Angus, Hereford, Holstein, Limousin, Simmental	European
9	46.161-47.355	4.12	Angus	European	Porto-Neto et al 2013, Xu et al 2014, Zhao et al 2015	1	LOC783945	22-Angus	356	141	5	Angus, Hereford, Holstein, Limousin, Simmental	European
9	49.072-51.25	8	Simmental	European	Bomba et al 2015, Rothammer et al 2013, Zhao et al 2015	16	LOC100336961, LOC100336974, LOC518885, ASCC3, LOC100337184, LOC100297034, SIM1, LOC100297108, PRDM13, LOC100335752, CCNC, LOC782657, USP45, SFRS18, COQ3, LOC783090	44-Simmental	357	142	4	Braunvieh, Holstein, Nellore, Simmental	European, Zebu
9	50.925-52.743	6.57	Holstein	European	Larkin et al 2012, Lee et al 2014, Porto-Neto et al 2013	8	CCNC, LOC782657, USP45, SFRS18, COQ3, LOC783090, FBXL4, POU3F2	85-Holstein	358	142	4	Braunvieh, Holstein, Nellore, Simmental	European, Zebu
9	49.91-55.096	5.9	Nellore	Zebu	Perez Obrien et al 2014, Porto-Neto et al 2013, Somavilla et al 2014	24	ASCC3, LOC100337184, LOC100297034, SIM1, LOC100297108, PRDM13, LOC100335752, CCNC, LOC782657, USP45, SFRS18, COQ3, LOC783090, FBXL4, POU3F2, INPP5F, LOC532916, KLHL32, NDUFAF4, GPR63, FHL5, LOC515894, FUT9, LOC782007	18-Nellore	359	142	4	Braunvieh, Holstein, Nellore, Simmental	European, Zebu
9	56.022-56.022	4	Braunvieh	European	Rothammer et al 2013	0		38-Braunvieh	360	142	4	Braunvieh, Holstein, Nellore, Simmental	European, Zebu
9	60.114-60.114	3.57	Holstein	European	Larkin et al 2012, Porto-Neto et al 2013	0		86-Holstein	361	143	1	Holstein	European
9	65.486-66.755	9.57	Holstein	European	Larkin et al 2012, Lee et al 2014, Porto-Neto et al 2013	9	TBX18, LOC100336390, LOC512152, MRAP2, CYB5R4, CYB5R4, RIPPLY2, LOC100295805, THEMIS	87-Holstein	362	144	1	Holstein	European
9	70.275-70.275	4	Braunvieh	European	Rothammer et al 2013	1	AKAP7	39-Braunvieh	363	145	3	Belgian Blue, Braunvieh, Holstein	European
9	71.769-71.769	6	Belgian Blue	European	Druet et al 2013	0		55-Belgian Blue	364	145	3	Belgian Blue, Braunvieh, Holstein	European
9	72.202-73.393	5.57	Holstein	European	Larkin et al 2012, Porto-Neto et al 2013, Rothammer et al 2013	6	EYA4, TCF21, TBPL1, SLC2A12, SLC2A12, SGK1	88-Holstein	365	145	3	Belgian Blue, Braunvieh, Holstein	European
9	75.889-75.892	6	Simmental	European	Qanbari et al 2014	1	PEX7	45-Simmental	366	146	2	Holstein, Simmental	European
9	77.25-78.25	6	Holstein	European	Larkin et al 2012, Zhao et al 2015	8	NHSL1, CCDC28A, ECT2L, REPS1, C9H6ORF115, HECA, TXLNB, CITED2	89-Holstein	367	146	2	Holstein, Simmental	European
9	80.96-83.837	9.57	Holstein	European	Larkin et al 2012, Lee et al 2014, Porto-Neto et al 2013, Zhao et al 2015	14	HIVEP2, LOC100337299, LOC100337444, ADAT2, PEX3, FUCA2, PHACTR2, LTV1, C9H6orf94, PLAGL1, SF3B5, STX11, UTRN, LOC100294980	90-Holstein	368	147	2	Holstein, Simmental	European
9	85.101-85.101	5	Simmental	European	Qanbari et al 2011, Rothammer et al 2013	1	LOC528523	46-Simmental	369	147	2	Holstein, Simmental	European
9	86.5-88.386	3.58	Brown Swiss	European	Porto-Neto et al 2013, Qanbari et al 2011	19	SASH1, UST, MAP3K7IP2, ZC3H12D, PPIL4, MGC133692, KATNA1, LATS1, NUP43, PCMT1, LRP11, LOC100299874, RAET1G, LOC100336810, ULBP27, ULBP1, LOC100336835, LOC786867, PPP1R14C	17-Brown Swiss	370	148	4	Braunvieh, Brown Swiss, Holstein, Simmental	European
9	90.365-90.705	4	Braunvieh	European	Rothammer et al 2013	2	SYNE1, LOC100337096	40-Braunvieh	371	148	4	Braunvieh, Brown Swiss, Holstein, Simmental	European
9	87.457-94.553	13.57	Holstein	European	Bomba et al 2015, Glick et al 2012, Kim et al 2013, Larkin et al 2012, Porto-Neto et al 2013, Rothammer et al 2013, Zhao et al 2015	53	UST, MAP3K7IP2, ZC3H12D, PPIL4, MGC133692, KATNA1, LATS1, NUP43, PCMT1, LRP11, LOC100299874, RAET1G, LOC100336810, ULBP27, ULBP1, LOC100336835, LOC786867, PPP1R14C, PPP1R14C, IYD, LOC100336893, LOC785982, LOC100336915, PLEKHG1, LOC100336955, MTHFD1L, AKAP12, ZBTB2, RMND1, LOC540698, LOC616198, LOC787062, ESR1, LOC100337072, SYNE1, LOC100337096, LOC782134, VIP, FBXO5, MTRF1L, RGS17, LOC511653, LOC…	91-Holstein	372	148	4	Braunvieh, Brown Swiss, Holstein, Simmental	European
9	91.393-92.473	5	Simmental	European	Bomba et al 2015, Rothammer et al 2013	4	LOC510904, OPRM1, IPCEF1, CNKSR3	47-Simmental	373	148	4	Braunvieh, Brown Swiss, Holstein, Simmental	European
9	100.155-104.355	14.57	Holstein	European	Larkin et al 2012, Lee et al 2014, Porto-Neto et al 2013, Rothammer et al 2013, Zhao et al 2015	23	LOC100336821, QKI, LOC100295785, LOC100336255, LOC783029, MGC134132, PDE10A, T, SFT2D1, BRP44L, RPS6KA2, RNASET2, FGFR1OP, CCR6, GPR31, TTLL2, UNC93A, MLLT4, KIF25, FRMD1, LOC788572, LOC787318, SMOC2	92-Holstein	374	149	5	Belgian Blue, Braunvieh, Holstein, Nellore, Simmental	European, Zebu
9	103.657-103.657	6	Belgian Blue	European	Druet et al 2013	0		56-Belgian Blue	375	149	5	Belgian Blue, Braunvieh, Holstein, Nellore, Simmental	European, Zebu
9	102.567-104.846	4.82	Nellore	Zebu	Perez Obrien et al 2014, Somavilla et al 2014	18	T, SFT2D1, BRP44L, RPS6KA2, RNASET2, FGFR1OP, CCR6, GPR31, TTLL2, UNC93A, MLLT4, KIF25, FRMD1, LOC788572, LOC787318, SMOC2, LOC100337190, THBS2	19-Nellore	376	149	5	Belgian Blue, Braunvieh, Holstein, Nellore, Simmental	European, Zebu
9	103.603-105.371	5	Simmental	European	Qanbari et al 2014, Rothammer et al 2013	13	MLLT4, KIF25, FRMD1, LOC788572, LOC787318, SMOC2, LOC100337190, THBS2, WDR27, C6orf120, PHF10, TCTE3, C9H6ORF70	48-Simmental	377	149	5	Belgian Blue, Braunvieh, Holstein, Nellore, Simmental	European, Zebu
9	104.489-104.489	4	Braunvieh	European	Rothammer et al 2013	0		41-Braunvieh	378	149	5	Belgian Blue, Braunvieh, Holstein, Nellore, Simmental	European, Zebu
10	3.141-3.585	3.77	Hereford	European	Porto-Neto et al 2013, Zhao et al 2015	1	KCNN2	11-Hereford	379	150	1	Hereford	European
10	9.439-9.439	6	Belgian Blue	European	Druet et al 2013	1	SCAMP1	57-Belgian Blue	380	151	4	Belgian Blue, Holstein, Romagnola, Simmental	European
10	10.487-11.25	6	Simmental	European	Qanbari et al 2014, Zhao et al 2015	5	PAPD4, CMYA5, MTX3, THBS4, SERINC5	49-Simmental	381	151	4	Belgian Blue, Holstein, Romagnola, Simmental	European
10	12.744-13.881	3.2	Romagnola	European	Druet et al 2013, Gibbs et al 2009	10	LOC100336680, DIS3L, TIPIN, MAP2K1, SNAPC5, RPL4, ZWILCH, LCTL, SMAD6, SMAD3	4-Romagnola	382	151	4	Belgian Blue, Holstein, Romagnola, Simmental	European
10	11.555-15.755	12.9	Holstein	European	Kim et al 2013, Lee et al 2014, Porto-Neto et al 2013, Qanbari et al 2010	46	GPR137C, TXNDC16, PTGER2, SPG21, MTFMT, OSTBETA, RASL12, LOC527160, LOC783141, PDCD7, CLPX, LOC100336614, PARP16, IGDCC3, IGDCC4, DPP8, PTPLAD1, C10H15orf44, SLC24A1, DENND4A, MIR2290, RAB11A, LOC100336680, DIS3L, TIPIN, MAP2K1, SNAPC5, RPL4, ZWILCH, LCTL, SMAD6, SMAD3, MGC152585, IQCH, LOC535251, MAP2K5, LOC100295586, LBXCOR1, PIAS1, CALML4, CLN6, FEM1B, ITGA11, LOC615274, ANP32A, SPESP1	93-Holstein	383	151	4	Belgian Blue, Holstein, Romagnola, Simmental	European
10	23.255-25.25	6	Simmental	European	Qanbari et al 2014, Zhao et al 2015	112	LOC100296392, LOC513731, LOC786594, LOC786608, LOC786636, LOC100296102, LOC100296136, LOC786717, LOC100296249, LOC786802, LOC100300971, LOC100296357, LOC786881, LOC616518, LOC616529, LOC505269, LOC789653, LOC787197, LOC100300223, LOC100297060, LOC521563, LOC100335575, LOC100297024, LOC787025, LOC528607, LOC100296910, LOC616123, LOC100335464, LOC100296752, LOC100296683, LOC100336622, LOC100336634,…	50-Simmental	384	152	2	Holstein, Simmental	European
10	24.657-24.657	5.55	Brahman	Zebu	Ramey et al 2013	0		3-Brahman	385	153	5	Angus, Belgian Blue, Brahman, Holstein, Simmental	European, Zebu
10	22.275-27.255	9	Holstein	European	Lee et al 2014, Zhao et al 2015	246	LOC100296248, LOC505232, LOC788644, LOC100296496, LOC100295736, LOC100295645, LOC100295674, LOC407199, BVD1.23, LOC100296334, LOC100296188, LOC100299480, LOC788962, LOC100299557, LOC506959, BVd1.22, LOC616138, BVd1.17, LOC100296565, LOC100335339, LOC100298293, LOC100298391, LOC100298486, LOC100336799, LOC100298572, LOC100298610, LOC100298660, LOC785752, LOC618831, LOC100298823, LOC100298870, BVd1…	94-Holstein	386	152	2	Holstein, Simmental	European
10	27.148-27.863	6	Belgian Blue	European	Druet et al 2013	33	LOC530485, LOC509128, LOC784455, LOC617084, LOC509309, LOC510676, LOC515867, LOC531304, LOC784706, LOC784745, LOC784778, LOC516054, LOC784908, LOC100139489, LOC787134, LOC523062, LOC512103, LOC505186, LOC788100, LOC788129, LOC788146, LOC513582, LOC787306, LOC787247, LOC517252, LOC781843, LOC100140382, LOC781758, LOC781713, LOC100300401, LOC785723, LOC785683, LOC785647	58-Belgian Blue	387	153	5	Angus, Belgian Blue, Brahman, Holstein, Simmental	European, Zebu
10	27.126-31.504	3.43	Angus	European	Kim et al 2015b, Porto-Neto et al 2013	73	LOC784332, LOC530485, LOC509128, LOC784455, LOC617084, LOC509309, LOC510676, LOC515867, LOC531304, LOC784706, LOC784745, LOC784778, LOC516054, LOC784908, LOC100139489, LOC787134, LOC523062, LOC512103, LOC505186, LOC788100, LOC788129, LOC788146, LOC513582, LOC787306, LOC787247, LOC517252, LOC781843, LOC100140382, LOC781758, LOC781713, LOC100300401, LOC785723, LOC785683, LOC785647, LOC785623, LOC10…	23-Angus	388	153	5	Angus, Belgian Blue, Brahman, Holstein, Simmental	European, Zebu
10	30.509-30.509	6	Simmental	European	Qanbari et al 2011	1	AQR	51-Simmental	389	153	5	Angus, Belgian Blue, Brahman, Holstein, Simmental	European, Zebu
10	30.25-32.875	9.57	Holstein	European	Lee et al 2014, Porto-Neto et al 2013, Zhao et al 2015	7	GJD2, ACTC1, AQR, LOC786537, ATPBD4, C10H15orf41, MEIS2	95-Holstein	390	153	5	Angus, Belgian Blue, Brahman, Holstein, Simmental	European, Zebu
10	36.575-39.734	12.59	Holstein	European	Bomba et al 2015, Druet et al 2013, Lee et al 2014, Porto-Neto et al 2013, Qanbari et al 2010, Xu et al 2014	39	DLL4, CHAC1, INO80, SUMO1, EXD1, CHP, OIP5, NUSAP1, NDUFAF1, RTF1, ITPKA, RPAP1, TYRO3, MGA, LOC616127, MAPKBP1, JMJD7, JMJD7-PLA2G4B, LOC531014, EHD4, PLA2G4E, PLA2G4D, PLA2G4F, VPS39, TMEM87A, GANC, CAPN3, ZFP106, SNAP23, LRRC57, HAUS2, STARD9, CDAN1, TTBK2, UBR1, TMEM62, CCNDBP1, EPB42, LOC100296087	96-Holstein	391	154	1	Holstein	European
10	40.58-43.25	6	Angus	European	Kim et al 2015b, Zhao et al 2015	16	LOC100296164, LOC618806, RPS29, PPIL5, RPL36AL, MGAT2, KTU, POLE2, KLHDC1, KLHDC2, SDCCAG1, ARF6, LOC100294979, MGC159550, SOS2, L2HGDH	24-Angus	392	155	2	Angus, Simmental	European
10	43.657-45.513	9	Simmental	European	Bomba et al 2015, Qanbari et al 2014	19	NIN, ABHD12B, PYGL, TRIM9, LOC100335253, TMX1, FRMD6, GNG2, C10H14ORF166, NID2, LOC613519, PTGDR, PLEKHO2, PIF1, LOC100336855, RBPMS2, LOC524677, ZNF609, LOC100336129	52-Simmental	393	155	2	Angus, Simmental	European
10	46.652-46.652	4	Braunvieh	European	Rothammer et al 2013	0		42-Braunvieh	394	156	3	Braunvieh, Holstein, Nellore	European, Zebu
10	45.797-47.79	4.82	Nellore	Zebu	Perez Obrien et al 2014, Somavilla et al 2014	18	CSNK1G1, PPIB, SNX22, SNX1, FAM96A, DAPK2, HERC1, FBXL22, USP3, CA12, APH1B, RAB8B, RPS27L, LACTB, TPM1, LOC100336949, TLN2, MIR190A	20-Nellore	395	156	3	Braunvieh, Holstein, Nellore	European, Zebu
10	46.737-53.386	14.32	Holstein	European	Kim et al 2013, Larkin et al 2012, Qanbari et al 2010, Rothammer et al 2013, Zhao et al 2015	31	CA12, APH1B, RAB8B, RPS27L, LACTB, TPM1, LOC100336949, TLN2, MIR190A, FAM148A, LOC529823, VPS13C, RORA, NARG2, ANXA2, FOXB1, BNIP2, GTF2A2, GCNT3, LOC538402, MYO1E, CCNB2, RNF111, SLTM, LOC524749, ADAM10, LIPC, AQP9, ALDH1A2, GRINL1A, TCF12	97-Holstein	396	156	3	Braunvieh, Holstein, Nellore	European, Zebu
10	56.297-56.774	11.32	Holstein	European	Kim et al 2013, Larkin et al 2012, Qanbari et al 2010, Rothammer et al 2013	2	LOC100337128, WDR72	98-Holstein	397	157	3	Gir, Holstein, Simmental	European, Zebu
10	58.582-59.125	3.87	Gir	Zebu	Liao et al 2013, Perez Obrien et al 2014	7	TMOD3, LOC100336569, TMOD2, LYSMD2, SCG3, DMXL2, GLDN	9-Gir	398	157	3	Gir, Holstein, Simmental	European, Zebu
10	59.265-60.75	8.72	Simmental	European	Ramey et al 2013, Zhao et al 2015	13	CYP19A1, LOC503858, TNFAIP8L3, AP4E1, LOC530325, TRPM7, USP50, USP8, LOC100336638, HDC, GABPB1, SLC27A2, ATP8B4	53-Simmental	399	157	3	Gir, Holstein, Simmental	European, Zebu
10	61.275-61.75	12.44	Holstein	European	Gibbs et al 2009, Kim et al 2013, Larkin et al 2012, Lee et al 2014, Porto-Neto et al 2013, Zhao et al 2015	7	GALK2, COPS2, LOC100336681, SHC4, LOC613512, EID1, LOC536117	99-Holstein	400	158	3	Braunvieh, Charolais, Holstein	European
10	61.25-63.409	4.01	Charolais	European	Gibbs et al 2009, Zhao et al 2015	15	GALK2, COPS2, LOC100336681, SHC4, LOC613512, EID1, LOC536117, LOC100336391, FBN1, DUT, bsc1, LOC100336358, MYEF2, SLC24A5, SEMA6D	15-Charolais	401	158	3	Braunvieh, Charolais, Holstein	European
10	62.668-63.664	4	Braunvieh	European	Rothammer et al 2013	1	SEMA6D	43-Braunvieh	402	158	3	Braunvieh, Charolais, Holstein	European
10	66.639-74.001	21.74	Holstein	European	Druet et al 2013, Kim et al 2013, Larkin et al 2012, Lee et al 2014, Makina et al 2015, Porto-Neto et al 2013, Qanbari et al 2010, Rothammer et al 2013, Xu et al 2014, Zhao et al 2015	61	BMP4, CDKN3, CNIH, GMFB, CGRRF1, SAMD4A, MIR2292, LOC100297647, GCH1, WDHD1, SOCS4, MAPK1IP1L, LGALS3, SCN3B, DLGAP5, FBXO34, LOC538831, TBPL2, KTN1, LOC100337503, MGC157372, OTX2, EXOC5, MUDENG, NAA30, LOC614197, SLC35F4, C10H14orf37, ACTR10, PSMA3, ARID4A, TOMM20L, TIMM9, KIAA0586, DACT1, LOC100297238, LOC523049, DAAM1, GPR135, MGC128929, JKAMP, C10H14orf38, RTN1, LOC781059, LOC100300556, LOC53…	100-Holstein	403	159	3	Belgian Blue, Holstein, Simmental	European
10	70.957-71.004	6	Belgian Blue	European	Druet et al 2013	1	KIAA0586	59-Belgian Blue	404	159	3	Belgian Blue, Holstein, Simmental	European
10	72.926-72.926	5.72	Simmental	European	Ramey et al 2013	1	LOC781491	54-Simmental	405	159	3	Belgian Blue, Holstein, Simmental	European
10	73.759-74.383	6	Belgian Blue	European	Druet et al 2013	3	PRKCH, HIF1A, SNAPC1	59-Belgian Blue	404	159	3	Belgian Blue, Holstein, Simmental	European
10	76.933-76.933	6	Belgian Blue	European	Druet et al 2013	0		60-Belgian Blue	406	160	1	Belgian Blue	European
10	91.97-93.45	3.57	Holstein	European	Flori et al 2009, Porto-Neto et al 2013	6	NRXN3, DIO2, LOC614366, LOC529746, PTTG1, TSHR	101-Holstein	407	161	1	Holstein	European
10	97.287-97.741	6	Simmental	European	Qanbari et al 2014	1	MIR2293	55-Simmental	408	162	1	Simmental	European
10	101.446-103.592	6	Simmental	European	Bomba et al 2015, Flori et al 2009	11	EML5, TTC8, FOXN3, LOC617365, TDP1, LOC787307, PSMC1, LOC100138828, CALM1, TTC7B, RPS6KA5	56-Simmental	409	163	2	Belgian Blue, Simmental	European
10	103.097-104.067	8	Belgian Blue	European	Druet et al 2013, Rothammer et al 2013	6	TTC7B, RPS6KA5, CASC4, CTDSPL2, EIF3J, SPG11	61-Belgian Blue	410	163	2	Belgian Blue, Simmental	European
11	0.758-3.593	4	Braunvieh	European	Rothammer et al 2013	44	KCNIP3, BCL2L11, LOC100336467, BUB1, TPC3, NPHP1, MALL, MAL, LOC617833, MRPS5, ZNF514, ZNF2, PROM2, LOC100336497, FAHD2A, GPAT2, ADRA2B, ASTL, DUSP2, STARD7, TMEM127, CIAO1, SNRNP200, LOC781566, ITPRIPL1, NCAPH, LOC511385, ARID5A, LOC618190, FER1L5, LMAN2L, CNNM4, CNNM3, LOC100296784, ANKRD39, SEMA4C, LOC618158, COX5B, ACTR1B, LOC783105, ZAP70, TMEM131, VWA3B, CNGA3	44-Braunvieh	411	164	2	Braunvieh, Holstein	European
11	3.036-4.416	9.43	Holstein	European	Bomba et al 2015, Kim et al 2013, Lee et al 2014, Porto-Neto et al 2013, Xu et al 2014	15	ZAP70, TMEM131, VWA3B, CNGA3, INPP4A, C11H2ORF64, UNC50, MGAT4A, LOC525174, TSGA10, LIPT1, MITD1, MRPL30, LYG2, TXNDC9	102-Holstein	412	164	2	Braunvieh, Holstein	European
11	8.205-10.946	8	Simmental	European	Bomba et al 2015, Rothammer et al 2013, Zhao et al 2015	45	LOC100337252, MRPS9, GPR45, TGFBRAP1, LOC540024, FHL2, LOC100335712, nk1R, POLE4, HK2, SEMA4F, LOC541185, DOK1, LOXL3, HTRA2, AUP1, DQX1, TLX2, PCGF1, LBX2, CCDC142, MRPL53, LOC516155, WBP1, INO80B, RTKN, WDR54, MGC134331, MGC152281, DCTN1, SLC4A4, LOC100335385, MTHFD2, MOBKL1B, BOLA3, TET3, LOC100337445, DGUOK, ACTG2, STAMBP, LOC789284, DUSP11, MIR2295, TPRKB, ALMS1	57-Simmental	413	165	2	Holstein, Simmental	European
11	9.476-12.905	8.3	Holstein	European	Gurgul et al 2015, Kim et al 2013, Lee et al 2014, Porto-Neto et al 2013	53	nk1R, POLE4, HK2, SEMA4F, LOC541185, DOK1, LOXL3, HTRA2, AUP1, DQX1, TLX2, PCGF1, LBX2, CCDC142, MRPL53, LOC516155, WBP1, INO80B, RTKN, WDR54, MGC134331, MGC152281, DCTN1, SLC4A4, LOC100335385, MTHFD2, MOBKL1B, BOLA3, TET3, LOC100337445, DGUOK, ACTG2, STAMBP, LOC789284, DUSP11, MIR2295, TPRKB, ALMS1, EGR4, FBXO41, CCT7, C11H2ORF7, SMYD5, LOC100335771, LOC786125, RAB11FIP5, MIR2294, SFXN5, EMX1, S…	103-Holstein	414	165	2	Holstein, Simmental	European
11	13.75-14.75	5	Simmental	European	Rothammer et al 2013, Zhao et al 2015	10	ADD2, TGFA, FAM136A, XDH, LOC100299845, SRD5A2, MEMO1, RPL36A, DPY30, SPAST	58-Simmental	415	166	2	Holstein, Simmental	European
11	15.725-15.755	6	Holstein	European	Lee et al 2014	1	LTBP1	104-Holstein	416	166	2	Holstein, Simmental	European
11	18.285-18.285	6	Belgian Blue	European	Druet et al 2013	0		62-Belgian Blue	417	167	3	Belgian Blue, Holstein, Simmental	European
11	18.897-21.975	9.51	Holstein	European	Bomba et al 2015, Larkin et al 2012, Lee et al 2014, Porto-Neto et al 2013	29	CRIM1, LOC100299092, VIT, STRN, HEATR5B, CCDC75, EIF2AK2, SULT6B1, CEBPZ, C11H2orf56, PRKD3, QPCT, CDC42EP3, FAM82A1, CYP1B1, LOC100140212, HNRPLL, LOC782437, GALM, SFRS7, LOC521269, GEMIN6, DHX57, MORN2, LOC100335703, SOS1, CDKL4, LOC782845, MAP4K3	105-Holstein	418	167	3	Belgian Blue, Holstein, Simmental	European
11	19.829-24.75	8	Simmental	European	Bomba et al 2015, Rothammer et al 2013, Zhao et al 2015	23	QPCT, CDC42EP3, FAM82A1, CYP1B1, LOC100140212, HNRPLL, LOC782437, GALM, SFRS7, LOC521269, GEMIN6, DHX57, MORN2, LOC100335703, SOS1, CDKL4, LOC782845, MAP4K3, TMEM178, THUMPD2, SLC8A1, PKDCC, EML4	59-Simmental	419	167	3	Belgian Blue, Holstein, Simmental	European
11	28.189-28.189	4	Braunvieh	European	Rothammer et al 2013	1	PRKCE	45-Braunvieh	420	168	5	Belgian Blue, Braunvieh, Brown Swiss, Nellore, Simmental	European, Zebu
11	28.261-28.261	6	Brown Swiss	European	Qanbari et al 2011, Ramey et al 2013	1	PRKCE	18-Brown Swiss	421	168	5	Belgian Blue, Braunvieh, Brown Swiss, Nellore, Simmental	European, Zebu
11	27.769-29.799	5	Simmental	European	Bomba et al 2015, Rothammer et al 2013	15	SRBD1, PRKCE, EPAS1, MGC134516, ATP6V1E2, RHOQ, PIGF, CRIPT, SOCS5, MCFD2, TTC7A, LOC100297344, EPCAM, MSH2, KCNK12	60-Simmental	422	168	5	Belgian Blue, Braunvieh, Brown Swiss, Nellore, Simmental	European, Zebu
11	29.046-30.776	8	Belgian Blue	European	Druet et al 2013, Rothammer et al 2013	13	SOCS5, MCFD2, TTC7A, LOC100297344, EPCAM, MSH2, KCNK12, MSH6, FBXO11, FOXN2, KLRAQ1, STON1, STON1-GTF2A1L	63-Belgian Blue	423	168	5	Belgian Blue, Braunvieh, Brown Swiss, Nellore, Simmental	European, Zebu
11	29.225-31.257	4.08	Nellore	Zebu	Porto-Neto et al 2013, Somavilla et al 2014	15	MCFD2, TTC7A, LOC100297344, EPCAM, MSH2, KCNK12, MSH6, FBXO11, FOXN2, KLRAQ1, STON1, STON1-GTF2A1L, LHCGR, RPL17, FSHR	21-Nellore	424	168	5	Belgian Blue, Braunvieh, Brown Swiss, Nellore, Simmental	European, Zebu
11	31.775-31.775	4	Braunvieh	European	Rothammer et al 2013	0		45-Braunvieh	420	168	5	Belgian Blue, Braunvieh, Brown Swiss, Nellore, Simmental	European, Zebu
11	34.931-37.405	4.82	Nellore	Zebu	Perez Obrien et al 2014, Somavilla et al 2014	13	LOC618008, LOC781337, ASB3, CHAC2, ERLEC1, GPR75, PSME4, ACYP2, LOC782317, SPTBN1, MIR2296, MIR2297, EML6	22-Nellore	425	169	2	Braunvieh, Nellore	European, Zebu
11	35.798-37.83	4	Braunvieh	European	Rothammer et al 2013	16	LOC781337, ASB3, CHAC2, ERLEC1, GPR75, PSME4, ACYP2, LOC782317, SPTBN1, MIR2296, MIR2297, EML6, RTN4, MGC139228, RPS27A, MTIF2	46-Braunvieh	426	169	2	Braunvieh, Nellore	European, Zebu
11	42.03-46.4	4.49	Holstein	European	Lee et al 2014, Porto-Neto et al 2013, Xu et al 2014	36	BCL11A, PAPOLG, REL, PUS10, LOC782479, PEX13, LOC538151, LOC521363, MRPL19, LOC615002, LOC528994, LOC785063, Sep-10, SH3RF3, EDAR, CCDC138, RANBP2, MGC142792, GCC2, LOC100300896, SULT1C2, LOC523898, SULT1C3, SLC5A7, LOC100296524, ST6GAL2, UXS1, ECRG4, NCK2, TTL, POLR1B, CHCHD5, LOC100295089, SLC20A1, CKAP2L, IL1A	106-Holstein	427	170	1	Holstein	European
11	50.053-50.053	6	Belgian Blue	European	Druet et al 2013	0		64-Belgian Blue	428	171	1	Belgian Blue	European
11	57.012-57.012	4	Braunvieh	European	Rothammer et al 2013	0		47-Braunvieh	429	172	1	Braunvieh	European
11	61.144-64.16	7.49	Holstein	European	Druet et al 2013, Lee et al 2014, Porto-Neto et al 2013, Xu et al 2014	17	LOC100300164, OTX1, LOC527992, MRPS24, MDH1, UGP2, VPS54, PELI1, LOC516629, AFTPH, SERTAD2, LOC785455, SLC1A4, CEP68, RAB1A, ACTR2, SPRED2	107-Holstein	430	173	5	Braunvieh, Hereford, Holstein, Limousin, Nellore	European, Zebu
11	61.75-64.098	3.75	Limousin	European	Gurgul et al 2015b, Porto-Neto et al 2013, Zhao et al 2015	14	LOC527992, MDH1, UGP2, VPS54, PELI1, LOC516629, AFTPH, SERTAD2, LOC785455, SLC1A4, CEP68, RAB1A, ACTR2, SPRED2	18-Limousin	431	173	5	Braunvieh, Hereford, Holstein, Limousin, Nellore	European, Zebu
11	63.25-63.25	4.34	Hereford	European	Gibbs et al 2009, Zhao et al 2015	0		12-Hereford	432	173	5	Braunvieh, Hereford, Holstein, Limousin, Nellore	European, Zebu
11	62.65-69.181	4	Braunvieh	European	Rothammer et al 2013	45	LOC516629, AFTPH, SERTAD2, LOC785455, SLC1A4, CEP68, RAB1A, ACTR2, SPRED2, MEIS1, LOC100139826, LOC786621, ETAA1, C1D, WDR92, PNO1, PPP3R1, CNRIP1, PLEK, FBXO48, APLF, PROKR1, ARHGAP25, BMP10, LOC509961, GKN2, GKN1, ANTXR1, GFPT1, NFU1, AAK1, ANXA4, GMCL1, SNRNP27, MXD1, LOC538522, PCBP1, C11H2orf42, TIA1, PCYOX1, SNRPG, EHD3, CAPN14, GALNT14, CAPN13	48-Braunvieh	433	173	5	Braunvieh, Hereford, Holstein, Limousin, Nellore	European, Zebu
11	66.831-66.928	4.08	Nellore	Zebu	Porto-Neto et al 2013, Somavilla et al 2014	2	FBXO48, APLF	23-Nellore	434	173	5	Braunvieh, Hereford, Holstein, Limousin, Nellore	European, Zebu
11	72.644-72.644	4	Braunvieh	European	Rothammer et al 2013	1	MAPRE3	49-Braunvieh	435	174	2	Braunvieh, Holstein	European
11	73.425-75.897	6.57	Holstein	European	Lee et al 2014, Porto-Neto et al 2013	24	KIF3C, ASXL2, DTNB, MIR1301, DNMT3A, POMC, EFR3B, DNAJC27, ADCY3, CENPO, LOC617088, NCOA1, LOC521706, MGC133709, LOC100125925, PFN4, TP53I3, SF3B14, FKBP1B, LOC785211, MFSD2B, UBXN2A, LOC518785, KLHL29	108-Holstein	436	174	2	Braunvieh, Holstein	European
11	83.426-83.426	3.57	Holstein	European	Glick et al 2012, Porto-Neto et al 2013	0		109-Holstein	437	175	1	Holstein	European
11	85.95-87.284	3.84	Holstein	European	Druet et al 2013, Glick et al 2012	14	LPIN1, NTSR2, LOC100297562, GREB1, E2F6, ROCK2, PQLC3, C11H2orf50, KCNF1, PDIA6, ATP6V1C2, NOL10, ODC1, HPCAL1	110-Holstein	438	176	1	Holstein	European
11	89.642-91.541	4	Braunvieh	European	Rothammer et al 2013	4	RNF144A, RSAD2, CMPK2, LOC100337354	50-Braunvieh	439	177	1	Braunvieh	European
11	98.139-98.139	6	Belgian Blue	European	Druet et al 2013	0		65-Belgian Blue	440	178	6	Angus, Belgian Blue, Braunvieh, Charolais, Holstein, Simmental	European
11	98.715-98.75	3.84	Charolais	European	Xu et al 2014, Zhao et al 2015	1	NAIF1	16-Charolais	441	178	6	Angus, Belgian Blue, Braunvieh, Charolais, Holstein, Simmental	European
11	97.25-101.184	9	Simmental	European	Qanbari et al 2014, Zhao et al 2015	86	FAM125B, LOC100337389, ZBTB43, ZBTB34, LOC100337410, RALGPS1, ANGPTL2, GARNL3, SLC2A8, ZNF79, RPL12, LRSAM1, LOC613747, STXBP1, LOC617116, PTRH1, TTC16, TOR2A, SH2D3C, CDK9, FPGS, ENG, LOC100337088, AK1, ST6GALNAC6, ST6GALNAC2, PIP5KL1, DPM2, FAM102A, NAIF1, SLC25A25, PTGES2, LCN2, C11H9orf16, CIZ1, DNM1, MIR199B, GOLGA2, LOC616324, TRUB2, COQ4, SLC27A4, URM1, CERCAM, ODF2, GLE1, SPTAN1, WDR34, S…	61-Simmental	442	178	6	Angus, Belgian Blue, Braunvieh, Charolais, Holstein, Simmental	European
11	99.823-100.742	3.43	Angus	European	Porto-Neto et al 2013, Ramey et al 2013	13	LOC617008, METTL11A, ASB6, PRRX2, PTGES, TOR1B, TOR1A, C11H9ORF78, USP20, FNBP1, GPR107, NCS1, HMCN2	25-Angus	443	178	6	Angus, Belgian Blue, Braunvieh, Charolais, Holstein, Simmental	European
11	95.802-106.455	6	Holstein	European	Lee et al 2014, Porto-Neto et al 2013, Xu et al 2014	234	OLFML2A, WDR38, RPL35, LOC100294848, ARPC5L, GOLGA1, SCAI, PPP6C, RABEPK, HSPA5, GAPVD1, MAPKAP1, PBX3, FAM125B, LOC100337389, ZBTB43, ZBTB34, LOC100337410, RALGPS1, ANGPTL2, GARNL3, SLC2A8, ZNF79, RPL12, LRSAM1, LOC613747, STXBP1, LOC617116, PTRH1, TTC16, TOR2A, SH2D3C, CDK9, FPGS, ENG, LOC100337088, AK1, ST6GALNAC6, ST6GALNAC2, PIP5KL1, DPM2, FAM102A, NAIF1, SLC25A25, PTGES2, LCN2, C11H9orf16, …	111-Holstein	444	178	6	Angus, Belgian Blue, Braunvieh, Charolais, Holstein, Simmental	European
11	104-104.346	6	Simmental	European	Qanbari et al 2014	14	NOTCH1, EGFL7, MIR126, AGPAT2, LOC539229, RPL9, ABO, SURF6, MED22, RPL7A, SURF1, SURF2, SURF4, LOC614899	61-Simmental	442	178	6	Angus, Belgian Blue, Braunvieh, Charolais, Holstein, Simmental	European
11	106.74-106.74	4	Braunvieh	European	Rothammer et al 2013	0		51-Braunvieh	445	178	6	Angus, Belgian Blue, Braunvieh, Charolais, Holstein, Simmental	European
12	1.275-2.611	3.8	Jersey	European	Porto-Neto et al 2013, Ramey et al 2013	2	TDRD3, DIAPH3	22-Jersey	446	179	1	Jersey	European
12	12.75-15.123	4.88	Angus	European	Druet et al 2013, Porto-Neto et al 2013, Xu et al 2014, Zhao et al 2015	10	TNFSF11, C12H13orf30, EPSTI1, DNAJC15, ENOX1, LOC100138599, CCDC122, LOC537649, SERP2, TSC22D1	26-Angus	447	180	5	Angus, Brown Swiss, Charolais, Holstein, Simmental	European
12	17-17.407	3.58	Brown Swiss	European	Porto-Neto et al 2013, Qanbari et al 2011	0		19-Brown Swiss	448	180	5	Angus, Brown Swiss, Charolais, Holstein, Simmental	European
12	13.525-21.405	12.62	Holstein	European	Gurgul et al 2015, Lee et al 2014, Porto-Neto et al 2013, Qanbari et al 2010, Rothammer et al 2013	58	ENOX1, LOC100138599, CCDC122, LOC537649, SERP2, TSC22D1, NUFIP1, LOC532698, LOC522140, GTF2F2, KCTD4, TPT1, SLC25A30, COG3, SPERT, SIAH3, ZC3H13, CPB2, LCP1, MGC165939, LRCH1, ESD, HTR2A, SUCLA2, NUDT15, MED4, LOC100296890, ITM2B, LOC506251, RB1, LPAR6, RCBTB2, CYSLTR2, FNDC3A, LOC788867, CDADC1, CAB39L, SETDB2, PHF11, RCBTB1, LOC783181, ARL11, EBPL, KPNA3, CLLD6, LOC100138596, TRIM13, KCNRG, MIR…	112-Holstein	449	180	5	Angus, Brown Swiss, Charolais, Holstein, Simmental	European
12	15.563-20.064	8	Simmental	European	Fan et al 2014, Qanbari et al 2014, Rothammer et al 2013	38	SLC25A30, COG3, SPERT, SIAH3, ZC3H13, CPB2, LCP1, MGC165939, LRCH1, ESD, HTR2A, SUCLA2, NUDT15, MED4, LOC100296890, ITM2B, LOC506251, RB1, LPAR6, RCBTB2, CYSLTR2, FNDC3A, LOC788867, CDADC1, CAB39L, SETDB2, PHF11, RCBTB1, LOC783181, ARL11, EBPL, KPNA3, CLLD6, LOC100138596, TRIM13, KCNRG, MIR16A, MIR15A	62-Simmental	450	180	5	Angus, Brown Swiss, Charolais, Holstein, Simmental	European
12	18.155-18.155	12.62	Holstein	European	Gurgul et al 2015, Lee et al 2014, Porto-Neto et al 2013, Qanbari et al 2010, Rothammer et al 2013	0		112-Holstein	449	180	5	Angus, Brown Swiss, Charolais, Holstein, Simmental	European
12	19.75-19.813	3.84	Charolais	European	Xu et al 2014, Zhao et al 2015	0		17-Charolais	451	180	5	Angus, Brown Swiss, Charolais, Holstein, Simmental	European
12	26.058-26.058	5.72	Simmental	European	Ramey et al 2013	1	NBEA	63-Simmental	452	181	3	Angus, Holstein, Simmental	European
12	26.058-27.344	3.43	Angus	European	Porto-Neto et al 2013, Ramey et al 2013	1	NBEA	27-Angus	453	181	3	Angus, Holstein, Simmental	European
12	26.892-26.892	6.51	Holstein	European	Bomba et al 2015, Lee et al 2014, Porto-Neto et al 2013	0		113-Holstein	454	181	3	Angus, Holstein, Simmental	European
12	25.355-28.868	6.51	Holstein	European	Bomba et al 2015, Lee et al 2014, Porto-Neto et al 2013	14	DCLK1, NBEA, MAB21L1, RFC3, LOC100295849, STARD13, KL, PDS5B, N4BP2L2, N4BP2L1, LOC507069, ZAR1L, FRY, LOC100335357	113-Holstein	454	181	3	Angus, Holstein, Simmental	European
12	33.039-33.039	6	Belgian Blue	European	Druet et al 2013	0		66-Belgian Blue	455	182	2	Angus, Belgian Blue	European
12	33.11-33.312	3.43	Angus	European	Kim et al 2015b, Porto-Neto et al 2013	3	GPR12, WASF3, LOC100190916	28-Angus	456	182	2	Angus, Belgian Blue	European
12	36.897-36.897	4.29	Angus	European	Kim et al 2015b, Qanbari et al 2011	0		29-Angus	457	183	2	Angus, Brahman	European, Zebu
12	36.639-37.91	7.18	Brahman	Zebu	Ramey et al 2013, Xu et al 2014	6	MPHOSPH8, PARP4, CENPJ, RNF17, ATP12A, LOC781692	4-Brahman	458	183	2	Angus, Brahman	European, Zebu
12	39.634-40.828	6	Belgian Blue	European	Druet et al 2013	1	PCDH9	67-Belgian Blue	459	184	4	Belgian Blue, Brown Swiss, Limousin, Simmental	European
12	40.819-42.222	3.02	Brown Swiss	European	Druet et al 2013, Perez Obrien et al 2014, Porto-Neto et al 2013	2	PCDH9, LOC783832	20-Brown Swiss	460	184	4	Belgian Blue, Brown Swiss, Limousin, Simmental	European
12	41.748-41.75	6	Simmental	European	Bomba et al 2015, Zhao et al 2015	0		64-Simmental	461	184	4	Belgian Blue, Brown Swiss, Limousin, Simmental	European
12	41.75-43.576	3.75	Limousin	European	Gurgul et al 2015b, Porto-Neto et al 2013, Zhao et al 2015	1	LOC783832	19-Limousin	462	184	4	Belgian Blue, Brown Swiss, Limousin, Simmental	European
12	50.256-52.597	4	Braunvieh	European	Rothammer et al 2013	10	TBC1D4, COMMD6, UCHL3, LOC616167, LMO7, KCTD12, IRG1, CLN5, FBXL3, MYCBP2	52-Braunvieh	463	185	2	Braunvieh, Holstein	European
12	52.132-52.63	4.49	Holstein	European	Hosokawa et al 2012, Porto-Neto et al 2013, Xu et al 2014	5	KCTD12, IRG1, CLN5, FBXL3, MYCBP2	114-Holstein	464	185	2	Braunvieh, Holstein	European
12	55.705-56.42	3.57	Holstein	European	Lee et al 2014, Porto-Neto et al 2013	0		115-Holstein	465	186	2	Braunvieh, Holstein	European
12	55.538-59.241	4	Braunvieh	European	Rothammer et al 2013	6	LOC614423, SPRY2, LOC100300624, MIR1256, LOC100297777, SLITRK1	53-Braunvieh	466	186	2	Braunvieh, Holstein	European
12	62.642-62.688	4	Braunvieh	European	Rothammer et al 2013	1	SLITRK5	54-Braunvieh	467	187	1	Braunvieh	European
12	68.096-68.096	4	Braunvieh	European	Rothammer et al 2013	0		55-Braunvieh	468	188	1	Braunvieh	European
12	77.005-77.175	9.57	Holstein	European	Lee et al 2014, Porto-Neto et al 2013, Zhao et al 2015	2	DNAJC3, UGGT2	116-Holstein	469	189	3	Braunvieh, Holstein, Simmental	European
12	76.25-79.378	9.57	Holstein	European	Lee et al 2014, Porto-Neto et al 2013, Zhao et al 2015	16	ABCC4, LOC100298398, LOC100336468, CLDN10, LOC100300457, DZIP1, DNAJC3, UGGT2, HS6ST3, LOC782740, LOC100296495, OXGR1, MBNL2, RAP2A, RANBP6, FARP1	116-Holstein	469	189	3	Braunvieh, Holstein, Simmental	European
12	77.587-78.423	4	Braunvieh	European	Rothammer et al 2013	5	HS6ST3, LOC782740, LOC100296495, OXGR1, MBNL2	56-Braunvieh	470	189	3	Braunvieh, Holstein, Simmental	European
12	79.602-80.99	5	Simmental	European	Bomba et al 2015, Rothammer et al 2013	11	SLC15A1, DOCK9, UBAC2, GPR18, GPR183, EBI2, TM9SF2, CLYBL, ZIC5, ZIC2, PCCA	65-Simmental	471	189	3	Braunvieh, Holstein, Simmental	European
12	82.343-82.343	6	Belgian Blue	European	Druet et al 2013	0		68-Belgian Blue	472	190	1	Belgian Blue	European
12	85.109-90.839	4	Braunvieh	European	Rothammer et al 2013	45	EFNB2, ARGLU1, LOC100139148, MIR2301, FAM155A, LOC781180, LOC100335875, LIG4, ABHD13, TNFSF13B, LOC100337484, MYO16, LOC100300012, COL4A1, COL4A2, RAB20, CARKD, CARS2, ANKRD10, ING1, ARHGEF7, LOC100295009, C12H13orf16, SOX1, LOC786342, LOC781940, TUBGCP3, ATP11A, MCF2L, F7, F10, PROZ, PCID2, CUL4A, LAMP1, GRTP1, MIR2302, ADPRHL1, LOC618507, TMCO3, TFDP1, ATP4B, GRK1, LOC618499, GAS6	57-Braunvieh	473	191	1	Braunvieh	European
13	0.25-2.809	3.84	Charolais	European	Xu et al 2014, Zhao et al 2015	10	LOC100298428, LOC100296695, LOC788089, TMX4, PLCB1, PLCB4, MGC143140, PAK7, MGC148692, LOC100296768	18-Charolais	474	192	3	Braunvieh, Charolais, Holstein	European
13	0.205-6.402	14.33	Holstein	European	Druet et al 2013, Glick et al 2012, Lee et al 2014, Porto-Neto et al 2013, Qanbari et al 2010, Rothammer et al 2013, Xu et al 2014, Zhao et al 2015	16	LOC100298428, LOC100296695, LOC788089, TMX4, PLCB1, PLCB4, MGC143140, PAK7, MGC148692, LOC100296768, ANKRD5, SNAP25, MKKS, JAG1, SRY, BTBD3	117-Holstein	475	192	3	Braunvieh, Charolais, Holstein	European
13	8.115-8.115	4	Braunvieh	European	Rothammer et al 2013	1	MACROD2	58-Braunvieh	476	192	3	Braunvieh, Charolais, Holstein	European
13	10.055-12.484	7.76	Holstein	European	Druet et al 2013, Lee et al 2014, Makina et al 2015, Xu et al 2014, Zhao et al 2015	18	KIF16B, LOC100336134, SNRPB2, OTOR, NANP, LOC100297905, LOC100337090, LOC100298513, LOC526041, LOC505099, LOC100337293, LOC509875, CAMK1D, CDC123, NUDT5, SEC61A2, DHTKD1, UPF2	118-Holstein	477	193	7	Angus, Belgian Blue, Charolais, Holstein, Limousin, Nellore, Simmental	European, Zebu
13	10.564-12.484	4.88	Angus	European	Druet et al 2013, Porto-Neto et al 2013, Xu et al 2014, Zhao et al 2015	16	SNRPB2, OTOR, NANP, LOC100297905, LOC100337090, LOC100298513, LOC526041, LOC505099, LOC100337293, LOC509875, CAMK1D, CDC123, NUDT5, SEC61A2, DHTKD1, UPF2	30-Angus	478	193	7	Angus, Belgian Blue, Charolais, Holstein, Limousin, Nellore, Simmental	European, Zebu
13	11.25-12.38	11.72	Simmental	European	Qanbari et al 2011, Ramey et al 2013, Zhao et al 2015	11	LOC100298513, LOC526041, LOC505099, LOC100337293, LOC509875, CAMK1D, CDC123, NUDT5, SEC61A2, DHTKD1, UPF2	66-Simmental	479	193	7	Angus, Belgian Blue, Charolais, Holstein, Limousin, Nellore, Simmental	European, Zebu
13	11.25-12.75	4.9	Limousin	European	Druet et al 2013, Porto-Neto et al 2013, Zhao et al 2015	13	LOC100298513, LOC526041, LOC505099, LOC100337293, LOC509875, CAMK1D, CDC123, NUDT5, SEC61A2, DHTKD1, UPF2, LOC781700, ECHDC3	20-Limousin	480	193	7	Angus, Belgian Blue, Charolais, Holstein, Limousin, Nellore, Simmental	European, Zebu
13	11.25-13.219	5.4	Charolais	European	Gibbs et al 2009, Porto-Neto et al 2013, Xu et al 2014, Zhao et al 2015	15	LOC100298513, LOC526041, LOC505099, LOC100337293, LOC509875, CAMK1D, CDC123, NUDT5, SEC61A2, DHTKD1, UPF2, LOC781700, ECHDC3, USP6NL, CUGBP2	19-Charolais	481	193	7	Angus, Belgian Blue, Charolais, Holstein, Limousin, Nellore, Simmental	European, Zebu
13	11.837-13.501	4.06	Nellore	Zebu	Gibbs et al 2009, Somavilla et al 2014	10	CAMK1D, CDC123, NUDT5, SEC61A2, DHTKD1, UPF2, LOC781700, ECHDC3, USP6NL, CUGBP2	24-Nellore	482	193	7	Angus, Belgian Blue, Charolais, Holstein, Limousin, Nellore, Simmental	European, Zebu
13	11.705-14.385	6	Belgian Blue	European	Druet et al 2013	10	CAMK1D, CDC123, NUDT5, SEC61A2, DHTKD1, UPF2, LOC781700, ECHDC3, USP6NL, CUGBP2	69-Belgian Blue	483	193	7	Angus, Belgian Blue, Charolais, Holstein, Limousin, Nellore, Simmental	European, Zebu
13	16.355-18.18	7.79	Holstein	European	Gibbs et al 2009, Lee et al 2014, Makina et al 2015, Ramey et al 2013, Xu et al 2014	19	ITIH5, SFMBT2, PRKCQ, PFKFB3, RBM17, IL2RA, IL15RA, FBXO18, LOC615768, LOC785323, LOC513969, LOC522845, LOC619000, ANKRD26, LOC782950, YME1L1, MASTL, ACBD5, ABI1	119-Holstein	484	194	1	Holstein	European
13	15.57-21.454	7.79	Holstein	European	Druet et al 2013, Gibbs et al 2009, Lee et al 2014, Makina et al 2015, Porto-Neto et al 2013, Ramey et al 2013, Xu et al 2014	39	GATA3, ATP5C1, KIN, ITIH2, LOC100138864, ITIH5, SFMBT2, PRKCQ, PFKFB3, RBM17, IL2RA, IL15RA, FBXO18, LOC615768, LOC785323, LOC513969, LOC522845, LOC619000, ANKRD26, LOC782950, YME1L1, MASTL, ACBD5, ABI1, PDSS1, LOC100297097, APBB1IP, CCNY, LOC100140422, CREM, CUL2, PARD3, NRP1, ITGB1, LOC786891, CCDC7, ARL5B, MGC152301, LOC524240	119-Holstein	484	194	1	Holstein	European
13	19.988-19.988	4	Braunvieh	European	Rothammer et al 2013	1	NRP1	59-Braunvieh	485	195	5	Braunvieh, Brown Swiss, Charolais, Nellore, Simmental	European, Zebu
13	21.65-24.04	3.9	Brown Swiss	European	Druet et al 2013, Gibbs et al 2009, Perez Obrien et al 2014, Porto-Neto et al 2013	10	PLXDC2, NEBL, LOC784160, MIR2285D, MLLT10, LOC781036, BMI1, SPAG6, COMMD3, PIP4K2A	21-Brown Swiss	486	195	5	Braunvieh, Brown Swiss, Charolais, Nellore, Simmental	European, Zebu
13	22.75-23.556	4.84	Charolais	European	Druet et al 2013, Gibbs et al 2009, Zhao et al 2015	4	LOC784160, MIR2285D, MLLT10, LOC781036	20-Charolais	487	195	5	Braunvieh, Brown Swiss, Charolais, Nellore, Simmental	European, Zebu
13	24.03-24.546	5.88	Nellore	Zebu	Gibbs et al 2009, Perez Obrien et al 2014, Somavilla et al 2014	5	PIP4K2A, ARMC3, MSRB2, PTF1A, LOC100295196	25-Nellore	488	195	5	Braunvieh, Brown Swiss, Charolais, Nellore, Simmental	European, Zebu
13	23.872-24.953	5	Simmental	European	Rothammer et al 2013, Zhao et al 2015	6	PIP4K2A, ARMC3, MSRB2, PTF1A, LOC100295196, OTUD1	67-Simmental	489	195	5	Braunvieh, Brown Swiss, Charolais, Nellore, Simmental	European, Zebu
13	25.177-25.667	4	Braunvieh	European	Rothammer et al 2013	1	LOC513129	59-Braunvieh	485	195	5	Braunvieh, Brown Swiss, Charolais, Nellore, Simmental	European, Zebu
13	29.387-33.015	7.49	Holstein	European	Larkin et al 2012, Porto-Neto et al 2013, Xu et al 2014, Zhao et al 2015	25	FAM107B, CDNF, HSPA14, SUV39H2, DCLRE1C, MEIG1, OLAH, ACBD7, RPP38, NMT2, C13H10ORF38, ITGA8, C13H10ORF97, PTER, C1QL3, RSU1, CUBN, TRDMT1, VIM, ST8SIA6, PTPLA, STAM, LOC520412, SLC39A12, CACNB2	120-Holstein	490	196	3	Belgian Blue, Brown Swiss, Holstein	European
13	30.963-31.462	3.58	Brown Swiss	European	Porto-Neto et al 2013, Qanbari et al 2011	3	PTER, C1QL3, RSU1	22-Brown Swiss	491	196	3	Belgian Blue, Brown Swiss, Holstein	European
13	32.151-32.201	6	Belgian Blue	European	Druet et al 2013	1	ST8SIA6	70-Belgian Blue	492	196	3	Belgian Blue, Brown Swiss, Holstein	European
13	36.427-36.427	6	Belgian Blue	European	Druet et al 2013	1	WAC	71-Belgian Blue	493	197	2	Belgian Blue, Braunvieh	European
13	36.361-39.53	4	Braunvieh	European	Rothammer et al 2013	30	WAC, MPP7, ARMC4, MKX, RAB18, LOC100337001, PCSK2, SLC6A9, LOC100335935, BFSP1, DSTN, LOC505941, BANF2, SNX5, MGC138976, OVOL2, LOC786022, CSRP2BP, ZNF133, LOC539166, C13H20ORF12, POLR3F, RBBP9, SEC23B, LOC100295268, LOC100300738, DTD1, LOC784446, C13H20orf79, SLC24A3	60-Braunvieh	494	197	2	Belgian Blue, Braunvieh	European
13	39.094-42.433	5.15	Nellore	Zebu	Gibbs et al 2009, Porto-Neto et al 2013, Somavilla et al 2014	20	SLC24A3, RIN2, MIR2305, NAA20, CRNKL1, LOC786312, INSM1, RALGAPA2, PLK1S1, XRN2, LOC787396, NKX2-2, LOC614124, PAX1, FOXA2, THBD, LOC539690, NXT1, GZF1, NAPB	26-Nellore	495	198	3	Braunvieh, Holstein, Nellore	European, Zebu
13	42-42.816	4.94	Holstein	European	Bomba et al 2015, Kim et al 2013	14	THBD, LOC539690, NXT1, GZF1, NAPB, CSTL1, CST11, MGC133636, LOC617402, CST8, LOC531692, CST9L, CST3, TMEM90B	121-Holstein	496	198	3	Braunvieh, Holstein, Nellore	European, Zebu
13	43.046-43.046	4	Braunvieh	European	Rothammer et al 2013	1	ACSS1	61-Braunvieh	497	198	3	Braunvieh, Holstein, Nellore	European, Zebu
13	45.394-46.65	3.83	Gir	Zebu	Liao et al 2013, Porto-Neto et al 2013	4	PITRM1, PFKP, ADARB2, WDR37	10-Gir	498	199	4	Belgian Blue, Braunvieh, Gir, Holstein	European, Zebu
13	45.778-48.186	4	Braunvieh	European	Rothammer et al 2013	17	ADARB2, WDR37, IDI1, LOC100297694, GTPBP4, LARP4B, DIP2C, ZMYND11, PRNP, PRND, RASSF2, SLC23A2, C13H20orf30, PCNA, CDS2, PROKR2, GPCPD1	62-Braunvieh	499	199	4	Belgian Blue, Braunvieh, Gir, Holstein	European, Zebu
13	45.99-49.75	16	Holstein	European	Glick et al 2012, Hosokawa et al 2012, Kim et al 2013, Lee et al 2014, Rothammer et al 2013, Zhao et al 2015	25	ADARB2, WDR37, IDI1, LOC100297694, GTPBP4, LARP4B, DIP2C, ZMYND11, PRNP, PRND, RASSF2, SLC23A2, C13H20orf30, PCNA, CDS2, PROKR2, GPCPD1, C13H20orf196, CHGB, TRMT6, MCM8, CRLS1, LRRN4, FERMT1, BMP2	122-Holstein	500	199	4	Belgian Blue, Braunvieh, Gir, Holstein	European, Zebu
13	49.466-49.478	6	Belgian Blue	European	Druet et al 2013	0		72-Belgian Blue	501	199	4	Belgian Blue, Braunvieh, Gir, Holstein	European, Zebu
13	51.632-53.348	4	Braunvieh	European	Rothammer et al 2013	39	RNF24, LOC535933, MIR103-2, MAVS, C20orf29, CDC25B, CENPB, SPEF1, C13H20ORF27, HSPA12B, SOD1, SIGLEC1, LOC100294983, ADAM33, GFRA4, ATRN, LOC519774, SLC4A11, ITPA, DDRGK1, LOC512397, UBOX5, FASTKD5, AVP, OXT, MRPS26, PTPRA, VPS16, LOC614835, LOC100335578, LOC788725, CPXM1, LOC506470, IDH3B, NOP56, TMC2, SNRPB, TGM6, TGM3	63-Braunvieh	502	200	4	Belgian Blue, Braunvieh, Brown Swiss, Holstein	European
13	53.256-54.725	8	Belgian Blue	European	Druet et al 2013, Rothammer et al 2013	45	TGM3, LOC615595, STK35, PDYN, SIRPA, LOC519798, LOC100140952, SIRPB1, SIRPB1, LOC615706, GINS1, PCMTD2, MYT1, NPBWR2, LOC100296381, LOC613917, RGS19, TCEA2, SOX18, LOC789034, PRPF6, SAMD10, LOC614014, UCKL1, DNAJC5, TPD52L2, C13H20orf135, ZBTB46, LOC511523, LOC100140162, ZGPAT, RTEL1, ARFRP1, TNFRSF6B, LOC100336694, LOC100336708, STMN3, GMEB2, C13H20orf195, SRMS, PTK6, PPDPF, EEF1A2, KCNQ2, CHRNA4	73-Belgian Blue	503	200	4	Belgian Blue, Braunvieh, Brown Swiss, Holstein	European
13	54.03-56.204	14.41	Holstein	European	Druet et al 2013, Glick et al 2012, Hosokawa et al 2012, Kim et al 2013, Porto-Neto et al 2013, Rothammer et al 2013, Zhao et al 2015	68	LOC615706, GINS1, PCMTD2, MYT1, NPBWR2, LOC100296381, LOC613917, RGS19, TCEA2, SOX18, LOC789034, PRPF6, SAMD10, LOC614014, UCKL1, DNAJC5, TPD52L2, C13H20orf135, ZBTB46, LOC511523, LOC100140162, ZGPAT, RTEL1, ARFRP1, TNFRSF6B, LOC100336694, LOC100336708, STMN3, GMEB2, C13H20orf195, SRMS, PTK6, PPDPF, EEF1A2, KCNQ2, CHRNA4, COL20A1, ARFGAP3, BIRC7, YTHDF1, MIR124B, BHLHE23, SLC17A9, C13H20ORF11, DI…	123-Holstein	504	200	4	Belgian Blue, Braunvieh, Brown Swiss, Holstein	European
13	56.084-57.321	4.48	Brown Swiss	European	Druet et al 2013, Porto-Neto et al 2013, Qanbari et al 2011	7	CDH4, LOC782266, CDH26, LOC538877, PPP1R3D, SYCP2, PHACTR3	23-Brown Swiss	505	200	4	Belgian Blue, Braunvieh, Brown Swiss, Holstein	European
13	60.292-60.292	4.2	Jersey	European	Druet et al 2013, Kim et al 2015	1	FKBP1A	23-Jersey	506	201	3	Braunvieh, Holstein, Jersey	European
13	58.841-64.266	11.92	Holstein	European	Glick et al 2012, Hosokawa et al 2012, Kim et al 2013, Lee et al 2014, Xu et al 2014, Zhao et al 2015	110	PMEPA1, ZBP1, PCK1, CTCFL, RBM38, LOC100295237, RAE1, SPO11, BMP7, MIR2307, TFAP2C, LOC782631, LOC784495, C13H20ORF43, GCNT7, CASS4, CSTF1, AURKA, C13H20ORF108, LOC505405, SIRPD, LOC786236, NSFL1C, FKBP1A, SDCBP2, SNPH, RAD21L1, LOC100296025, LOC539523, PSMF1, RSPO4, ANGPT4, FAM110A, C20orf54, LOC786702, SRXN1, TCF15, CSNK2A1, TBC1D20, RBCK1, TRIB3, NRSN2, ZCCHC3, LOC513202, LOC100296742, LOC1002…	124-Holstein	507	201	3	Braunvieh, Holstein, Jersey	European
13	63.024-64.099	8	Jersey	European	Druet et al 2013, Kim et al 2015, Porto-Neto et al 2013	23	SPLUNC2A, BSP30C, BSP30D, LOC100297498, SPLUNC2B, BASE, C13H20ORF71, PLUNC, LOC100337391, LPLUNC1, LOC525104, LOC100139502, CDK5RAP1, SNTA1, CBFA2T2, NECAB3, LOC784244, E2F1, PXMP4, ZNF341, CHMP4B, RALY, EIF2S2	23-Jersey	506	201	3	Braunvieh, Holstein, Jersey	European
13	65.069-65.069	4	Braunvieh	European	Rothammer et al 2013	1	PROCR	64-Braunvieh	508	201	3	Braunvieh, Holstein, Jersey	European
13	61.561-72.491	4.81	Angus	European	Porto-Neto et al 2013, Utsunomiya et al 2013, Xu et al 2014, Zhao et al 2015	141	DEFB122A, DEFB122, DEFB123, DEFB124, REM1, HM13, ID1, LOC618339, BCL2L1, TPX2, MYLK2, FOXS1, LOC618409, DUSP15, TTLL9, PDRG1, XKR7, LOC525479, HCK, TM9SF4, PLAGL2, POFUT1, KIF3B, ASXL1, LOC785034, LOC100337277, LOC100335794, COMMD7, DNMT3B, MAPRE1, EFCAB8, SUN5, BPIL1, BPIL3, LOC522020, LOC515830, SPLUNC2A, BSP30C, BSP30D, LOC100297498, SPLUNC2B, BASE, C13H20ORF71, PLUNC, LOC100337391, LPLUNC1, L…	31-Angus	509	202	6	Angus, Braunvieh, Hereford, Holstein, Jersey, Simmental	European
13	66.358-67.75	3.77	Hereford	European	Porto-Neto et al 2013, Zhao et al 2015	21	RIP5, SLA2, NDRG3, SAMHD1, C13H20ORF118, DSN1, LOC508997, LOC788470, RPN2, GHRH, LOC100296451, MANBAL, SRC, BLCAP, NNAT, CTNNBL1, VSTM2L, KIAA0406, RPRD1B, TGM2, LOC514211	13-Hereford	510	202	6	Angus, Braunvieh, Hereford, Holstein, Jersey, Simmental	European
13	66.589-68.421	8.72	Simmental	European	Bomba et al 2015, Ramey et al 2013	28	DSN1, LOC508997, LOC788470, RPN2, GHRH, LOC100296451, MANBAL, SRC, BLCAP, NNAT, CTNNBL1, VSTM2L, KIAA0406, RPRD1B, TGM2, LOC514211, BPI, LBP, LOC514978, LOC100140857, LOC787596, LOC524176, ADIG, LOC100301361, LOC100297865, PPP1R16B, FAM83D, DHX35	68-Simmental	511	202	6	Angus, Braunvieh, Hereford, Holstein, Jersey, Simmental	European
13	68.38-68.421	4.94	Holstein	European	Bomba et al 2015, Kim et al 2013	2	FAM83D, DHX35	125-Holstein	512	202	6	Angus, Braunvieh, Hereford, Holstein, Jersey, Simmental	European
13	69.638-69.638	3.8	Jersey	European	Kim et al 2015, Porto-Neto et al 2013	0		24-Jersey	513	202	6	Angus, Braunvieh, Hereford, Holstein, Jersey, Simmental	European
13	72.825-72.825	4	Braunvieh	European	Rothammer et al 2013	1	L3MBTL	65-Braunvieh	514	202	6	Angus, Braunvieh, Hereford, Holstein, Jersey, Simmental	European
13	74.75-74.959	5	Simmental	European	Rothammer et al 2013, Zhao et al 2015	5	LOC100301215, TKDP1, TKDP4, TKDP2, LOC404103	68-Simmental	511	202	6	Angus, Braunvieh, Hereford, Holstein, Jersey, Simmental	European
13	77.914-78.719	4.46	Brown Swiss	European	Gibbs et al 2009, Porto-Neto et al 2013, Qanbari et al 2011	9	CSE1L, STAU1, DDX27, ZNFX1, KCNB1, PTGIS, B4GALT5, LOC617800, SPATA2	24-Brown Swiss	515	203	1	Brown Swiss	European
13	82.25-84.25	6	Hereford	European	Qanbari et al 2011, Zhao et al 2015	4	LOC540080, PFDN4, DOK5, CBLN4	14-Hereford	516	204	2	Hereford, Holstein	European
13	83.615-84.149	4.94	Holstein	European	Bomba et al 2015, Rothammer et al 2013	1	CBLN4	126-Holstein	517	204	2	Hereford, Holstein	European
14	0.75-1.674	6	Simmental	European	Bomba et al 2015, Zhao et al 2015	25	LOC784799, LOC788476, LOC100336014, LOC100295750, LOC100299291, LOC100294758, ZNF250, C14H8orf33, ZNF34, RPL8, ZNF7, COMMD5, LOC532363, MIR2308, LOC618766, LRRC24, LRRC14, RECQL4, MFSD3, GPT, PPP1R16A, LOC100294916, FOXH1, LOC789523, CYHR1	69-Simmental	518	205	12	Angus, Belgian Blue, Brahman, Braunvieh, Brown Swiss, Charolais, Hanwoo, Hereford, Holstein, Limousin, Piedmontese, Simmental	European, Zebu
14	0.75-1.8	6.84	Charolais	European	Druet et al 2013, Gibbs et al 2009, Kemper et al 2014, Zhao et al 2015	34	LOC784799, LOC788476, LOC100336014, LOC100295750, LOC100299291, LOC100294758, ZNF250, C14H8orf33, ZNF34, RPL8, ZNF7, COMMD5, LOC532363, MIR2308, LOC618766, LRRC24, LRRC14, RECQL4, MFSD3, GPT, PPP1R16A, LOC100294916, FOXH1, LOC789523, CYHR1, NFKBIL2, SLC39A4, CPSF1, ADCK5, GPR172B, FBXL6, LOC789629, SCRT1, DGAT1	21-Charolais	519	205	12	Angus, Belgian Blue, Brahman, Braunvieh, Brown Swiss, Charolais, Hanwoo, Hereford, Holstein, Limousin, Piedmontese, Simmental	European, Zebu
14	0.75-1.8	7.1	Limousin	European	Gibbs et al 2009, Kemper et al 2014, Zhao et al 2015	34	LOC784799, LOC788476, LOC100336014, LOC100295750, LOC100299291, LOC100294758, ZNF250, C14H8orf33, ZNF34, RPL8, ZNF7, COMMD5, LOC532363, MIR2308, LOC618766, LRRC24, LRRC14, RECQL4, MFSD3, GPT, PPP1R16A, LOC100294916, FOXH1, LOC789523, CYHR1, NFKBIL2, SLC39A4, CPSF1, ADCK5, GPR172B, FBXL6, LOC789629, SCRT1, DGAT1	21-Limousin	520	205	12	Angus, Belgian Blue, Brahman, Braunvieh, Brown Swiss, Charolais, Hanwoo, Hereford, Holstein, Limousin, Piedmontese, Simmental	European, Zebu
14	1.789-1.789	3.2	Piedmontese	European	Druet et al 2013, Gibbs et al 2009	0		3-Piedmontese	521	205	12	Angus, Belgian Blue, Brahman, Braunvieh, Brown Swiss, Charolais, Hanwoo, Hereford, Holstein, Limousin, Piedmontese, Simmental	European, Zebu
14	1.807-1.807	4	Braunvieh	European	Rothammer et al 2013	1	HSF1	66-Braunvieh	522	205	12	Angus, Belgian Blue, Brahman, Braunvieh, Brown Swiss, Charolais, Hanwoo, Hereford, Holstein, Limousin, Piedmontese, Simmental	European, Zebu
14	1.789-1.828	6	Belgian Blue	European	Druet et al 2013	3	DGAT1, HSF1, BOP1	74-Belgian Blue	523	205	12	Angus, Belgian Blue, Brahman, Braunvieh, Brown Swiss, Charolais, Hanwoo, Hereford, Holstein, Limousin, Piedmontese, Simmental	European, Zebu
14	1.838-1.838	3.26	Brahman	Zebu	Gibbs et al 2009, Xu et al 2014	1	BOP1	5-Brahman	524	205	12	Angus, Belgian Blue, Brahman, Braunvieh, Brown Swiss, Charolais, Hanwoo, Hereford, Holstein, Limousin, Piedmontese, Simmental	European, Zebu
14	2.351-2.351	4.88	Hanwoo	European	Ramey et al 2013	0		7-Hanwoo	525	205	12	Angus, Belgian Blue, Brahman, Braunvieh, Brown Swiss, Charolais, Hanwoo, Hereford, Holstein, Limousin, Piedmontese, Simmental	European, Zebu
14	0.75-4.66	7.9	Angus	European	Druet et al 2013, Kemper et al 2014, Porto-Neto et al 2013, Ramey et al 2013, Zhao et al 2015	101	LOC784799, LOC788476, LOC100336014, LOC100295750, LOC100299291, LOC100294758, ZNF250, C14H8orf33, ZNF34, RPL8, ZNF7, COMMD5, LOC532363, MIR2308, LOC618766, LRRC24, LRRC14, RECQL4, MFSD3, GPT, PPP1R16A, LOC100294916, FOXH1, LOC789523, CYHR1, NFKBIL2, SLC39A4, CPSF1, ADCK5, GPR172B, FBXL6, LOC789629, SCRT1, DGAT1, HSF1, BOP1, SCXB, HEATR7A, LOC523023, LOC509113, LOC509114, MAF1, SHARPIN, CYC1, GPAA…	32-Angus	526	205	12	Angus, Belgian Blue, Brahman, Braunvieh, Brown Swiss, Charolais, Hanwoo, Hereford, Holstein, Limousin, Piedmontese, Simmental	European, Zebu
14	1.803-3.754	6.89	Brown Swiss	European	Druet et al 2013, Qanbari et al 2011, Schwarzenbacher et al 2012	61	DGAT1, HSF1, BOP1, SCXB, HEATR7A, LOC523023, LOC509113, LOC509114, MAF1, SHARPIN, CYC1, GPAA1, EXOSC4, OPLAH, LOC100141215, LOC618305, GRINA, PARP10, LOC786966, MIR2309, LOC100337278, NRBP2, PUF60, LOC100295316, LOC506831, LOC524974, MAPK15, LOC100138046, ZNF623, LOC100295394, TSTA3, PYCRL, LOC540422, EEF1D, NAPRT1, LOC789886, GSDMD, ZC3H3, RHPN1, ZNF696, GLI4, GPIHBP1, LY6H, LY6E, GML, LOC790067…	25-Brown Swiss	527	205	12	Angus, Belgian Blue, Brahman, Braunvieh, Brown Swiss, Charolais, Hanwoo, Hereford, Holstein, Limousin, Piedmontese, Simmental	European, Zebu
14	1.8-5.096	8.26	Hereford	European	Druet et al 2013, Gibbs et al 2009, Kemper et al 2014, Porto-Neto et al 2013, Zhao et al 2015	68	DGAT1, HSF1, BOP1, SCXB, HEATR7A, LOC523023, LOC509113, LOC509114, MAF1, SHARPIN, CYC1, GPAA1, EXOSC4, OPLAH, LOC100141215, LOC618305, GRINA, PARP10, LOC786966, MIR2309, LOC100337278, NRBP2, PUF60, LOC100295316, LOC506831, LOC524974, MAPK15, LOC100138046, ZNF623, LOC100295394, TSTA3, PYCRL, LOC540422, EEF1D, NAPRT1, LOC789886, GSDMD, ZC3H3, RHPN1, ZNF696, GLI4, GPIHBP1, LY6H, LY6E, GML, LOC790067…	15-Hereford	528	205	12	Angus, Belgian Blue, Brahman, Braunvieh, Brown Swiss, Charolais, Hanwoo, Hereford, Holstein, Limousin, Piedmontese, Simmental	European, Zebu
14	3.943-3.956	17.4	Holstein	European	Gurgul et al 2015, Kemper et al 2014, Larkin et al 2012, Pan et al 2013, Porto-Neto et al 2013, Qanbari et al 2010, Rothammer et al 2013, Zhao et al 2015	1	PTK2	127-Holstein	529	205	12	Angus, Belgian Blue, Brahman, Braunvieh, Brown Swiss, Charolais, Hanwoo, Hereford, Holstein, Limousin, Piedmontese, Simmental	European, Zebu
14	4.95-4.95	4.88	Hanwoo	European	Choi et al 2015, Ramey et al 2013	0		7-Hanwoo	525	205	12	Angus, Belgian Blue, Brahman, Braunvieh, Brown Swiss, Charolais, Hanwoo, Hereford, Holstein, Limousin, Piedmontese, Simmental	European, Zebu
14	7.141-8.097	4.06	Nellore	Zebu	Gibbs et al 2009, Somavilla et al 2014	18	TSNARE1, LOC100298824, PTP4A3, GPR20, SLC45A4, DENND3, LOC100296661, PTK2, MIR151, EIF2C2, CHRAC1, TRAPPC9, KCNK9, COL22A1, LOC618755, KHDRBS3, MIR30D, MIR30B	27-Nellore	530	206	5	Belgian Blue, Gir, Hereford, Holstein, Nellore	European, Zebu
14	7.767-8.828	17.4	Holstein	European	Druet et al 2013, Gurgul et al 2015, Kemper et al 2014, Kim et al 2013, Larkin et al 2012, Pan et al 2013, Porto-Neto et al 2013, Qanbari et al 2010, Rothammer et al 2013, Zhao et al 2015	78	FBXL6, LOC789629, SCRT1, DGAT1, HSF1, BOP1, SCXB, HEATR7A, LOC523023, LOC509113, LOC509114, MAF1, SHARPIN, CYC1, GPAA1, EXOSC4, OPLAH, LOC100141215, LOC618305, GRINA, PARP10, LOC786966, MIR2309, LOC100337278, NRBP2, PUF60, LOC100295316, LOC506831, LOC524974, MAPK15, LOC100138046, ZNF623, LOC100295394, TSTA3, PYCRL, LOC540422, EEF1D, NAPRT1, LOC789886, GSDMD, ZC3H3, RHPN1, ZNF696, GLI4, GPIHBP1, L…	128-Holstein	531	206	5	Belgian Blue, Gir, Hereford, Holstein, Nellore	European, Zebu
14	8.097-9.15	3.88	Gir	Zebu	Gibbs et al 2009, Liao et al 2013	4	LOC100296964, ZFAT, ST3GAL1, NDRG1	11-Gir	532	206	5	Belgian Blue, Gir, Hereford, Holstein, Nellore	European, Zebu
14	8.097-10.24	3.26	Hereford	European	Druet et al 2013, Gibbs et al 2009, Porto-Neto et al 2013	16	LOC100296964, ZFAT, ST3GAL1, NDRG1, WISP1, TG, LOC100336590, TG, SLA, PHF20L1, TMEM71, LRRC6, KCNQ3, OC90, EFR3A, LOC100336574	16-Hereford	533	206	5	Belgian Blue, Gir, Hereford, Holstein, Nellore	European, Zebu
14	9.385-13.519	8	Belgian Blue	European	Druet et al 2013, Rothammer et al 2013	14	TG, PHF20L1, TMEM71, LRRC6, KCNQ3, OC90, EFR3A, LOC100336574, ADCY8, ASAP1, LOC100301346, FAM49B, GSDMC, LOC100299192	75-Belgian Blue	534	206	5	Belgian Blue, Gir, Hereford, Holstein, Nellore	European, Zebu
14	17.25-17.557	4.1	Limousin	European	Gibbs et al 2009, Zhao et al 2015	2	TMEM65, FER1L6	22-Limousin	535	207	2	Holstein, Limousin	European
14	17.158-20.881	11.84	Holstein	European	Druet et al 2013, Flori et al 2009, Lee et al 2014, Rothammer et al 2013	22	TATDN1, RNF139, TRMT12, TMEM65, FER1L6, LOC507013, ANXA13, KLHL38, FBXO32, WDYHV1, ATAD2, ZHX1, LOC539014, LOC521399, WDR67, DERL1, ZHX2, LOC522769, HAS2, LOC529047, CEBPD, LOC512910	129-Holstein	536	207	2	Holstein, Limousin	European
14	23.038-25.669	8	Belgian Blue	European	Druet et al 2013, Rothammer et al 2013	24	LOC100297122, RB1CC1, NPBWR1, OPRK1, ATP6V1H, RGS20, TCEA1, LYPLA1, MRPL15, LOC100296684, SOX17, RP1, XKR4, TMEM68, TGS1, LYN, RPS20, MOS, PLAG1, CHCHD7, SDR16C5, SDR16C6, PENK, IMPAD1	76-Belgian Blue	537	208	8	Angus, Belgian Blue, Charolais, Hereford, Holstein, Limousin, Nellore, Simmental	European, Zebu
14	23.252-26.884	14	Simmental	European	Bomba et al 2015, Flori et al 2009, Qanbari et al 2014, Rothammer et al 2013	29	NPBWR1, OPRK1, ATP6V1H, RGS20, TCEA1, LYPLA1, MRPL15, LOC100296684, SOX17, RP1, XKR4, TMEM68, TGS1, LYN, RPS20, MOS, PLAG1, CHCHD7, SDR16C5, SDR16C6, PENK, IMPAD1, FAM110B, LOC100295254, UBXN2B, LOC510507, SDCBP, NSMAF, TOX	70-Simmental	538	208	8	Angus, Belgian Blue, Charolais, Hereford, Holstein, Limousin, Nellore, Simmental	European, Zebu
14	24.997-26.127	3.93	Hereford	European	Druet et al 2013, Kemper et al 2014, Porto-Neto et al 2013	7	PLAG1, CHCHD7, SDR16C5, SDR16C6, PENK, IMPAD1, FAM110B	17-Hereford	539	208	8	Angus, Belgian Blue, Charolais, Hereford, Holstein, Limousin, Nellore, Simmental	European, Zebu
14	24.859-26.819	8.86	Angus	European	Druet et al 2013, Kemper et al 2014, Perez Obrien et al 2014, Ramey et al 2013, Zhao et al 2015	16	LYN, RPS20, MOS, PLAG1, CHCHD7, SDR16C5, SDR16C6, PENK, IMPAD1, FAM110B, LOC100295254, UBXN2B, LOC510507, SDCBP, NSMAF, TOX	33-Angus	540	208	8	Angus, Belgian Blue, Charolais, Hereford, Holstein, Limousin, Nellore, Simmental	European, Zebu
14	20.565-31.25	8	Limousin	European	Druet et al 2013, Gibbs et al 2009, Gurgul et al 2015b, Kemper et al 2014, Porto-Neto et al 2013, Zhao et al 2015	57	LOC529047, CEBPD, LOC512910, H3F3C, PRKDC, MCM4, TMEM189-UBE2V1, EFCAB1, SNAI2, C8orf22, CSF2RA, SNTG1, PCMTD1, ST18, LOC100297122, RB1CC1, NPBWR1, OPRK1, ATP6V1H, RGS20, TCEA1, LYPLA1, MRPL15, LOC100296684, SOX17, RP1, XKR4, TMEM68, TGS1, LYN, RPS20, MOS, PLAG1, CHCHD7, SDR16C5, SDR16C6, PENK, IMPAD1, FAM110B, LOC100295254, UBXN2B, LOC510507, SDCBP, NSMAF, TOX, CA8, RAB2A, CHD7, CLVS1, ASPH, NKA…	23-Limousin	541	208	8	Angus, Belgian Blue, Charolais, Hereford, Holstein, Limousin, Nellore, Simmental	European, Zebu
14	25.484-27.432	5.88	Nellore	Zebu	Gibbs et al 2009, Perez Obrien et al 2014, Somavilla et al 2014	8	IMPAD1, FAM110B, LOC100295254, UBXN2B, LOC510507, SDCBP, NSMAF, TOX	28-Nellore	542	208	8	Angus, Belgian Blue, Charolais, Hereford, Holstein, Limousin, Nellore, Simmental	European, Zebu
14	23.526-29.903	20.25	Holstein	European	Druet et al 2013, Kemper et al 2014, Kim et al 2013, Lee et al 2014, Pan et al 2013, Porto-Neto et al 2013, Rothammer et al 2013, Zhao et al 2015	36	ATP6V1H, RGS20, TCEA1, LYPLA1, MRPL15, LOC100296684, SOX17, RP1, XKR4, TMEM68, TGS1, LYN, RPS20, MOS, PLAG1, CHCHD7, SDR16C5, SDR16C6, PENK, IMPAD1, FAM110B, LOC100295254, UBXN2B, LOC510507, SDCBP, NSMAF, TOX, CA8, RAB2A, CHD7, CLVS1, ASPH, NKAIN3, GGH, TTPA, YTHDF3	130-Holstein	543	208	8	Angus, Belgian Blue, Charolais, Hereford, Holstein, Limousin, Nellore, Simmental	European, Zebu
14	22.25-31.75	8.68	Charolais	European	Druet et al 2013, Gibbs et al 2009, Kemper et al 2014, Xu et al 2014, Zhao et al 2015	48	SNTG1, PCMTD1, ST18, LOC100297122, RB1CC1, NPBWR1, OPRK1, ATP6V1H, RGS20, TCEA1, LYPLA1, MRPL15, LOC100296684, SOX17, RP1, XKR4, TMEM68, TGS1, LYN, RPS20, MOS, PLAG1, CHCHD7, SDR16C5, SDR16C6, PENK, IMPAD1, FAM110B, LOC100295254, UBXN2B, LOC510507, SDCBP, NSMAF, TOX, CA8, RAB2A, CHD7, CLVS1, ASPH, NKAIN3, GGH, TTPA, YTHDF3, MIR124A-2, LOC525275, CYP7B1, ARMC1, MTFR1	22-Charolais	544	208	8	Angus, Belgian Blue, Charolais, Hereford, Holstein, Limousin, Nellore, Simmental	European, Zebu
14	28.039-28.817	7	Braunvieh	European	Ramey et al 2013, Rothammer et al 2013	3	CHD7, CLVS1, ASPH	67-Braunvieh	545	209	4	Belgian Blue, Braunvieh, Holstein, Limousin	European
14	28.746-39.227	8	Belgian Blue	European	Druet et al 2013, Rothammer et al 2013	51	ASPH, NKAIN3, GGH, TTPA, YTHDF3, MIR124A-2, LOC525275, CYP7B1, ARMC1, MTFR1, LOC780981, DNAJC5B, TRIM55, CRH, LOC518698, RRS1, ADHFE1, C14H8orf46, MYBL1, VCPIP1, SGK3, LOC528249, LOC784087, LOC617563, LRRC67, COPS5, CSPP1, ARFGEF1, PREX2, LOC615152, LOC535166, PRDM14, NCOA2, TRAM1, LACTB2, LOC100300765, EYA1, MSC, LOC100297084, TRPA1, LOC614581, KCNB2, MIR1603, TERF1, RPESP, LOC100296978, LOC1002…	77-Belgian Blue	546	209	4	Belgian Blue, Braunvieh, Holstein, Limousin	European
14	32.848-37.061	13.33	Holstein	European	Druet et al 2013, Lee et al 2014, Porto-Neto et al 2013, Rothammer et al 2013, Xu et al 2014, Zhao et al 2015	19	MYBL1, VCPIP1, SGK3, LOC528249, LOC784087, LOC617563, LRRC67, COPS5, CSPP1, ARFGEF1, PREX2, LOC615152, LOC535166, PRDM14, NCOA2, TRAM1, LACTB2, LOC100300765, EYA1	131-Holstein	547	209	4	Belgian Blue, Braunvieh, Holstein, Limousin	European
14	35.554-35.554	4	Braunvieh	European	Rothammer et al 2013	1	LOC535166	67-Braunvieh	545	209	4	Belgian Blue, Braunvieh, Holstein, Limousin	European
14	36.152-37.25	4.15	Limousin	European	Druet et al 2013, Zhao et al 2015	4	TRAM1, LACTB2, LOC100300765, EYA1	24-Limousin	548	209	4	Belgian Blue, Braunvieh, Holstein, Limousin	European
14	42.224-42.857	6	Simmental	European	Qanbari et al 2014	2	PEX2, LOC100297712	71-Simmental	549	210	2	Brown Swiss, Simmental	European
14	42.802-44.269	4.48	Brown Swiss	European	Druet et al 2013, Porto-Neto et al 2013, Ramey et al 2013	6	LOC782385, LOC511937, PKIA, LOC100337279, C14H8ORF70, IL7	26-Brown Swiss	550	210	2	Brown Swiss, Simmental	European
14	44.782-47.202	7.01	Holstein	European	Druet et al 2013, Gibbs et al 2009, Gurgul et al 2015, Porto-Neto et al 2013, Rothammer et al 2013	15	STMN2, LOC782666, HEY1, MRPS28, TPD52, ZBTB10, ZNF704, PAG1, FABP5, PMP2, FABP9, FABP4, LOC100300024, NOV, MAL2	132-Holstein	551	211	5	Belgian Blue, Brahman, Braunvieh, Holstein, Simmental	European, Zebu
14	47.203-50.128	6	Belgian Blue	European	Druet et al 2013	11	COLEC10, TNFRSF11B, SAMD12, MIR2489, EXT1, MED30, LOC616184, LOC781253, RAD21, UTP23, EIF3H	78-Belgian Blue	552	211	5	Belgian Blue, Brahman, Braunvieh, Holstein, Simmental	European, Zebu
14	48.009-50.39	4	Braunvieh	European	Rothammer et al 2013	10	SAMD12, MIR2489, EXT1, MED30, LOC616184, LOC781253, RAD21, UTP23, EIF3H, LOC789021	68-Braunvieh	553	211	5	Belgian Blue, Brahman, Braunvieh, Holstein, Simmental	European, Zebu
14	49.742-49.75	5	Simmental	European	Rothammer et al 2013, Zhao et al 2015	1	EIF3H	72-Simmental	554	211	5	Belgian Blue, Brahman, Braunvieh, Holstein, Simmental	European, Zebu
14	51.495-51.495	3.26	Brahman	Zebu	Gibbs et al 2009, Xu et al 2014	0		6-Brahman	555	211	5	Belgian Blue, Brahman, Braunvieh, Holstein, Simmental	European, Zebu
14	50.077-54.402	7.14	Holstein	European	Druet et al 2013, Gurgul et al 2015, Porto-Neto et al 2013, Zhao et al 2015	4	LOC789021, LOC781434, TRPS1, CSMD3	133-Holstein	556	212	3	Braunvieh, Holstein, Romagnola	European
14	53.669-53.669	4	Braunvieh	European	Rothammer et al 2013	0		69-Braunvieh	557	212	3	Braunvieh, Holstein, Romagnola	European
14	54.439-54.57	3.2	Romagnola	European	Druet et al 2013, Gibbs et al 2009	0		5-Romagnola	558	212	3	Braunvieh, Holstein, Romagnola	European
14	57.19-57.332	3.2	Romagnola	European	Druet et al 2013, Gibbs et al 2009	3	LOC100336824, ENY2, NUDCD1	6-Romagnola	559	213	6	Belgian Blue, Braunvieh, Nellore, Piedmontese, Romagnola, Simmental	European, Zebu
14	57.65-58.196	8	Simmental	European	Qanbari et al 2014, Rothammer et al 2013, Zhao et al 2015	2	TMEM74, TTC35	73-Simmental	560	213	6	Belgian Blue, Braunvieh, Nellore, Piedmontese, Romagnola, Simmental	European, Zebu
14	57.561-58.421	8	Belgian Blue	European	Druet et al 2013, Rothammer et al 2013	3	TMEM74, TTC35, EIF3E	79-Belgian Blue	561	213	6	Belgian Blue, Braunvieh, Nellore, Piedmontese, Romagnola, Simmental	European, Zebu
14	58.74-60.562	3.73	Nellore	Zebu	Porto-Neto et al 2014, Somavilla et al 2014	6	RABL4, LOC614209, ANGPT1, ABRA, OXR1, LOC782927	29-Nellore	562	213	6	Belgian Blue, Braunvieh, Nellore, Piedmontese, Romagnola, Simmental	European, Zebu
14	56.635-63.713	4	Braunvieh	European	Rothammer et al 2013	28	KCNV1, LOC521950, GOLSYN, EBAG9, LOC100336824, ENY2, NUDCD1, TRHR, TMEM74, TTC35, EIF3E, RSPO2, RABL4, LOC614209, ANGPT1, ABRA, OXR1, LOC782927, LOC784747, LRP12, DPYS, TM7SF4, RIMS2, LOC100138632, LOC782162, CTHRC1, BAALC, ATP6V1C1	70-Braunvieh	563	213	6	Belgian Blue, Braunvieh, Nellore, Piedmontese, Romagnola, Simmental	European, Zebu
14	61.744-61.744	6	Belgian Blue	European	Druet et al 2013	0		79-Belgian Blue	561	213	6	Belgian Blue, Braunvieh, Nellore, Piedmontese, Romagnola, Simmental	European, Zebu
14	64.03-65.549	3.27	Piedmontese	European	Bomba et al 2015, Gibbs et al 2009, Pintus et al 2013	6	ODF1, UBR5, RRM2B, NCALD, GRHL2, MGC133632	4-Piedmontese	564	213	6	Belgian Blue, Braunvieh, Nellore, Piedmontese, Romagnola, Simmental	European, Zebu
14	66.017-66.017	6	Belgian Blue	European	Druet et al 2013	1	ANKRD46	79-Belgian Blue	561	213	6	Belgian Blue, Braunvieh, Nellore, Piedmontese, Romagnola, Simmental	European, Zebu
14	68.626-68.879	4	Braunvieh	European	Rothammer et al 2013	3	MATN2, LAPTM4B, MTDH	71-Braunvieh	565	214	3	Belgian Blue, Braunvieh, Holstein	European
14	68.706-69.805	3.57	Holstein	European	Lee et al 2014, Porto-Neto et al 2013	8	LAPTM4B, MTDH, RPL23A, LOC782052, TSPYL5, LOC783229, PGCP, MIR584-1	134-Holstein	566	214	3	Belgian Blue, Braunvieh, Holstein	European
14	70.808-70.808	6	Belgian Blue	European	Druet et al 2013	0		80-Belgian Blue	567	214	3	Belgian Blue, Braunvieh, Holstein	European
14	77.299-77.314	5	Simmental	European	Bomba et al 2015, Rothammer et al 2013	0		74-Simmental	568	215	1	Simmental	European
14	80.948-80.948	4	Braunvieh	European	Rothammer et al 2013	0		72-Braunvieh	569	216	3	Belgian Blue, Braunvieh, Hereford	European
14	83.798-83.798	6	Belgian Blue	European	Druet et al 2013	0		81-Belgian Blue	570	216	3	Belgian Blue, Braunvieh, Hereford	European
14	83.25-84.792	6.77	Hereford	European	Porto-Neto et al 2013, Qanbari et al 2011, Zhao et al 2015	11	ZFAND1, SLC10A5, IMPA1, ENPP2, TAF2, DSCC1, DEPDC6, LOC781493, MRPL13, MTBP, SNTB1	18-Hereford	571	216	3	Belgian Blue, Braunvieh, Hereford	European
15	0.25-3.25	3.77	Hereford	European	Porto-Neto et al 2013, Zhao et al 2015	19	LOC781264, LOC518869, LOC530966, LOC510722, LOC618523, LOC531237, LOC522410, LOC532486, LOC515790, LOC508315, LOC786506, LOC100300332, GPR83, MRE11A, ANKRD49, AASDHPPT, KBTBD3, KIAA1826, GRIA4	19-Hereford	572	217	1	Hereford	European
15	6.064-9.25	3.77	Hereford	European	Porto-Neto et al 2013, Zhao et al 2015	18	MMP1, LOC100297932, LOC100336575, MMP27, MMP20, MMP7, LOC100300021, BIRC3, LOC783022, LOC100336629, C2H11orf70, LOC787564, ANGPTL5, TRPC6, LOC100336671, PGR, FLJ32810, LOC782668	20-Hereford	573	218	2	Angus, Hereford	European
15	8.924-10.75	3.43	Angus	European	Porto-Neto et al 2013, Zhao et al 2015	1	CNTN5	34-Angus	574	218	2	Angus, Hereford	European
15	12.25-20.748	6.77	Hereford	European	Porto-Neto et al 2013, Qanbari et al 2011, Zhao et al 2015	38	LOC100300167, PPP1R14C, JRKL, CCDC82, MAML2, MTMR2, CEP57, LOC519943, SESN3, ENDOD1, JMJD2D, JMJD2D, CWC15, AMOTL1, PIWIL4, FUT4, MGC137061, CWF19L2, GUCY1A2, ALKBH8, ELMOD1, LOC100296455, LOC533008, LOC100337109, RAB39, CUL5, ACAT1, NPAT, ATM, LOC613764, LOC781807, KDELC2, EXPH5, DDX10, LOC617737, ZC3H12C, LOC504569, RDX	21-Hereford	575	219	1	Hereford	European
15	28.69-31.857	6.3	Holstein	European	Glick et al 2012, Gurgul et al 2015, Porto-Neto et al 2013	61	DSCAML1, FXYD2, FXYD6, LOC616353, TMPRSS13, IL10RA, TMPRSS4, SCN4B, SCN2B, AMICA1, MPZL3, MPZL2, CD3E, CD3D, CD3G, UBE4A, ATP5L, LOC784741, MLL, TTC36, TMEM25, C15H11orf60, ARCN1, PHLDB1, LOC100297270, TREH, DDX6, CXCR5, LOC100335358, BCL9L, UPK2, FOXR1, CCDC84, RPS25, TRAPPC4, SLC37A4, ORP150, VPS11, HMBS, H2AFX, DPAGT1, C2CD2L, HINFP, ABCG4, NLRX1, PDZD3, CCDC153, CBL, MCAM, RNF26, C1QTNF5, MFR…	135-Holstein	576	220	2	Gir, Holstein	European, Zebu
15	30.025-31.343	3.87	Gir	Zebu	Liao et al 2013, Perez Obrien et al 2014	28	BCL9L, UPK2, FOXR1, CCDC84, RPS25, TRAPPC4, SLC37A4, ORP150, VPS11, HMBS, H2AFX, DPAGT1, C2CD2L, HINFP, ABCG4, NLRX1, PDZD3, CCDC153, CBL, MCAM, RNF26, C1QTNF5, MFRP, USP2, THY1, PVRL1, TRIM29, OAF	12-Gir	577	220	2	Gir, Holstein	European, Zebu
15	34.737-38.545	5	Simmental	European	Bomba et al 2015, Rothammer et al 2013	26	GRAMD1B, SCN3B, ZNF202, SAAL1, SERGEF, SERGEF, KCNC1, MYOD1, OTOG, USH1C, ABCC8, KCNJ11, LOC523303, NUCB2, PIK3C2A, RPS13, PLEKHA7, SMAP, SOX6, INSC, CALCA, CALCA, CALCB, LOC784945, CYP2R1, PDE3B	75-Simmental	578	221	2	Belgian Blue, Simmental	European
15	37.902-37.902	6	Belgian Blue	European	Druet et al 2013	1	INSC	82-Belgian Blue	579	221	2	Belgian Blue, Simmental	European
15	39.385-41.25	3.75	Limousin	European	Porto-Neto et al 2013, Zhao et al 2015	12	FAR1, MIR2285B, PTH, BTBD10, ARNTL, LOC514824, TEAD1, MIR2314, PARVA, LOC100337222, MICAL2, DKK3	25-Limousin	580	222	3	Belgian Blue, Holstein, Limousin	European
15	37.921-44.94	12.23	Holstein	European	Bomba et al 2015, Gurgul et al 2015, Lee et al 2014, Porto-Neto et al 2013	64	INSC, CALCA, CALCA, CALCB, LOC784945, CYP2R1, PDE3B, PSMA1, COPB1, LOC782705, RRAS2, SPON1, MIR2284T, SNHG3-RCC1, FAR1, MIR2285B, PTH, BTBD10, ARNTL, LOC514824, TEAD1, MIR2314, PARVA, LOC100337222, MICAL2, DKK3, LOC511121, GALNTL4, LOC616568, ZBED5, EIF4G2, CTR9, GIN1, MRVI1, LYVE1, RNF141, MIR2315, AMPD3, ADM, SBF2, LOC100295762, SWAP70, MIR2284D, WEE1, LOC100337287, ZNF143, LOC100138290, LOC100…	136-Holstein	581	222	3	Belgian Blue, Holstein, Limousin	European
15	47.281-47.281	6	Belgian Blue	European	Druet et al 2013	0		83-Belgian Blue	582	222	3	Belgian Blue, Holstein, Limousin	European
15	55.085-57.138	6	Simmental	European	Bomba et al 2015, Fan et al 2014	27	LOC507022, LOC530824, LOC512627, SLCO2B1, LOC786625, ARRB1, MIR326, RPS3, KLHL35, GDPD5, SERPINH1, MAP6, MOGAT2, LOC785379, LOC782893, MOGAT2, LOC617692, MOGAT2, DGAT2, UVRAG, WNT11, PRKRIR, LOC540919, LRRC32, TSKU, ACER3, LOC786726	76-Simmental	583	223	2	Limousin, Simmental	European
15	55.884-58.498	3.75	Limousin	European	Gurgul et al 2015b, Porto-Neto et al 2013, Zhao et al 2015	19	MOGAT2, DGAT2, UVRAG, WNT11, PRKRIR, LOC540919, LRRC32, TSKU, ACER3, LOC786726, B3GNT6, CAPN5, OMP, MYO7A, GDPD4, ANO3, MUC15, SLC5A12, FIBIN	26-Limousin	584	223	2	Limousin, Simmental	European
15	64.255-66.099	6.3	Holstein	European	Gurgul et al 2015, Lee et al 2014, Porto-Neto et al 2013	17	PRRG4, LOC537018, DEPDC7, TCP11L1, CSTF3, HIPK3, LOC100300544, MGC152383, CD59, FBXO3, LMO2, CAPRIN1, NAT10, ABTB2, CAT, ELF5, EHF	137-Holstein	585	224	1	Holstein	European
15	68.059-68.945	5	Simmental	European	Qanbari et al 2014, Rothammer et al 2013	0		77-Simmental	586	225	1	Simmental	European
15	71.516-74.474	5.9	Nellore	Zebu	Perez Obrien et al 2014, Porto-Neto et al 2013, Somavilla et al 2014	5	C8H9orf30, LOC100298518, LOC100297662, API5, TTC17	30-Nellore	587	226	2	Angus, Nellore	European, Zebu
15	71.516-76.425	4.1	Angus	European	Perez Obrien et al 2014, Porto-Neto et al 2013, Zhao et al 2015	22	C8H9orf30, LOC100298518, LOC100297662, API5, TTC17, MIR670, MIR129-2, LOC789567, ALKBH3, LOC100270684, ACCSL, ACCS, EXT2, ALX4, LOC100337430, CD82, TSPAN18, TP53I11, LOC100138359, LOC100337453, LOC524928, SYT13	35-Angus	588	226	2	Angus, Nellore	European, Zebu
15	79.344-79.344	4	Braunvieh	European	Rothammer et al 2013	1	LOC513151	73-Braunvieh	589	227	4	Belgian Blue, Braunvieh, Charolais, Simmental	European
15	80.25-82.055	3.84	Charolais	European	Xu et al 2014, Zhao et al 2015	59	LOC100300545, LOC617362, LOC515598, LOC100298605, LOC519317, LOC782841, LOC528502, LOC782913, LOC514057, LOC614985, LOC528577, LOC785944, LOC513114, LOC508180, LOC615824, LOC522150, LOC785406, LOC785470, LOC520399, LOC522775, LOC785753, LOC506891, LOC785914, LOC100299636, LOC790274, LOC786201, LOC100336901, LOC100336916, LOC100300446, LOC100300488, LOC100299725, LOC100300575, LOC100299808, OR5M3,…	23-Charolais	590	227	4	Belgian Blue, Braunvieh, Charolais, Simmental	European
15	82.108-82.108	5.72	Simmental	European	Ramey et al 2013	1	TIMM10	78-Simmental	591	227	4	Belgian Blue, Braunvieh, Charolais, Simmental	European
15	82.513-82.513	6	Belgian Blue	European	Druet et al 2013	0		84-Belgian Blue	592	227	4	Belgian Blue, Braunvieh, Charolais, Simmental	European
15	85.191-85.191	4	Braunvieh	European	Rothammer et al 2013	0		74-Braunvieh	593	228	1	Braunvieh	European
16	4.155-7.25	6.57	Holstein	European	Larkin et al 2012, Porto-Neto et al 2013, Zhao et al 2015	33	RASSF5, LGTN, DYRK3, MAPKAPK2, IL10, IL19, IL20, PIGR, LOC100297408, FAIM3, IL24, SARG, YOD1, PFKFB2, C4BPB, C4BPA, LOC506707, LOC510860, LOC515150, CD55, LOC100297121, CR2, LOC100336868, LOC514121, LOC509867, LOC100337312, LOC100335511, LOC781004, LOC790886, CFH, LOC100337413, LOC781505, LOC100337398	138-Holstein	594	229	1	Holstein	European
16	9.855-9.855	6	Holstein	European	Larkin et al 2012, Zhao et al 2015	0		139-Holstein	595	230	1	Holstein	European
16	12.672-12.672	3.84	Holstein	European	Druet et al 2013, Larkin et al 2012	1	CDC73	140-Holstein	596	231	1	Holstein	European
16	19.327-21.253	4	Braunvieh	European	Rothammer et al 2013	3	KCTD3, USH2A, ESRRG	75-Braunvieh	597	232	5	Belgian Blue, Braunvieh, Brown Swiss, Holstein, Nellore	European, Zebu
16	23.537-24.769	4.08	Nellore	Zebu	Porto-Neto et al 2013, Somavilla et al 2014	7	SLC30A10, LOC524431, LOC538357, BPNT1, IARS2, MIR215, RAB3GAP2	31-Nellore	598	232	5	Belgian Blue, Braunvieh, Brown Swiss, Holstein, Nellore	European, Zebu
16	22.516-26.922	3.11	Brown Swiss	European	Druet et al 2013, Porto-Neto et al 2013, Utsunomiya et al 2013	21	TGFB2, LOC100296870, LYPLAL1, SLC30A10, LOC524431, LOC538357, BPNT1, IARS2, MIR215, RAB3GAP2, MARK1, LOC618454, MOSC2, MOSC1, HLX, DUSP10, HHIPL2, TAF1A, MIA3, AIDA, LOC522319	27-Brown Swiss	599	232	5	Belgian Blue, Braunvieh, Brown Swiss, Holstein, Nellore	European, Zebu
16	21.701-27.755	7.35	Holstein	European	Bomba et al 2015, Druet et al 2013, Gurgul et al 2015, Lee et al 2014, Porto-Neto et al 2013, Qanbari et al 2011	30	MGC152575, SPATA17, RRP15, TGFB2, LOC100296870, LYPLAL1, SLC30A10, LOC524431, LOC538357, BPNT1, IARS2, MIR215, RAB3GAP2, MARK1, LOC618454, MOSC2, MOSC1, HLX, DUSP10, HHIPL2, TAF1A, MIA3, AIDA, LOC522319, DISP1, LOC100336644, TLR5, SUSD4, C16H1ORF65, MGC151839	141-Holstein	600	232	5	Belgian Blue, Braunvieh, Brown Swiss, Holstein, Nellore	European, Zebu
16	24.727-24.749	6	Belgian Blue	European	Druet et al 2013	0		85-Belgian Blue	601	232	5	Belgian Blue, Braunvieh, Brown Swiss, Holstein, Nellore	European, Zebu
16	26.085-26.085	4	Braunvieh	European	Rothammer et al 2013	0		75-Braunvieh	597	232	5	Belgian Blue, Braunvieh, Brown Swiss, Holstein, Nellore	European, Zebu
16	28.749-29.663	8	Belgian Blue	European	Druet et al 2013, Rothammer et al 2013	6	LOC516576, LBR, ENAH, SRP9, EPHX1, TMEM63A	86-Belgian Blue	602	233	2	Belgian Blue, Braunvieh	European
16	30.952-33.923	4	Braunvieh	European	Rothammer et al 2013	17	CDC42BPA, AHCTF1, LOC616546, SCCPDH, LOC100296483, LOC539855, CNST, TFB2M, SMYD3, LOC100336762, EFCAB2, HNRNPU, FAM36A, PPPDE1, ADSS, C16H1orf100, ZNF238	76-Braunvieh	603	233	2	Belgian Blue, Braunvieh	European
16	42.793-44.8	4.76	Gir	Zebu	Gibbs et al 2009, Liao et al 2013, Perez Obrien et al 2014, Porto-Neto et al 2013	29	AGTRAP, LOC506110, MAD2L2, FBXO6, FBXO44, FBXO2, PTCHD2, UBIAD1, MTOR, ANGPTL7, EXOSC10, SRM, MASP2, TARDBP, CASZ1, PEX14, DFFA, CORT, APITD1, PGD, LOC100337161, UBE4B, RBP7, NMNAT1, LOC100337372, CTNNBIP1, CLSTN1, PIK3CD, TMEM201	13-Gir	604	234	9	Angus, Belgian Blue, Charolais, Gir, Hereford, Holstein, Jersey, Limousin, Simmental	European, Zebu
16	42.593-45.65	12.28	Holstein	European	Druet et al 2013, Flori et al 2009, Kemper et al 2014, Lee et al 2014, Makina et al 2015, Porto-Neto et al 2013, Ramey et al 2013, Xu et al 2014	45	PLOD1, KIAA2013, NPPB, NPPA, CLCN6, MTHFR, LOC100336252, AGTRAP, LOC506110, MAD2L2, FBXO6, FBXO44, FBXO2, PTCHD2, UBIAD1, MTOR, ANGPTL7, EXOSC10, SRM, MASP2, TARDBP, CASZ1, PEX14, DFFA, CORT, APITD1, PGD, LOC100337161, UBE4B, RBP7, NMNAT1, LOC100337372, CTNNBIP1, CLSTN1, PIK3CD, TMEM201, SLC25A33, SPSB1, H6PD, MIR34A, GPR157, SLC2A5, CA6, ENO1, RERE	142-Holstein	605	234	9	Angus, Belgian Blue, Charolais, Gir, Hereford, Holstein, Jersey, Limousin, Simmental	European, Zebu
16	42.057-46.25	11	Belgian Blue	European	Druet et al 2013, Rothammer et al 2013, Zhao et al 2015	55	VPS13D, TNFRSF1B, TNFRSF8, MIIP, MFN2, PLOD1, KIAA2013, NPPB, NPPA, CLCN6, MTHFR, LOC100336252, AGTRAP, LOC506110, MAD2L2, FBXO6, FBXO44, FBXO2, PTCHD2, UBIAD1, MTOR, ANGPTL7, EXOSC10, SRM, MASP2, TARDBP, CASZ1, PEX14, DFFA, CORT, APITD1, PGD, LOC100337161, UBE4B, RBP7, NMNAT1, LOC100337372, CTNNBIP1, CLSTN1, PIK3CD, TMEM201, SLC25A33, SPSB1, H6PD, MIR34A, GPR157, SLC2A5, CA6, ENO1, RERE, LOC1002…	87-Belgian Blue	606	234	9	Angus, Belgian Blue, Charolais, Gir, Hereford, Holstein, Jersey, Limousin, Simmental	European, Zebu
16	43.256-45.75	7.9	Limousin	European	Druet et al 2013, Porto-Neto et al 2013, Ramey et al 2013, Zhao et al 2015	31	UBIAD1, MTOR, ANGPTL7, EXOSC10, SRM, MASP2, TARDBP, CASZ1, PEX14, DFFA, CORT, APITD1, PGD, LOC100337161, UBE4B, RBP7, NMNAT1, LOC100337372, CTNNBIP1, CLSTN1, PIK3CD, TMEM201, SLC25A33, SPSB1, H6PD, MIR34A, GPR157, SLC2A5, CA6, ENO1, RERE	27-Limousin	607	234	9	Angus, Belgian Blue, Charolais, Gir, Hereford, Holstein, Jersey, Limousin, Simmental	European, Zebu
16	41.69-47.895	10.59	Angus	European	Druet et al 2013, Gibbs et al 2009, Kemper et al 2014, Makina et al 2015, Perez Obrien et al 2014, Porto-Neto et al 2013, Qanbari et al 2011, Ramey et al 2013, Xu et al 2014, Zhao et al 2015	77	TNFSF4, RPL7, LOC787623, LOC100336902, LOC100336917, VPS13D, TNFRSF1B, TNFRSF8, MIIP, MFN2, PLOD1, KIAA2013, NPPB, NPPA, CLCN6, MTHFR, LOC100336252, AGTRAP, LOC506110, MAD2L2, FBXO6, FBXO44, FBXO2, PTCHD2, UBIAD1, MTOR, ANGPTL7, EXOSC10, SRM, MASP2, TARDBP, CASZ1, PEX14, DFFA, CORT, APITD1, PGD, LOC100337161, UBE4B, RBP7, NMNAT1, LOC100337372, CTNNBIP1, CLSTN1, PIK3CD, TMEM201, SLC25A33, SPSB1, H…	36-Angus	608	234	9	Angus, Belgian Blue, Charolais, Gir, Hereford, Holstein, Jersey, Limousin, Simmental	European, Zebu
16	42.672-46.998	19.72	Simmental	European	Bomba et al 2015, Qanbari et al 2014, Ramey et al 2013, Rothammer et al 2013, Zhao et al 2015	53	NPPB, NPPA, CLCN6, MTHFR, LOC100336252, AGTRAP, LOC506110, MAD2L2, FBXO6, FBXO44, FBXO2, PTCHD2, UBIAD1, MTOR, ANGPTL7, EXOSC10, SRM, MASP2, TARDBP, CASZ1, PEX14, DFFA, CORT, APITD1, PGD, LOC100337161, UBE4B, RBP7, NMNAT1, LOC100337372, CTNNBIP1, CLSTN1, PIK3CD, TMEM201, SLC25A33, SPSB1, H6PD, MIR34A, GPR157, SLC2A5, CA6, ENO1, RERE, LOC100295969, SLC45A1, LOC786597, ERRFI1, PARK7, TNFRSF9, LOC10…	79-Simmental	609	234	9	Angus, Belgian Blue, Charolais, Gir, Hereford, Holstein, Jersey, Limousin, Simmental	European, Zebu
16	44.175-45.75	4.84	Charolais	European	Kemper et al 2014, Xu et al 2014, Zhao et al 2015	18	LOC100337161, UBE4B, RBP7, NMNAT1, LOC100337372, CTNNBIP1, CLSTN1, PIK3CD, TMEM201, SLC25A33, SPSB1, H6PD, MIR34A, GPR157, SLC2A5, CA6, ENO1, RERE	24-Charolais	610	234	9	Angus, Belgian Blue, Charolais, Gir, Hereford, Holstein, Jersey, Limousin, Simmental	European, Zebu
16	43.256-47.443	5	Jersey	European	Druet et al 2013, Porto-Neto et al 2013, Ramey et al 2013	41	UBIAD1, MTOR, ANGPTL7, EXOSC10, SRM, MASP2, TARDBP, CASZ1, PEX14, DFFA, CORT, APITD1, PGD, LOC100337161, UBE4B, RBP7, NMNAT1, LOC100337372, CTNNBIP1, CLSTN1, PIK3CD, TMEM201, SLC25A33, SPSB1, H6PD, MIR34A, GPR157, SLC2A5, CA6, ENO1, RERE, LOC100295969, SLC45A1, LOC786597, ERRFI1, PARK7, TNFRSF9, LOC100295833, PER3, VAMP3, CAMTA1	25-Jersey	611	234	9	Angus, Belgian Blue, Charolais, Gir, Hereford, Holstein, Jersey, Limousin, Simmental	European, Zebu
16	43.292-48.326	9.26	Hereford	European	Druet et al 2013, Gibbs et al 2009, Porto-Neto et al 2013, Ramey et al 2013, Zhao et al 2015	60	MTOR, ANGPTL7, EXOSC10, SRM, MASP2, TARDBP, CASZ1, PEX14, DFFA, CORT, APITD1, PGD, LOC100337161, UBE4B, RBP7, NMNAT1, LOC100337372, CTNNBIP1, CLSTN1, PIK3CD, TMEM201, SLC25A33, SPSB1, H6PD, MIR34A, GPR157, SLC2A5, CA6, ENO1, RERE, LOC100295969, SLC45A1, LOC786597, ERRFI1, PARK7, TNFRSF9, LOC100295833, PER3, VAMP3, CAMTA1, DNAJC11, THAP3, PHF13, KLHL21, ZBTB48, TAS1R1, NOL9, PLEKHG5, TNFRSF25, LOC…	22-Hereford	612	234	9	Angus, Belgian Blue, Charolais, Gir, Hereford, Holstein, Jersey, Limousin, Simmental	European, Zebu
16	47.6-47.686	3.88	Gir	Zebu	Gibbs et al 2009, Liao et al 2013	7	DNAJC11, THAP3, PHF13, KLHL21, ZBTB48, TAS1R1, NOL9	14-Gir	613	235	5	Braunvieh, Gir, Hanwoo, Holstein, Simmental	European, Zebu
16	48.255-53.755	10.52	Holstein	European	Kemper et al 2014, Lee et al 2014, Makina et al 2015, Porto-Neto et al 2013, Ramey et al 2013, Xu et al 2014	106	NPHP4, TNNT2, LOC100336635, LAD1, LOC100301375, CSRP1, LOC100335393, NAV1, IPO9, SHISA4, LMOD1, TIMM17A, AJAP1, C16H1orf174, DFFB, LOC785182, MIR2320, LRRC47, LOC100302586, CCDC27, TP73, WDR8, TPRG1L, MEGF6, MIR551A, ARHGEF16, PRDM16, ACTRT2, TTC34, MMEL1, C16H1orf93, HES5, PANK4, PLCH2, PEX10, RER1, MORN1, SKI, C16H1orf86, LOC100295590, PRKCZ, GABRD, LOC617386, TMEM52, GNB1, NADK, LOC527591, CDC…	143-Holstein	614	235	5	Braunvieh, Gir, Hanwoo, Holstein, Simmental	European, Zebu
16	49.54-52.744	10.72	Simmental	European	Flori et al 2009, Ramey et al 2013, Rothammer et al 2013	78	NAV1, IPO9, SHISA4, LMOD1, TIMM17A, AJAP1, C16H1orf174, DFFB, LOC785182, MIR2320, LRRC47, LOC100302586, CCDC27, TP73, WDR8, TPRG1L, MEGF6, MIR551A, ARHGEF16, PRDM16, ACTRT2, TTC34, MMEL1, C16H1orf93, HES5, PANK4, PLCH2, PEX10, RER1, MORN1, SKI, C16H1orf86, LOC100295590, PRKCZ, GABRD, LOC617386, TMEM52, GNB1, NADK, LOC527591, CDC2L1, LOC100295775, MMP23B, MIB2, SSU72, LOC617545, ATAD3B, VWA1, TMEM…	80-Simmental	615	235	5	Braunvieh, Gir, Hanwoo, Holstein, Simmental	European, Zebu
16	50.551-52.639	6.88	Hanwoo	European	Choi et al 2015, Porto-Neto et al 2014, Ramey et al 2013	61	LRRC47, LOC100302586, CCDC27, TP73, WDR8, TPRG1L, MEGF6, MIR551A, ARHGEF16, PRDM16, ACTRT2, TTC34, MMEL1, C16H1orf93, HES5, PANK4, PLCH2, PEX10, RER1, MORN1, SKI, C16H1orf86, LOC100295590, PRKCZ, GABRD, LOC617386, TMEM52, GNB1, NADK, LOC527591, CDC2L1, LOC100295775, MMP23B, MIB2, SSU72, LOC617545, ATAD3B, VWA1, TMEM88B, MGC148609, MRPL20, CCNL2, AURKAIP1, MXRA8, DVL1, UBE2J2, LOC506102, SDF4, B3G…	8-Hanwoo	616	235	5	Braunvieh, Gir, Hanwoo, Holstein, Simmental	European, Zebu
16	55.251-55.251	4	Braunvieh	European	Rothammer et al 2013	1	KDM5B	77-Braunvieh	617	235	5	Braunvieh, Gir, Hanwoo, Holstein, Simmental	European, Zebu
16	58.336-60.519	5.9	Nellore	Zebu	Perez Obrien et al 2014, Porto-Neto et al 2013, Somavilla et al 2014	5	RFWD2, PAPPA2, ASTN1, MIR488, LOC789538	32-Nellore	618	236	3	Belgian Blue, Braunvieh, Nellore	European, Zebu
16	61.688-61.946	4	Braunvieh	European	Rothammer et al 2013	4	RALGPS2, FAM20B, TOR3A, ABL2	78-Braunvieh	619	236	3	Belgian Blue, Braunvieh, Nellore	European, Zebu
16	58.505-67.25	11	Belgian Blue	European	Druet et al 2013, Rothammer et al 2013, Zhao et al 2015	54	RFWD2, PAPPA2, ASTN1, MIR488, LOC789538, LOC786967, SEC16B, LOC100299281, RASAL2, LOC530749, C16H1orf49, RALGPS2, ANGPTL1, FAM20B, TOR3A, ABL2, SOAT1, LOC613754, NPHS2, LOC613476, TOR1AIP2, TOR1AIP1, CEP350, QSOX1, LHX4, ACBD6, XPR1, STX6, MR1, IER5, CACNA1E, ZNF648, LOC615266, GLUL, TEDDM1, RGSL1, RGSL1, RNASEL, RGS16, NPL, DHX9, C16H1ORF14, LAMC1, LAMC2, NMNAT2, SMG7, NCF2, ARPC5, LOC100300920,…	88-Belgian Blue	620	236	3	Belgian Blue, Braunvieh, Nellore	European, Zebu
16	64.191-65.022	4.08	Nellore	Zebu	Porto-Neto et al 2013, Somavilla et al 2014	6	CACNA1E, ZNF648, LOC615266, GLUL, TEDDM1, RGSL1	32-Nellore	618	236	3	Belgian Blue, Braunvieh, Nellore	European, Zebu
16	69.95-69.95	5	Belgian Blue	European	Rothammer et al 2013, Zhao et al 2015	1	KCNK2	89-Belgian Blue	621	237	3	Belgian Blue, Holstein, Nellore	European, Zebu
16	66.975-74.774	17.33	Holstein	European	Druet et al 2013, Flori et al 2009, Kim et al 2013, Larkin et al 2012, Lee et al 2014, Porto-Neto et al 2013, Qanbari et al 2010, Xu et al 2014, Zhao et al 2015	53	C16H1ORF21, EDEM3, FAM129A, RNF2, TRM1L, C16H1ORF26, IVNS1ABP, LOC100299118, HMCN1, PRG4, TPR, LOC507724, PDC, LOC100138376, PTGS2, PLA2G4A, KCNK2, CENPF, PTPN14, SMYD2, RNPEP, ELF3, GPR37L1, PTPN7, LOC100300760, LOC100336662, UBE2T, LOC100300626, PROX1, RPS6KC1, ANGEL2, VASH2, FLVCR1, MGC133602, TATDN3, NSL1, BATF3, LOC616153, ATF3, NENF, TMEM206, PPP2R5A, LOC539953, INTS7, LPGAT1, NEK2, SLC30A1…	144-Holstein	622	237	3	Belgian Blue, Holstein, Nellore	European, Zebu
16	68.825-73.82	5.15	Nellore	Zebu	Gibbs et al 2009, Porto-Neto et al 2013, Somavilla et al 2014	38	PRG4, TPR, LOC507724, PDC, LOC100138376, PTGS2, PLA2G4A, KCNK2, CENPF, PTPN14, SMYD2, RNPEP, ELF3, GPR37L1, PTPN7, LOC100300760, LOC100336662, UBE2T, LOC100300626, PROX1, RPS6KC1, ANGEL2, VASH2, FLVCR1, MGC133602, TATDN3, NSL1, BATF3, LOC616153, ATF3, NENF, TMEM206, PPP2R5A, LOC539953, INTS7, LPGAT1, NEK2, SLC30A1	33-Nellore	623	237	3	Belgian Blue, Holstein, Nellore	European, Zebu
16	77.335-77.335	13.82	Holstein	European	Larkin et al 2012, Lee et al 2014, Porto-Neto et al 2013, Qanbari et al 2010, Rothammer et al 2013, Xu et al 2014	0		145-Holstein	624	238	1	Holstein	European
17	2.904-2.904	4	Braunvieh	European	Rothammer et al 2013	1	PLRG1	79-Braunvieh	625	239	2	Braunvieh, Holstein	European
17	4.38-4.694	11.51	Holstein	European	Bomba et al 2015, Glick et al 2012, Kim et al 2013, Lee et al 2014, Porto-Neto et al 2013	3	TRIM2, LOC100296567, FHDC1	146-Holstein	626	239	2	Braunvieh, Holstein	European
17	7.196-16.586	11.9	Holstein	European	Bomba et al 2015, Glick et al 2012, Kim et al 2013, Lee et al 2014, Porto-Neto et al 2013, Qanbari et al 2010, Rothammer et al 2013	32	LRBA, MAB21L2, DCLK2, LOC100297333, NR3C2, ARHGAP10, LOC100297399, PRMT10, TMEM184C, EDNRA, TTC29, LOC100336258, POU4F2, SLC10A7, LOC100297780, LSM6, ZNF827, MMAA, SMAD1, MIR2284G, OTUD4, ABCE1, ANAPC10, HHIP, GYPA, FREM3, SMARCA5, GAB1, USP38, LOC100337207, INPP4B, IL15	147-Holstein	627	240	2	Holstein, Simmental	European
17	13.223-15.632	14.72	Simmental	European	Bomba et al 2015, Qanbari et al 2011, Ramey et al 2013, Zhao et al 2015	10	OTUD4, ABCE1, ANAPC10, HHIP, GYPA, FREM3, SMARCA5, GAB1, USP38, LOC100337207	81-Simmental	628	240	2	Holstein, Simmental	European
17	16.668-18.25	3.77	Hereford	European	Porto-Neto et al 2013, Zhao et al 2015	10	ZNF330, RNF150, TBC1D9, LOC100297127, UCP1, ELMOD2, LOC100139987, CLGN, SCOC, MAML3	23-Hereford	629	241	2	Hereford, Simmental	European
17	18.848-20.478	14	Simmental	European	Bomba et al 2015, Flori et al 2009, Qanbari et al 2014, Rothammer et al 2013	3	ELF2, CCRN4L, SLC7A11	82-Simmental	630	241	2	Hereford, Simmental	European
17	21.628-27.057	6.77	Hereford	European	Porto-Neto et al 2013, Qanbari et al 2011, Zhao et al 2015	6	LOC783956, LOC539187, LOC786811, LOC100336402, PRAME, PCDH10	24-Hereford	631	242	1	Hereford	European
17	29.75-30.291	6	Hereford	European	Qanbari et al 2011, Zhao et al 2015	9	LOC781142, PGRMC2, LOC515517, LOC100139242, MGC165715, MFSD8, PLK4, HSPA4L, SLC25A31	25-Hereford	632	243	1	Hereford	European
17	34.621-34.953	3.57	Holstein	European	Lee et al 2014, Porto-Neto et al 2013	3	SPRY1, LOC100138354, LOC100297992	148-Holstein	633	244	1	Holstein	European
17	39.679-40.044	6	Simmental	European	Qanbari et al 2014	1	ULBP3	83-Simmental	634	245	4	Angus, Holstein, Jersey, Simmental	European
17	39.288-41.075	4.41	Holstein	European	Druet et al 2013, Lee et al 2014, Porto-Neto et al 2013	5	ULBP3, RAPGEF2, LOC100298642, MGC137018, FNIP2	149-Holstein	635	245	4	Angus, Holstein, Jersey, Simmental	European
17	41.526-41.526	3.43	Angus	European	Porto-Neto et al 2013, Zhao et al 2015	0		37-Angus	636	245	4	Angus, Holstein, Jersey, Simmental	European
17	40.479-44.695	3.8	Jersey	European	Kim et al 2015, Porto-Neto et al 2013	19	RAPGEF2, LOC100298642, MGC137018, FNIP2, PPID, ETFDH, LOC768238, RXFP1, TMEM144, MGC139026, GRIA2, MIR2321, GLRB, PDGFC, CTSO, TDO2, LOC100299729, GUCY1B3, GUCY1A3	26-Jersey	637	245	4	Angus, Holstein, Jersey, Simmental	European
17	42.823-44.98	5	Simmental	European	Flori et al 2009, Rothammer et al 2013	10	GRIA2, MIR2321, GLRB, PDGFC, CTSO, TDO2, LOC100299729, GUCY1B3, GUCY1A3, ZNF605	83-Simmental	634	245	4	Angus, Holstein, Jersey, Simmental	European
17	48.687-48.809	6	Simmental	European	Qanbari et al 2014	1	LOC100297935	84-Simmental	638	246	1	Simmental	European
17	56.488-60.354	11.51	Holstein	European	Bomba et al 2015, Lee et al 2014, Porto-Neto et al 2013, Rothammer et al 2013	43	ATP2A2, ANAPC7, LOC100337294, ARPC3, GPN3, C17H12orf24, VPS29, RAD9B, PPTC7, LOC100296812, TCTN1, HVCN1, PPP1CC, CCDC63, MYL2, CUX2, LOC785809, SH2B3, ATXN2, BRAP, LOC513508, LOC786648, ACAD10, LOC100140764, LOC786583, CIT, PRKAB1, LOC100297703, CCDC60, HSPB8, SRRM4, SUDS3, TAOK3, PEBP1, VSIG10, WSB2, RFC5, KSR2, NOS1, LOC100337463, LOC100295347, LOC787094, FBXO21	150-Holstein	639	247	3	Braunvieh, Holstein, Simmental	European
17	56.644-62.75	8	Simmental	European	Bomba et al 2015, Rothammer et al 2013, Zhao et al 2015	43	RAD9B, PPTC7, LOC100296812, TCTN1, HVCN1, PPP1CC, CCDC63, MYL2, CUX2, LOC785809, SH2B3, ATXN2, BRAP, LOC513508, LOC786648, ACAD10, LOC100140764, LOC786583, CIT, PRKAB1, LOC100297703, CCDC60, HSPB8, SRRM4, SUDS3, TAOK3, PEBP1, VSIG10, WSB2, RFC5, KSR2, NOS1, LOC100337463, LOC100295347, LOC787094, FBXO21, HRK, RNFT2, C9H12orf49, MED13L, TBX3, LOC100297608, TBX5	85-Simmental	640	247	3	Braunvieh, Holstein, Simmental	European
17	59.203-62.598	4	Braunvieh	European	Rothammer et al 2013	18	TAOK3, PEBP1, VSIG10, WSB2, RFC5, KSR2, NOS1, LOC100337463, LOC100295347, LOC787094, FBXO21, HRK, RNFT2, C9H12orf49, MED13L, TBX3, LOC100297608, TBX5	80-Braunvieh	641	247	3	Braunvieh, Holstein, Simmental	European
17	69.797-69.995	6.88	Hanwoo	European	Porto-Neto et al 2014, Ramey et al 2013	1	TTC28	9-Hanwoo	642	248	2	Belgian Blue, Hanwoo	European
17	70.063-70.063	6	Belgian Blue	European	Druet et al 2013	1	TTC28	90-Belgian Blue	643	248	2	Belgian Blue, Hanwoo	European
17	73.798-75.25	10.72	Simmental	European	Ramey et al 2013, Rothammer et al 2013, Zhao et al 2015	72	RTDR1, LOC540047, LOC531152, LOC100336952, VpreB, TOP3B, PPM1F, MAPK1, DGCR6L, PRODH, YPEL1, PPIL2, MIR301B, SDF2L1, CCDC116, YDJC, UBE2L3, LOC528977, HIC2, LOC100337340, PI4KA, SERPIND1, SNAP29, LOC518180, AIFM3, LZTR1, TUBA1B, TUBA3E, LOC530264, P2RX6, SLC7A4, LOC100295712, FAM128B, SMPD4, CCDC74B, MED15, KLHL22, SCARF2, ZNF74, DGCR2, TSSK1B, DGCR14, LOC100298735, SLC25A1, HIRA, LOC100337461, L…	86-Simmental	644	249	3	Belgian Blue, Braunvieh, Simmental	European
17	74.836-74.982	8	Belgian Blue	European	Druet et al 2013, Rothammer et al 2013	8	LOC100337485, GNB1L, TXNRD2, COMT, ARVCF, LOC100336403, MIR185, C17H22orf25	91-Belgian Blue	645	249	3	Belgian Blue, Braunvieh, Simmental	European
17	74.948-74.948	4	Braunvieh	European	Rothammer et al 2013	0		81-Braunvieh	646	249	3	Belgian Blue, Braunvieh, Simmental	European
18	0.25-1.355	6	Holstein	European	Lee et al 2014, Zhao et al 2015	2	UQCRFS1, VSTM2B	151-Holstein	647	250	2	Angus, Holstein	European
18	0.304-2.803	4.12	Angus	European	Porto-Neto et al 2013, Ramey et al 2013, Xu et al 2014	33	UQCRFS1, VSTM2B, VAC14, LOC100335352, MTSS1L, IL34, SF3B3, MIR2324, COG4, FUK, ST3GAL2, DDX19A, LOC100295067, DDX19B, AARS, MRCL, PDPR, GLG1, TPT1, RFWD3, MLKL, FA2H, WDR59, ZNRF1, LOC100294802, LDHD, ZFP1, CTRB1, CTRB1, BCAR1, CFDP1, CFDP2, BCNT2	38-Angus	648	250	2	Angus, Holstein	European
18	6.792-11.585	5	Jersey	European	Druet et al 2013, Kim et al 2015, Porto-Neto et al 2013	36	LOC100296201, DYNLRB2, CDYL2, C18H16ORF61, CENPN, ATMIN, LOC614002, GCSH, BCMO1, GAN, LOC782414, LOC100337091, SDR42E1, HSD17B2, MPHOSPH6, CDH13, HSBP1, MLYCD, OSGIN1, NECAB2, MBTPS1, HSDL1, LRRC50, TAF1C, ADAD2, KCNG4, WFDC1, ATP2C2, LOC531539, COTL1, KLHL36, USP10, CRISPLD2, ZDHHC7, LOC507534, MGC140224	27-Jersey	649	251	12	Angus, Belgian Blue, Brahman, Braunvieh, Charolais, Gir, Hanwoo, Holstein, Jersey, Limousin, Romagnola, Simmental	European, Zebu
18	9.102-15.659	15.22	Holstein	European	Druet et al 2013, Flori et al 2009, Kemper et al 2014, Lee et al 2014, Porto-Neto et al 2013, Rothammer et al 2013, Xu et al 2014, Zhao et al 2015	97	CDH13, HSBP1, MLYCD, OSGIN1, NECAB2, MBTPS1, HSDL1, LRRC50, TAF1C, ADAD2, KCNG4, WFDC1, ATP2C2, LOC531539, COTL1, KLHL36, USP10, CRISPLD2, ZDHHC7, LOC507534, MGC140224, LOC538506, LOC100299171, LOC613483, COX4NB, COX4, IRF8, MIR2325A, MIR2326, FOXF1, MTHFSD, FOXC2, FOXL1, LOC100140115, FBXO31, MAP1LC3B, ZCCHC14, JPH3, KLHDC4, SLC7A5, LOC100138791, CA5A, BANP, LOC100298623, ZFPM1, ZC3H18, IL17C, C…	152-Holstein	650	251	12	Angus, Belgian Blue, Brahman, Braunvieh, Charolais, Gir, Hanwoo, Holstein, Jersey, Limousin, Romagnola, Simmental	European, Zebu
18	11.488-14.621	4.63	Brahman	Zebu	Qanbari et al 2011, Xu et al 2014	52	LOC538506, LOC100299171, LOC613483, COX4NB, COX4, IRF8, MIR2325A, MIR2326, FOXF1, MTHFSD, FOXC2, FOXL1, LOC100140115, FBXO31, MAP1LC3B, ZCCHC14, JPH3, KLHDC4, SLC7A5, LOC100138791, CA5A, BANP, LOC100298623, ZFPM1, ZC3H18, IL17C, CYBA, MVD, SNAI3, RNF166, CTU2, LOC789183, MIR2327, CDT1, APRT, GALNS, TRAPPC2L, LOC617429, CBFA2T3, ACSF3, CDH15, MGC157263, ANKRD11, LOC100335839, LOC100299071, SPG7, R…	7-Brahman	651	251	12	Angus, Belgian Blue, Brahman, Braunvieh, Charolais, Gir, Hanwoo, Holstein, Jersey, Limousin, Romagnola, Simmental	European, Zebu
18	13.292-13.292	4	Braunvieh	European	Rothammer et al 2013	1	KLHDC4	82-Braunvieh	652	251	12	Angus, Belgian Blue, Brahman, Braunvieh, Charolais, Gir, Hanwoo, Holstein, Jersey, Limousin, Romagnola, Simmental	European, Zebu
18	12.783-14.758	3.67	Charolais	European	Druet et al 2013, Kemper et al 2014, Xu et al 2014	46	LOC100140115, FBXO31, MAP1LC3B, ZCCHC14, JPH3, KLHDC4, SLC7A5, LOC100138791, CA5A, BANP, LOC100298623, ZFPM1, ZC3H18, IL17C, CYBA, MVD, SNAI3, RNF166, CTU2, LOC789183, MIR2327, CDT1, APRT, GALNS, TRAPPC2L, LOC617429, CBFA2T3, ACSF3, CDH15, MGC157263, ANKRD11, LOC100335839, LOC100299071, SPG7, RPL13, CPNE7, DPEP1, CHMP1A, CDK10, SPATA2L, LOC514538, ZNF276, FANCA, TCF25, SPIRE2, MC1R	25-Charolais	653	251	12	Angus, Belgian Blue, Brahman, Braunvieh, Charolais, Gir, Hanwoo, Holstein, Jersey, Limousin, Romagnola, Simmental	European, Zebu
18	13.273-14.81	11	Belgian Blue	European	Druet et al 2013, Rothammer et al 2013, Zhao et al 2015	46	KLHDC4, SLC7A5, LOC100138791, CA5A, BANP, LOC100298623, ZFPM1, ZC3H18, IL17C, CYBA, MVD, SNAI3, RNF166, CTU2, LOC789183, MIR2327, CDT1, APRT, GALNS, TRAPPC2L, LOC617429, CBFA2T3, ACSF3, CDH15, MGC157263, ANKRD11, LOC100335839, LOC100299071, SPG7, RPL13, CPNE7, DPEP1, CHMP1A, CDK10, SPATA2L, LOC514538, ZNF276, FANCA, TCF25, SPIRE2, MC1R, TUBB3, MIR220D, DEF8, CENPBD1, LOC532875	92-Belgian Blue	654	251	12	Angus, Belgian Blue, Brahman, Braunvieh, Charolais, Gir, Hanwoo, Holstein, Jersey, Limousin, Romagnola, Simmental	European, Zebu
18	12.36-16.582	5.59	Gir	Zebu	Gibbs et al 2009, Liao et al 2013, Perez Obrien et al 2014, Porto-Neto et al 2013	70	FOXF1, MTHFSD, FOXC2, FOXL1, LOC100140115, FBXO31, MAP1LC3B, ZCCHC14, JPH3, KLHDC4, SLC7A5, LOC100138791, CA5A, BANP, LOC100298623, ZFPM1, ZC3H18, IL17C, CYBA, MVD, SNAI3, RNF166, CTU2, LOC789183, MIR2327, CDT1, APRT, GALNS, TRAPPC2L, LOC617429, CBFA2T3, ACSF3, CDH15, MGC157263, ANKRD11, LOC100335839, LOC100299071, SPG7, RPL13, CPNE7, DPEP1, CHMP1A, CDK10, SPATA2L, LOC514538, ZNF276, FANCA, TCF25…	15-Gir	655	251	12	Angus, Belgian Blue, Brahman, Braunvieh, Charolais, Gir, Hanwoo, Holstein, Jersey, Limousin, Romagnola, Simmental	European, Zebu
18	14.758-14.845	4.15	Limousin	European	Druet et al 2013, Kemper et al 2014	8	MC1R, TUBB3, MIR220D, DEF8, CENPBD1, LOC532875, DBNDD1, GAS8	28-Limousin	656	251	12	Angus, Belgian Blue, Brahman, Braunvieh, Charolais, Gir, Hanwoo, Holstein, Jersey, Limousin, Romagnola, Simmental	European, Zebu
18	14.826-14.931	11.72	Simmental	European	Qanbari et al 2014, Ramey et al 2013	2	GAS8, LOC100296324	87-Simmental	657	251	12	Angus, Belgian Blue, Brahman, Braunvieh, Charolais, Gir, Hanwoo, Holstein, Jersey, Limousin, Romagnola, Simmental	European, Zebu
18	14.4-15.75	7.88	Hanwoo	European	Choi et al 2015, Lee et al 2013, Ramey et al 2013	32	LOC100299071, SPG7, RPL13, CPNE7, DPEP1, CHMP1A, CDK10, SPATA2L, LOC514538, ZNF276, FANCA, TCF25, SPIRE2, MC1R, TUBB3, MIR220D, DEF8, CENPBD1, LOC532875, DBNDD1, GAS8, LOC100296324, SHCBP1, LOC784324, VPS35, ORC6L, MYLK3, LOC614339, GPT2, DNAJA2, NETO2, ITFG1	10-Hanwoo	658	251	12	Angus, Belgian Blue, Brahman, Braunvieh, Charolais, Gir, Hanwoo, Holstein, Jersey, Limousin, Romagnola, Simmental	European, Zebu
18	14.621-15.724	6.99	Angus	European	Druet et al 2013, Kemper et al 2014, Perez Obrien et al 2014, Porto-Neto et al 2013, Ramey et al 2013, Xu et al 2014	25	SPATA2L, LOC514538, ZNF276, FANCA, TCF25, SPIRE2, MC1R, TUBB3, MIR220D, DEF8, CENPBD1, LOC532875, DBNDD1, GAS8, LOC100296324, SHCBP1, LOC784324, VPS35, ORC6L, MYLK3, LOC614339, GPT2, DNAJA2, NETO2, ITFG1	39-Angus	659	251	12	Angus, Belgian Blue, Brahman, Braunvieh, Charolais, Gir, Hanwoo, Holstein, Jersey, Limousin, Romagnola, Simmental	European, Zebu
18	14.293-18.112	3.2	Romagnola	European	Druet et al 2013, Gibbs et al 2009	45	CDH15, MGC157263, ANKRD11, LOC100335839, LOC100299071, SPG7, RPL13, CPNE7, DPEP1, CHMP1A, CDK10, SPATA2L, LOC514538, ZNF276, FANCA, TCF25, SPIRE2, MC1R, TUBB3, MIR220D, DEF8, CENPBD1, LOC532875, DBNDD1, GAS8, LOC100296324, SHCBP1, LOC784324, VPS35, ORC6L, MYLK3, LOC614339, GPT2, DNAJA2, NETO2, ITFG1, PHKB, ABCC11, LOC100299784, LONP2, SIAH1, N4BP1, CBLN1, LOC780820, ZNF423	7-Romagnola	660	251	12	Angus, Belgian Blue, Brahman, Braunvieh, Charolais, Gir, Hanwoo, Holstein, Jersey, Limousin, Romagnola, Simmental	European, Zebu
18	18.257-18.257	4	Braunvieh	European	Rothammer et al 2013	1	ZNF423	83-Braunvieh	661	252	2	Braunvieh, Holstein	European
18	19.675-19.683	5	Holstein	European	Lee et al 2014, Rothammer et al 2013	0		153-Holstein	662	252	2	Braunvieh, Holstein	European
18	25.319-28.061	5.65	Holstein	European	Porto-Neto et al 2013, Qanbari et al 2011, Rothammer et al 2013, Xu et al 2014	32	RSPRY1, ARL2BP, PLLP, CCL22, LOC517354, CCL17, CIAPIN1, COQ9, LOC100139805, POLR2C, DOK4, CCDC102A, GPR114, GPR56, CCDC135, KATNB1, LOC539231, CNGB1, TEPP, ZNF319, C18H16orf57, MMP15, C16orf80, CSNK2A2, CCDC113, KLKBL4, GINS3, NDRG4, SETD6, CNOT1, SLC38A7, GOT2	154-Holstein	663	253	2	Braunvieh, Holstein	European
18	28.381-29.311	4	Braunvieh	European	Rothammer et al 2013	0		84-Braunvieh	664	253	2	Braunvieh, Holstein	European
18	35.526-36.176	9	Simmental	European	Bomba et al 2015, Qanbari et al 2014	17	PSKH1, PSMB10, LCAT, DPEP3, DPEP2, DDX28, DUS2L, NFATC3, ESRP2, PLA2G15, SLC7A6, SLC7A6OS, PRMT7, SMPD3, LOC100294863, LOC100139934, CDH3	88-Simmental	665	254	1	Simmental	European
18	40.027-42.402	5.13	Brown Swiss	European	Perez Obrien et al 2014, Porto-Neto et al 2013, Qanbari et al 2011	8	HYDIN, POP4, PLEKHF1, C18H19orf12, CCNE1, RMP, ZNF536, TSHZ3	28-Brown Swiss	666	255	2	Braunvieh, Brown Swiss	European
18	43.553-43.553	4	Braunvieh	European	Rothammer et al 2013	1	CCDC123	85-Braunvieh	667	255	2	Braunvieh, Brown Swiss	European
18	52.444-53.458	10.72	Simmental	European	Bomba et al 2015, Ramey et al 2013, Rothammer et al 2013	38	ZNF45, ZNF234, ZNF226, ZNF227, ZNF235, ZFP112, ZNF180, LOC789059, LOC789978, PVR, CEACAM19, BCL3, CBLC, BCAM, PVRL2, TOMM40, LOC100297241, APOE, APOC4, APOC2, CLPTM1, RELB, SFRS16, ZNF296, GEMIN7, LRRC68, NKPD1, TRAPPC6A, BLOC1S3, LOC508455, EXOC3L2, MARK4, CKM, KLC3, ERCC2, PPP1R13L, CD3EAP, ERCC1	89-Simmental	668	256	2	Angus, Simmental	European
18	52.215-54.276	4.12	Angus	European	Porto-Neto et al 2013, Ramey et al 2013, Xu et al 2014	84	PLAUR, LOC512005, LOC526915, IRGC, LOC616722, SMG9, KCNN4, LYPD5, ZNF283, ZNF404, ZNF45, ZNF234, ZNF226, ZNF227, ZNF235, ZFP112, ZNF180, LOC789059, LOC789978, PVR, CEACAM19, BCL3, CBLC, BCAM, PVRL2, TOMM40, LOC100297241, APOE, APOC4, APOC2, CLPTM1, RELB, SFRS16, ZNF296, GEMIN7, LRRC68, NKPD1, TRAPPC6A, BLOC1S3, LOC508455, EXOC3L2, MARK4, CKM, KLC3, ERCC2, PPP1R13L, CD3EAP, ERCC1, FOSB, RTN2, MGC1…	40-Angus	669	256	2	Angus, Simmental	European
18	57.438-57.438	6	Belgian Blue	European	Druet et al 2013	0		93-Belgian Blue	670	257	2	Belgian Blue, Holstein	European
18	56.855-58.626	8.74	Holstein	European	Druet et al 2013, Lee et al 2014, Porto-Neto et al 2013, Qanbari et al 2011	87	MYH14, LOC617852, NAPSA, NR1H2, POLD1, SPIB, LOC100336667, LOC617892, C18H19ORF63, LOC100335819, ASPDH, LRRC4B, SYT3, LOC100140272, SHANK1, CLEC11A, ACPT, MGC137708, LOC618391, KLK1, KLK15, KLK4, KLK5, KLK6, KLK7, KLK8, KLK9, KLK10, KLK12, KLK13, KLK14, CTU1, CEACAM18, CD33, CD33, SIGLEC12, LOC100141212, LOC100336984, LOC100299632, LOC618246, IGLON5, VSIG10L, ETFB, CLDND2, NKG7, LIM2, SIGLEC10, S…	155-Holstein	671	257	2	Belgian Blue, Holstein	European
18	63.475-65.805	6.57	Holstein	European	Lee et al 2014, Porto-Neto et al 2013	84	LOC527020, BOSTAUV1R432, BOSTAUV1R431, LOC100295726, LOC100295682, BOSTAUV1R430, LOC100295623, BOSTAUV1R428, BOSTAUV1R427, BOSTAUV1R433, NLRP13, NLRP8, NLRP5, ZNF787, LOC512150, ZNF444, LOC617986, LOC783493, LOC782638, LOC100336101, LOC530319, LOC783562, LOC789841, LOC532036, ZNF667, ZNF583, LOC616578, LOC528359, ZNF582, LOC100140915, ZNF471, ZNF470, LOC100337414, LOC100301148, LOC617592, LOC5201…	156-Holstein	672	258	1	Holstein	European
19	14.275-17.468	4.81	Angus	European	Porto-Neto et al 2013, Utsunomiya et al 2013, Xu et al 2014, Zhao et al 2015	42	HNF1B, HEATR6, LOC515676, LOC525415, LOC100296618, CCL4, LOC532807, CCL3, LOC616364, LOC100297044, LOC504773, LOC508666, CCL14, CCL16, CCL5, LOC616772, TAF15, LOC519276, LOC616835, GAS2L2, RASL10B, AP2B1, LOC100336833, PEX12, SLFN14, SLFN11, UNC45B, NLE1, FNDC8, RAD51L3, MIR2331, RFFL, LIG3, ZNF830, CCT6B, LOC100297304, TMEM132E, LOC786156, CCL8, CCL11, CCL2, ACCN1	41-Angus	673	259	2	Angus, Holstein	European
19	18.157-18.42	3.57	Holstein	European	Larkin et al 2012, Porto-Neto et al 2013	5	RHBDL3, RHOT1, RNF135, ADAP2, C19H17orf42	157-Holstein	674	259	2	Angus, Holstein	European
19	21.759-23.73	3.49	Holstein	European	Porto-Neto et al 2013, Rothammer et al 2013, Xu et al 2014	52	EFCAB5, CCDC55, MIR423, SLC6A4, BLMH, TMIGD1, LOC532189, LOC100337199, GOSR1, TUSC5, LOC100301293, LOC100297452, ABR, TIMM22, NXN, RNMTL1, GLOD4, MIR2335, ELP2P, GEMIN4, MGC155170, VPS53, MIR2336, LOC618459, LOC784532, RPH3AL, DOC2B, YWHAE, CRK, MYO1C, INPP5K, PITPNA, SLC43A2, SCARF1, RILP, PRPF8, TLCD2, MIR22, WDR81, SERPINF2, SERPINF1, LOC100337325, SMYD4, RPA1, RTN4RL1, DPH1, OVCA2, MIR132, MI…	158-Holstein	675	260	2	Hereford, Holstein	European
19	23.25-25.67	5.11	Hereford	European	Gibbs et al 2009, Porto-Neto et al 2013, Zhao et al 2015	71	SLC43A2, SCARF1, RILP, PRPF8, TLCD2, MIR22, WDR81, SERPINF2, SERPINF1, LOC100337325, SMYD4, RPA1, RTN4RL1, DPH1, OVCA2, MIR132, MIR212, HIC1, SMG6, MIR2337, SRR, TSR1, MNT, METT10D, PAFAH1B1, LOC531049, LOC540255, LOC618597, LOC540082, LOC532238, LOC522582, LOC520835, LOC509525, LOC509526, LOC617122, LOC532454, LOC514532, LOC538966, LOC517569, LOC505191, LOC615901, LOC618124, LOC515540, LOC511509…	26-Hereford	676	260	2	Hereford, Holstein	European
19	27.028-27.37	4	Braunvieh	European	Rothammer et al 2013	24	KIF1C, INCA1, SPAG7, ENO3, PFN1, RNF167, SLC25A11, GP1BA, CHRNE, LOC100137824, MINK1, PLD2, PSMB6, LOC100300004, LOC526730, TM4SF5, ZMYND15, CXCL16, MED11, ARRB2, PELP1, MIR2338, ALOX15, ALOX12E	86-Braunvieh	677	261	3	Belgian Blue, Braunvieh, Holstein	European
19	27.898-28.645	3.41	Holstein	European	Druet et al 2013, Makina et al 2015, Porto-Neto et al 2013, Rothammer et al 2013	43	TNFSF13, SENP3, EIF4A1, CD68, MPDU1, SOX15, FXR2, SAT2, SHBG, ATP1B2, TP53, WRAP53, EFNB3, DNAH2, LOC100140276, TMEM88, MGC133554, LOC507171, CHD3, LOC100138708, KCNAB3, TRAPPC1, CNTROB, GUCY2D, ALOX15B, ALOX12B, HES7, PER1, VAMP2, LOC512248, TMEM107, C19H17orf59, AURKB, LOC513500, PFAS, RANGRF, SLC25A35, ARHGEF15, ODF4, KRBA2, RPL26, RNF222, NDEL1	159-Holstein	678	261	3	Belgian Blue, Braunvieh, Holstein	European
19	28.313-28.313	6	Belgian Blue	European	Druet et al 2013	1	ALOX15B	94-Belgian Blue	679	261	3	Belgian Blue, Braunvieh, Holstein	European
19	32.447-32.447	4	Braunvieh	European	Rothammer et al 2013	0		87-Braunvieh	680	262	2	Belgian Blue, Braunvieh	European
19	31.965-35.75	11	Belgian Blue	European	Druet et al 2013, Rothammer et al 2013, Zhao et al 2015	72	LOC509257, ELAC2, MIR2339, HS3ST3A1, LOC100139164, COX10, HS3ST3B1, PMP22, TEKT3, CDRT4, FAM18B, FBXW10, ZNF286A, ZNF624, ZNF287, LOC509555, TRPV2, LOC100296593, LOC281370, LOC100296637, CENPV, PIGL, NCOR1, TTC19, ZSWIM7, ADORA2B, LOC100139150, CYTSB, LOC100336181, AKAP10, ULK2, ALDH3A1, SLC47A2, ALDH3A2, SLC47A1, RNF112, MFAP4, MAPK7, B9D1, EPN2, GRAP, SLC5A10, LOC100139162, PRPSAP2, SHMT1, LOC7…	95-Belgian Blue	681	262	2	Belgian Blue, Braunvieh	European
19	35.008-35.258	8.72	Simmental	European	Bomba et al 2015, Ramey et al 2013	12	LLGL1, LLGL1, ALKBH5, MYO15A, DRG2, C19H17ORF39, ATPAF2, LRRC48, TOM1L2, SREBF1, MIR33B, RAI1	90-Simmental	682	263	4	Belgian Blue, Holstein, Limousin, Simmental	European
19	37.411-39.236	4.15	Limousin	European	Druet et al 2013, Ramey et al 2013	43	MYST2, FAM117A, SLC35B1, SPOP, LOC100337307, NGFR, PHB, ZNF652, PHOSPHO1, ABI3, GNGT2, B4GALNT2, IGF2BP1, GIP, SNF8, UBE2Z, ATP5G1, CALCOCO2, TTLL6, MIR1814A, LOC539688, MIR196A-1, HOXB9, LOC100337349, HOXB8, HOXB7, LOC100337380, MIR10A, HOXB4, HOXB3, HOXB2, HOXB1, SKAP1, MIR2340, SNX11, CBX1, NFE2L1, MIR152, CDK5RAP3, PRR15L, PNPO, SP2, SP6	29-Limousin	683	263	4	Belgian Blue, Holstein, Limousin, Simmental	European
19	39.233-39.246	6	Belgian Blue	European	Druet et al 2013	4	SP2, SCRN2, LRRC46, MRPL10	96-Belgian Blue	684	263	4	Belgian Blue, Holstein, Limousin, Simmental	European
19	39.254-40.705	3.84	Holstein	European	Druet et al 2013, Lee et al 2014	40	SP2, OSBPL7, TBX21, TBKBP1, KPNB1, NPEPPS, MRPL45, GPR179, SOCS4, ARHGAP23, SRCIN1, LOC100296460, MLLT6, CISD3, PCGF2, PTTG1, PSMB3, PIP4K2B, CWC25, LOC616773, RPL23, MIR2341, LASP1, FBXO47, LOC100336071, PLXDC1, CACNB1, LOC100336099, STAC2, FBXL20, LOC613286, MED1, MIR2342, CDK12, NEUROD2, PPP1R1B, STARD3, TCAP, PNMT, PGAP3	160-Holstein	685	263	4	Belgian Blue, Holstein, Limousin, Simmental	European
19	42.759-43.606	7.18	Brahman	Zebu	Ramey et al 2013, Xu et al 2014	40	TTC25, CNP, DNAJC7, NKIRAS2, LOC100298918, LGP2, LOC100301467, HSPB9, RAB5C, KCNH4, HCRT, GHDC, STAT5B, STAT5A, STAT3, PTRF, ATP6V0A1, NAGLU, HSD17B1, COASY, MLX, PSMC3IP, LOC789163, TUBG1, TUBG2, PLEKHH3, CCR10, CNTNAP1, EZH1, RAMP2, VPS25, CCDC56, BECN1, LOC100336105, LOC100336082, AOC3, LOC100336124, SAO, LOC100138645, G6PC	8-Brahman	686	264	1	Brahman	Zebu
19	46.042-46.577	4	Braunvieh	European	Rothammer et al 2013	5	WNT3, NSF, ARF4, CRHR1, LOC513917	88-Braunvieh	687	265	3	Braunvieh, Hereford, Holstein	European
19	46.697-48.75	3.77	Hereford	European	Porto-Neto et al 2013, Zhao et al 2015	26	LOC535946, CDC27, MYL4, LOC789694, ITGB3, EFCAB3, METTL2B, TLK2, MRC2, Mar-10, TANC2, CYB561, LOC100336608, ACE, LOC100295485, KCNH6, DCAF7, CCDC44, MAP3K3, LIMD2, STRADA, CCDC47, LOC100140430, FTSJ3, PSMC5, SMARCD2	27-Hereford	688	265	3	Braunvieh, Hereford, Holstein	European
19	48.761-50.155	5.73	Holstein	European	Lee et al 2014, Porto-Neto et al 2013, Qanbari et al 2010	23	GH1, LOC509801, LOC517426, LOC100336106, LOC100301003, ICAM2, ICAM2, ICAM2, ERN1, LOC100336704, TEX2, PECAM1, LOC789682, POLG2, DDX5, CCDC45, SMURF2, KPNA2, LOC100301295, BPTF, NOL11, PITPNC1, PSMD12	161-Holstein	689	265	3	Braunvieh, Hereford, Holstein	European
19	49.44-53.658	4	Braunvieh	European	Rothammer et al 2013	103	SMURF2, KPNA2, LOC100301295, BPTF, NOL11, PITPNC1, PSMD12, METRNL, B3GNTL1, TBCD, MIR2344, ZNF750, FN3K, FN3KRP, RAB40B, LOC100140202, WDR45L, FOXK2, HRSP12, NARF, C19H17orf62, HEXDC, LOC506185, UTS2R, LOC783125, LOC100299732, LOC751574, MIR2345, LOC100300442, SECTM1A, SECTM1, LOC100336469, SECTM1, LOC618621, CD7, CSNK1D, SLC16A3, LOC518878, FASN, DUS1L, GPS1, RFNG, DCXR, DCXR, RAC3, LRRC45, STRA…	89-Braunvieh	690	266	2	Belgian Blue, Braunvieh	European
19	53.012-53.391	8	Belgian Blue	European	Druet et al 2013, Rothammer et al 2013	11	SLC26A11, SGSH, CARD14, EIF4A3, GAA, LOC100296722, CCDC40, TBC1D16, LOC767865, CBX8, CBX2	97-Belgian Blue	691	266	2	Belgian Blue, Braunvieh	European
19	52.974-59.718	12.43	Holstein	European	Bomba et al 2015, Kim et al 2013, Lee et al 2014, Porto-Neto et al 2013, Rothammer et al 2013, Xu et al 2014	139	RNF213, SLC26A11, SGSH, CARD14, EIF4A3, GAA, LOC100296722, CCDC40, TBC1D16, LOC767865, CBX8, CBX2, HRNBP3, C1QTNF1, CANT1, LGALS3BP, LOC100297242, TIMP2, LOC100125412, USP36, MIR2349, CYTH1, LOC788092, PGS1, SOCS3, LOC507443, LOC536606, BIRC5, AFMID, TK1, SYNGR2, TMC8, TMC6, MIR2348, TNRC6C, Sep-09, SEC14L1, LOC100196898, MGAT5B, MFSD11, SFRS2, LOC100139217, JMJD6, MXRA7, ST6GALNAC1, ST6GALNAC2, …	162-Holstein	692	267	3	Angus, Holstein, Simmental	European
19	57.221-57.221	5.72	Simmental	European	Ramey et al 2013	0		91-Simmental	693	267	3	Angus, Holstein, Simmental	European
19	57.242-59.282	3.43	Angus	European	Porto-Neto et al 2013, Ramey et al 2013	28	TMEM104, NAT9, SLC9A3R1, RAB37, LOC100139452, CD300LF, CD300E, CD300LD, CD300LD, LOC614141, LOC100336452, LOC526163, CD300LB, CD300A, GPRC5C, GPR142, LOC789790, KIF19, DNAI2, TTYH2, RPL38, LOC100336619, CDC42EP4, LOC790064, MGC128049, COG1, SSTR2, SLC39A11	42-Angus	694	267	3	Angus, Holstein, Simmental	European
20	2.515-2.515	4	Braunvieh	European	Rothammer et al 2013	1	KCNIP1	90-Braunvieh	695	268	4	Belgian Blue, Braunvieh, Jersey, Simmental	European
20	1.869-4.68	4.8	Jersey	European	Kemper et al 2014, Kim et al 2015, Porto-Neto et al 2013	23	LOC510083, FOXI1, LCP2, KCNMB1, KCNIP1, GABRP, LOC100337114, LOC100336229, LOC533085, TLX3, NPM1, FGF18, LOC781186, FBXW11, STK10, EFCAB9, UBTD2, SH3PXD2B, NEURL1B, DUSP1, ERGIC1, RPL26L1, ATP6V0E1	28-Jersey	696	268	4	Belgian Blue, Braunvieh, Jersey, Simmental	European
20	3.802-3.809	6	Simmental	European	Qanbari et al 2014	1	STK10	92-Simmental	697	268	4	Belgian Blue, Braunvieh, Jersey, Simmental	European
20	5.714-5.714	6	Belgian Blue	European	Druet et al 2013	1	NSG2	98-Belgian Blue	698	268	4	Belgian Blue, Braunvieh, Jersey, Simmental	European
20	14.257-17.117	5.25	Limousin	European	Druet et al 2013, Gibbs et al 2009, Gurgul et al 2015b, Zhao et al 2015	13	ADAMTS6, CWC27, LOC784354, SFRS12IP1, LOC515994, RGS7BP, RNF180, MIR320, HTR1A, IPO11, LRRC70, DIMT1L, KIF2A	30-Limousin	699	269	1	Limousin	European
20	20.347-20.347	3.26	Brahman	Zebu	Gibbs et al 2009, Xu et al 2014	0		9-Brahman	700	270	9	Belgian Blue, Brahman, Braunvieh, Brown Swiss, Holstein, Jersey, Limousin, Nellore, Simmental	European, Zebu
20	21.253-21.282	9	Simmental	European	Bomba et al 2015, Qanbari et al 2014	0		93-Simmental	701	270	9	Belgian Blue, Brahman, Braunvieh, Brown Swiss, Holstein, Jersey, Limousin, Nellore, Simmental	European, Zebu
20	21.661-22.934	4.46	Brown Swiss	European	Gibbs et al 2009, Porto-Neto et al 2013, Qanbari et al 2011	7	ACTBL2, LOC539789, GPBP1, LOC524269, MIER3, LOC540253, MAP3K1	29-Brown Swiss	702	270	9	Belgian Blue, Brahman, Braunvieh, Brown Swiss, Holstein, Jersey, Limousin, Nellore, Simmental	European, Zebu
20	22.005-23.348	4.82	Nellore	Zebu	Perez Obrien et al 2014, Somavilla et al 2014	9	GPBP1, LOC524269, MIER3, LOC540253, MAP3K1, ANKRD55, IL6ST, MIR2359, IL31RA	34-Nellore	703	270	9	Belgian Blue, Brahman, Braunvieh, Brown Swiss, Holstein, Jersey, Limousin, Nellore, Simmental	European, Zebu
20	22.054-24.707	4	Braunvieh	European	Rothammer et al 2013	31	GPBP1, LOC524269, MIER3, LOC540253, MAP3K1, ANKRD55, IL6ST, MIR2359, IL31RA, DDX4, LOC100336745, LOC100337033, PPAP2A, SKIV2L2, DHX29, LOC100301247, LOC100301340, MIR449C, MIR449B, MIR449A, GPX8, CDC20B, GZMA, gzmA, GZMK, ESM1, LOC530348, LOC783202, LOC100296543, SNX18, HSPB3	91-Braunvieh	704	270	9	Belgian Blue, Brahman, Braunvieh, Brown Swiss, Holstein, Jersey, Limousin, Nellore, Simmental	European, Zebu
20	21.27-25.9	7.45	Jersey	European	Druet et al 2013, Gibbs et al 2009, Kemper et al 2014, Kim et al 2015, Porto-Neto et al 2013	36	ACTBL2, LOC539789, GPBP1, LOC524269, MIER3, LOC540253, MAP3K1, ANKRD55, IL6ST, MIR2359, IL31RA, DDX4, LOC100336745, LOC100337033, PPAP2A, SKIV2L2, DHX29, LOC100301247, LOC100301340, MIR449C, MIR449B, MIR449A, GPX8, CDC20B, GZMA, gzmA, GZMK, ESM1, LOC530348, LOC783202, LOC100296543, SNX18, HSPB3, ARL15, NDUFS4, FST	29-Jersey	705	270	9	Belgian Blue, Brahman, Braunvieh, Brown Swiss, Holstein, Jersey, Limousin, Nellore, Simmental	European, Zebu
20	22.857-25.18	3.26	Brahman	Zebu	Gibbs et al 2009, Xu et al 2014	27	ANKRD55, IL6ST, MIR2359, IL31RA, DDX4, LOC100336745, LOC100337033, PPAP2A, SKIV2L2, DHX29, LOC100301247, LOC100301340, MIR449C, MIR449B, MIR449A, GPX8, CDC20B, GZMA, gzmA, GZMK, ESM1, LOC530348, LOC783202, LOC100296543, SNX18, HSPB3, ARL15	9-Brahman	700	270	9	Belgian Blue, Brahman, Braunvieh, Brown Swiss, Holstein, Jersey, Limousin, Nellore, Simmental	European, Zebu
20	23.25-25.483	4.15	Limousin	European	Druet et al 2013, Gurgul et al 2015b, Zhao et al 2015	25	IL31RA, DDX4, LOC100336745, LOC100337033, PPAP2A, SKIV2L2, DHX29, LOC100301247, LOC100301340, MIR449C, MIR449B, MIR449A, GPX8, CDC20B, GZMA, gzmA, GZMK, ESM1, LOC530348, LOC783202, LOC100296543, SNX18, HSPB3, ARL15, NDUFS4	31-Limousin	706	270	9	Belgian Blue, Brahman, Braunvieh, Brown Swiss, Holstein, Jersey, Limousin, Nellore, Simmental	European, Zebu
20	23.791-25.702	5	Simmental	European	Bomba et al 2015, Rothammer et al 2013	22	PPAP2A, SKIV2L2, DHX29, LOC100301247, LOC100301340, MIR449C, MIR449B, MIR449A, GPX8, CDC20B, GZMA, gzmA, GZMK, ESM1, LOC530348, LOC783202, LOC100296543, SNX18, HSPB3, ARL15, NDUFS4, FST	93-Simmental	701	270	9	Belgian Blue, Brahman, Braunvieh, Brown Swiss, Holstein, Jersey, Limousin, Nellore, Simmental	European, Zebu
20	25.13-25.13	6	Belgian Blue	European	Druet et al 2013	1	ARL15	99-Belgian Blue	707	270	9	Belgian Blue, Brahman, Braunvieh, Brown Swiss, Holstein, Jersey, Limousin, Nellore, Simmental	European, Zebu
20	22.325-28.214	18.63	Holstein	European	Druet et al 2013, Gibbs et al 2009, Glick et al 2012, Kemper et al 2014, Kim et al 2013, Lee et al 2014, Rothammer et al 2013, Xu et al 2014, Zhao et al 2015	37	LOC540253, MAP3K1, ANKRD55, IL6ST, MIR2359, IL31RA, DDX4, LOC100336745, LOC100337033, PPAP2A, SKIV2L2, DHX29, LOC100301247, LOC100301340, MIR449C, MIR449B, MIR449A, GPX8, CDC20B, GZMA, gzmA, GZMK, ESM1, LOC530348, LOC783202, LOC100296543, SNX18, HSPB3, ARL15, NDUFS4, FST, MOCS2, ITGA2, ITGA1, PELO, ISL1, LOC100297474	163-Holstein	708	270	9	Belgian Blue, Brahman, Braunvieh, Brown Swiss, Holstein, Jersey, Limousin, Nellore, Simmental	European, Zebu
20	31.787-33.178	4.08	Nellore	Zebu	Porto-Neto et al 2013, Somavilla et al 2014	6	SEPP1, CCDC152, GHR, FBXO4, OXCT1, PLCXD3	35-Nellore	709	271	3	Holstein, Nellore, Romagnola	European, Zebu
20	32.857-33.527	3.2	Romagnola	European	Druet et al 2013, Gibbs et al 2009	3	PLCXD3, C6, HEATR7B2	8-Romagnola	710	271	3	Holstein, Nellore, Romagnola	European, Zebu
20	31.026-36.764	19.27	Holstein	European	Gibbs et al 2009, Glick et al 2012, Hayes et al 2009b, Kemper et al 2014, Pan et al 2013, Qanbari et al 2010, Rothammer et al 2013, Xu et al 2014, Zhao et al 2015	36	LOC614206, NNT, PAIP1, C20H5orf34, C5orf28, CCL28, HMGCS1, LOC530210, ZNF131, LOC100336494, LOC783463, SEPP1, CCDC152, GHR, FBXO4, OXCT1, PLCXD3, C6, HEATR7B2, C7, CARD6, RPL37, PRKAA1, TTC33, PTGER4, DAB2, C9, FYB, RICTOR, OSMR, LOC100138964, LIFR, EGFLAM, LOC100336912, GDNF, WDR70	164-Holstein	711	271	3	Holstein, Nellore, Romagnola	European, Zebu
20	45.027-50.61	8.2	Holstein	European	Druet et al 2013, Gibbs et al 2009, Lee et al 2014, Porto-Neto et al 2013, Rothammer et al 2013, Xu et al 2014	3	CDH9, LOC100336412, CDH10	165-Holstein	712	272	1	Holstein	European
20	55.68-55.68	6	Belgian Blue	European	Druet et al 2013	0		100-Belgian Blue	713	273	1	Belgian Blue	European
20	69.388-69.388	7.72	Simmental	European	Ramey et al 2013, Rothammer et al 2013	0		94-Simmental	714	274	2	Angus, Simmental	European
20	70.934-71.982	3.76	Angus	European	Druet et al 2013, Ramey et al 2013	22	IRX4, NDUFS6, MRPL36, LPCAT1, LOC100337399, CLPTM1L, TERT, SLC6A18, LOC100337416, LOC100337431, NKD2, TRIP13, BRD9, TPPP, CEP72, SLC9A3, EXOC3, AHRR, IgCgamma, PDCD6, SDHA, CCDC127	43-Angus	715	274	2	Angus, Simmental	European
20	71.896-71.896	7.72	Simmental	European	Ramey et al 2013, Rothammer et al 2013	0		94-Simmental	714	274	2	Angus, Simmental	European
21	0.75-2.081	3.84	Charolais	European	Xu et al 2014, Zhao et al 2015	3	MAGEL2, MKRN3, LOC507891	26-Charolais	716	275	8	Angus, Belgian Blue, Charolais, Hereford, Holstein, Limousin, Nellore, Simmental	European, Zebu
21	0.372-3.254	7.46	Angus	European	Druet et al 2013, Ramey et al 2013, Xu et al 2014, Zhao et al 2015	6	NDN, MAGEL2, MKRN3, LOC507891, UBE3A, LOC510723	44-Angus	717	275	8	Angus, Belgian Blue, Charolais, Hereford, Holstein, Limousin, Nellore, Simmental	European, Zebu
21	0.164-3.75	11.72	Simmental	European	Bomba et al 2015, Ramey et al 2013, Zhao et al 2015	6	NDN, MAGEL2, MKRN3, LOC507891, UBE3A, LOC510723	95-Simmental	718	275	8	Angus, Belgian Blue, Charolais, Hereford, Holstein, Limousin, Nellore, Simmental	European, Zebu
21	0.75-3.178	13.49	Holstein	European	Larkin et al 2012, Lee et al 2014, Porto-Neto et al 2013, Xu et al 2014, Zhao et al 2015	5	MAGEL2, MKRN3, LOC507891, UBE3A, LOC510723	166-Holstein	719	275	8	Angus, Belgian Blue, Charolais, Hereford, Holstein, Limousin, Nellore, Simmental	European, Zebu
21	0.755-3.741	9	Belgian Blue	European	Druet et al 2013, Zhao et al 2015	5	MAGEL2, MKRN3, LOC507891, UBE3A, LOC510723	101-Belgian Blue	720	275	8	Angus, Belgian Blue, Charolais, Hereford, Holstein, Limousin, Nellore, Simmental	European, Zebu
21	1.25-3.654	3.77	Hereford	European	Porto-Neto et al 2013, Zhao et al 2015	3	LOC507891, UBE3A, LOC510723	28-Hereford	721	275	8	Angus, Belgian Blue, Charolais, Hereford, Holstein, Limousin, Nellore, Simmental	European, Zebu
21	1.25-7.137	4.9	Limousin	European	Druet et al 2013, Porto-Neto et al 2013, Zhao et al 2015	20	LOC507891, UBE3A, LOC510723, GABRB3, GABRA5, GABRG3, LOC789997, LOC783909, SELS, CHSY1, LRRK1, MIR2362, ALDH1A3, LOC100301305, ASB7, LINS1, LASS3, ADAMTS17, MGC155141, MEF2A	32-Limousin	722	275	8	Angus, Belgian Blue, Charolais, Hereford, Holstein, Limousin, Nellore, Simmental	European, Zebu
21	5.168-5.168	3.73	Nellore	Zebu	Porto-Neto et al 2014, Somavilla et al 2014	1	GABRG3	36-Nellore	723	275	8	Angus, Belgian Blue, Charolais, Hereford, Holstein, Limousin, Nellore, Simmental	European, Zebu
21	5.807-7.756	11.57	Holstein	European	Kim et al 2013, Larkin et al 2012, Lee et al 2014, Porto-Neto et al 2013	10	ALDH1A3, LOC100301305, ASB7, LINS1, LASS3, ADAMTS17, MGC155141, MEF2A, LRRC28, TTC23	167-Holstein	724	276	4	Belgian Blue, Braunvieh, Holstein, Simmental	European
21	6.922-6.922	6	Belgian Blue	European	Druet et al 2013	1	ADAMTS17	102-Belgian Blue	725	276	4	Belgian Blue, Braunvieh, Holstein, Simmental	European
21	8.734-8.734	4	Braunvieh	European	Rothammer et al 2013	0		92-Braunvieh	726	276	4	Belgian Blue, Braunvieh, Holstein, Simmental	European
21	8.25-10.452	6	Simmental	European	Qanbari et al 2014, Zhao et al 2015	5	IGF1R, LOC617726, LOC781793, ARRDC4, LOC782755	96-Simmental	727	276	4	Belgian Blue, Braunvieh, Holstein, Simmental	European
21	13.295-14.877	5	Simmental	European	Qanbari et al 2014, Rothammer et al 2013	5	NDUFB4, LOC100337442, RGMA, CHD2, FAM174B	97-Simmental	728	277	4	Belgian Blue, Holstein, Limousin, Simmental	European
21	12.296-16.355	15.41	Holstein	European	Druet et al 2013, Hosokawa et al 2012, Larkin et al 2012, Lee et al 2014, Porto-Neto et al 2013, Rothammer et al 2013, Zhao et al 2015	10	MCTP2, NDUFB4, LOC100337442, RGMA, CHD2, FAM174B, ST8SIA2, SLCO3A1, LOC100337482, SV2B	168-Holstein	729	277	4	Belgian Blue, Holstein, Limousin, Simmental	European
21	14.474-15.581	3.75	Limousin	European	Porto-Neto et al 2013, Zhao et al 2015	3	FAM174B, ST8SIA2, SLCO3A1	33-Limousin	730	277	4	Belgian Blue, Holstein, Limousin, Simmental	European
21	14.965-16.358	8	Belgian Blue	European	Druet et al 2013, Rothammer et al 2013	3	SLCO3A1, LOC100337482, SV2B	103-Belgian Blue	731	277	4	Belgian Blue, Holstein, Limousin, Simmental	European
21	19.353-21.555	8	Simmental	European	Qanbari et al 2014, Rothammer et al 2013, Zhao et al 2015	44	NTRK3, MRPL46, MRPS11, DET1, MIR1179, MIR7-1, ISG20, LOC781470, LOC616063, MGC148762, MGC152278, LOC618633, LOC781494, LOC529925, LOC522540, LOC782682, LOC100139303, LOC100295700, LOC508153, LOC613992, LOC526149, LOC100298625, LOC512617, LOC531169, LOC515149, LOC100298453, LOC512149, LOC512148, ACAN, HAPLN3, MFGE8, ABHD2, RLBP1, FANCI, MIR2363-1, MIR2363-2, POLG, MIR9-1, RHCG, LOC529868, KIF7, PL…	98-Simmental	732	278	1	Simmental	European
21	24.064-24.25	6	Simmental	European	Qanbari et al 2014, Zhao et al 2015	1	LOC100295470	99-Simmental	733	279	1	Simmental	European
21	27.534-27.534	3.49	Holstein	European	Porto-Neto et al 2013, Rothammer et al 2013, Xu et al 2014	0		169-Holstein	734	280	5	Belgian Blue, Braunvieh, Charolais, Holstein, Simmental	European
21	28.877-29.75	5	Belgian Blue	European	Rothammer et al 2013, Zhao et al 2015	8	TJP1, LOC100337077, LOC789855, TARSL2, TM2D3, PCSK6, LOC100300380, SNRPA1	104-Belgian Blue	735	280	5	Belgian Blue, Braunvieh, Charolais, Holstein, Simmental	European
21	29.669-32.25	3.84	Charolais	European	Xu et al 2014, Zhao et al 2015	26	PCSK6, SNRPA1, CHRNA7, OTUD7A, LOC530472, LOC504694, TBC1D2B, SH2D7, LOC100337259, IDH3A, ACSBG1, DNAJA4, WDR61, CRABP1, IREB2, AGPHD1, PSMA4, CHRNA5, CHRNA3, CHRNB4, UBE2Q2, FBXO22, LOC536930, ETFA, ISL2, LOC534495	27-Charolais	736	280	5	Belgian Blue, Braunvieh, Charolais, Holstein, Simmental	European
21	32.785-32.785	4	Braunvieh	European	Rothammer et al 2013	1	LOC786652	93-Braunvieh	737	280	5	Belgian Blue, Braunvieh, Charolais, Holstein, Simmental	European
21	32.012-33.588	14	Simmental	European	Bomba et al 2015, Qanbari et al 2014, Rothammer et al 2013, Zhao et al 2015	11	ETFA, ISL2, LOC534495, RCN2, PSTPIP1, TSPAN3, LOC786652, HMG20A, LINGO1, ODF3L1, CSPG4	100-Simmental	738	280	5	Belgian Blue, Braunvieh, Charolais, Holstein, Simmental	European
21	41.676-46.25	4.12	Angus	European	Porto-Neto et al 2013, Xu et al 2014, Zhao et al 2015	29	G2E3, SCFD1, COCH, STRN3, AP4S1, LOC536240, HEATR5A, LOC514035, LOC788930, NUBPL, ARHGAP5, AKAP6, NPAS3, EGLN3, C21H14orf147, LOC100299201, EAPP, SNX6, CFL2, LOC100337139, MGC142695, SRP54, FAM177A1, PPP2R3C, LOC532995, PSMA6, NFKBIA, INSM2, RALGAPA1	45-Angus	739	281	4	Angus, Belgian Blue, Braunvieh, Simmental	European
21	43.051-44.922	4	Braunvieh	European	Rothammer et al 2013	3	AKAP6, NPAS3, EGLN3	94-Braunvieh	740	281	4	Angus, Belgian Blue, Braunvieh, Simmental	European
21	44.609-44.609	6	Simmental	European	Qanbari et al 2014, Zhao et al 2015	1	NPAS3	101-Simmental	741	281	4	Angus, Belgian Blue, Braunvieh, Simmental	European
21	44.618-45.74	6	Belgian Blue	European	Druet et al 2013	10	NPAS3, EGLN3, C21H14orf147, LOC100299201, EAPP, SNX6, CFL2, LOC100337139, MGC142695, SRP54	105-Belgian Blue	742	281	4	Angus, Belgian Blue, Braunvieh, Simmental	European
21	47.25-48.675	3.75	Limousin	European	Porto-Neto et al 2013, Zhao et al 2015	6	LOC784002, PAX9, SLC25A21, MIPOL1, FOXA1, LOC517396	34-Limousin	743	282	3	Holstein, Limousin, Simmental	European
21	47.25-49.25	8	Simmental	European	Bomba et al 2015, Rothammer et al 2013, Zhao et al 2015	8	LOC784002, PAX9, SLC25A21, MIPOL1, FOXA1, LOC517396, SSTR1, CLEC14A	102-Simmental	744	282	3	Holstein, Limousin, Simmental	European
21	48.245-49.113	6	Holstein	European	Glick et al 2012, Hosokawa et al 2012	3	LOC517396, SSTR1, CLEC14A	170-Holstein	745	282	3	Holstein, Limousin, Simmental	European
21	53.565-53.565	4	Braunvieh	European	Rothammer et al 2013	0		95-Braunvieh	746	283	1	Braunvieh	European
21	57.721-59.25	11	Belgian Blue	European	Druet et al 2013, Rothammer et al 2013, Zhao et al 2015	20	SLC24A4, MIR2284F, RIN3, LGMN, GOLGA5, CHGA, ITPK1, LOC100139785, MGC137894, C21H14orf142, UBR7, BTBD7, LOC100300759, LOC537528, LOC100296950, PRIMA1, LOC540449, ASB2, MGC152353, OTUB2	106-Belgian Blue	747	284	2	Belgian Blue, Nellore	European, Zebu
21	58.42-60.546	4.82	Nellore	Zebu	Perez Obrien et al 2014, Somavilla et al 2014	27	C21H14orf142, UBR7, BTBD7, LOC100300759, LOC537528, LOC100296950, PRIMA1, LOC540449, ASB2, MGC152353, OTUB2, DDX24, LOC514011, ISG12(B), ISG12(A), IFI27L2, PPP4R4, SERPINA10, LOC513746, SERPINA1, SERPINA11, LOC286871, SERPINA12, SERPINA5, SERPINA3-2, DLGAP2, ERICH1	37-Nellore	748	284	2	Belgian Blue, Nellore	European, Zebu
21	64.917-64.917	6	Belgian Blue	European	Druet et al 2013	0		107-Belgian Blue	749	285	3	Belgian Blue, Holstein, Nellore	European, Zebu
21	64.75-69.171	14.33	Holstein	European	Druet et al 2013, Larkin et al 2012, Lee et al 2014, Porto-Neto et al 2013, Xu et al 2014, Zhao et al 2015	81	BCL11B, SETD3, CCNK, CCDC85C, LOC100299504, CYP46A1, EML1, EVL, MIR342, DEGS2, LOC614244, YY1, SLC25A29, MIR345, LOC516483, WARS, WDR25, BEGAIN, DLK1, LOC100335527, MIR493, MIR665, RTL1, PEG11AS, MIR431, MIR433, MIR127, MIR432, MIR136, MIR370, MIR379, MIR411, MIR299, MIR380, MIR1197, MIR323, MIR758, MIR329B, MIR329A, MIR494, MIR1193, MIR543, MIR495, MIR376C, MIR376D, MIR654, MIR376B, MIR376A, MIR…	171-Holstein	750	285	3	Belgian Blue, Holstein, Nellore	European, Zebu
21	67.318-68.678	4.81	Nellore	Zebu	Porto-Neto et al 2013, Porto-Neto et al 2014, Somavilla et al 2014	56	LOC100335527, MIR493, MIR665, RTL1, PEG11AS, MIR431, MIR433, MIR127, MIR432, MIR136, MIR370, MIR379, MIR411, MIR299, MIR380, MIR1197, MIR323, MIR758, MIR329B, MIR329A, MIR494, MIR1193, MIR543, MIR495, MIR376C, MIR376D, MIR654, MIR376B, MIR376A, MIR1185, MIR381, MIR487B, MIR539, MIR544A, MIR655, MIR487A, MIR382, MIR134, MIR485, MIR453, MIR154, MIR496, MIR377, MIR541, MIR409, MIR412, MIR369, MIR410…	38-Nellore	751	285	3	Belgian Blue, Holstein, Nellore	European, Zebu
21	68.507-71.465	4.18	Angus	European	Druet et al 2013, Porto-Neto et al 2013, Ramey et al 2013	60	LOC537748, MGC152337, HSP90AA1, WDR20, RAGE, LOC616326, CINP, TECPR2, ANKRD9, RCOR1, LOC783220, TRAF3, AMN, LOC508226, LOC526547, LOC100337435, LOC100301250, LOC509029, EIF5, MARK3, CKB, TRMT61A, BAG5, C14orf153, KLC1, XRCC3, ZFYVE21, PPP1R13B, MIR2284K, MP68, TDRD9, ASPG, LOC100337486, LOC100296139, LOC615365, TMEM179, INF2, ADSSL1, SIVA1, AKT1, LOC789062, LOC100336437, PLD4, AHNAK2, C21H14orf79…	46-Angus	752	286	4	Angus, Belgian Blue, Braunvieh, Hanwoo	European
21	70.067-71.75	5	Belgian Blue	European	Rothammer et al 2013, Zhao et al 2015	36	MIR2284K, MP68, TDRD9, ASPG, LOC100337486, LOC100296139, LOC615365, TMEM179, INF2, ADSSL1, SIVA1, AKT1, LOC789062, LOC100336437, PLD4, AHNAK2, C21H14orf79, CDCA4, GPR132, JAG2, NUDT14, ZFP36L1, BTBD6, LOC100299595, LOC100299645, MGC137676, CRIP2, LOC100299692, CRIP1, LOC100336536, LOC100299951, LOC100298308, IGHE, LOC444875, LOC444876, LOC524810	108-Belgian Blue	753	286	4	Angus, Belgian Blue, Braunvieh, Hanwoo	European
21	71.109-71.109	4	Braunvieh	European	Rothammer et al 2013	0		96-Braunvieh	754	286	4	Angus, Belgian Blue, Braunvieh, Hanwoo	European
21	71.344-71.344	4.88	Hanwoo	European	Ramey et al 2013	0		11-Hanwoo	755	286	4	Angus, Belgian Blue, Braunvieh, Hanwoo	European
22	2.895-2.895	5.72	Simmental	European	Ramey et al 2013	1	ZCWPW2	103-Simmental	756	287	1	Simmental	European
22	10.833-10.833	5.55	Brahman	Zebu	Ramey et al 2013	1	GOLGA4	10-Brahman	757	288	2	Brahman, Holstein	European, Zebu
22	11.078-18.975	11.57	Holstein	European	Glick et al 2012, Kim et al 2013, Larkin et al 2012, Lee et al 2014, Porto-Neto et al 2013, Rothammer et al 2013, Zhao et al 2015	102	ITGA9, CTDSPL, MIR2367, MIR26A-1, VILL, PLCD1, DLEC1, ACAA1, MYD88, OXSR1, SLC22A14, XYLB, ACVR2B, EXOG, SCN5A, LOC100299477, SCN11A, WDR48, GORASP1, TTC21A, CSRNP1, XIRP1, CX3CR1, CCR8, LOC615277, SLC25A38, LOC515736, RPSA, MOBP, BLOC1S3, MYRIP, EIF1B, ENTPD3, RPL14, ZNF619, ZNF619, LOC100299770, CTNNB1, LOC100336480, ABHD5, MIR138-1, TRAK1, CCK, LYZL4, VIPR1, SEC22C, LOC100335533, LOC100335506,…	172-Holstein	758	288	2	Brahman, Holstein	European, Zebu
22	23.187-25.459	7.48	Brown Swiss	European	Druet et al 2013, Porto-Neto et al 2013, Qanbari et al 2011	5	CRBN, TRNT1, IL5RA, CNTN4, CNTN6	30-Brown Swiss	759	289	2	Brown Swiss, Holstein	European
22	21.67-28.305	6.49	Holstein	European	Glick et al 2012, Kim et al 2013, Lee et al 2014, Porto-Neto et al 2013, Xu et al 2014	14	ITPR1, SUMF1, LOC100295449, SETMAR, LRCH4, CRBN, TRNT1, IL5RA, CNTN4, CNTN6, LOC516682, CHL1, CNTN3, PDZRN3	173-Holstein	760	289	2	Brown Swiss, Holstein	European
22	31.64-33.75	14	Simmental	European	Bomba et al 2015, Qanbari et al 2014, Rothammer et al 2013, Zhao et al 2015	9	MITF, FRMD4B, LMOD3, ARL6IP5, UBA3, TMF1, C22H3ORF64, FAM19A4, FAM19A1	104-Simmental	761	290	3	Belgian Blue, Holstein, Simmental	European
22	32.231-34.114	3.57	Holstein	European	Lee et al 2014, Porto-Neto et al 2013	10	FRMD4B, LMOD3, ARL6IP5, UBA3, TMF1, C22H3ORF64, FAM19A4, FAM19A1, LOC783001, SUCLG2	174-Holstein	762	290	3	Belgian Blue, Holstein, Simmental	European
22	33.397-33.397	6	Belgian Blue	European	Druet et al 2013	1	FAM19A1	109-Belgian Blue	763	290	3	Belgian Blue, Holstein, Simmental	European
22	41.991-43.675	4.49	Holstein	European	Lee et al 2014, Porto-Neto et al 2013, Xu et al 2014	12	FHIT, LOC534800, LOC514459, MGC143103, ACOX2, KCTD6, PDHB, PXK, RPP14, ABHD6, DNASE1L3, FLNB	175-Holstein	764	291	1	Holstein	European
22	49.228-50.25	3.77	Hereford	European	Porto-Neto et al 2013, Zhao et al 2015	26	TLR9, ALAS1, WDR51A, DUSP7, RPL29, ACY1, ABHD14A, ABHD14B, PCBP4, GPR62, LOC507426, RRP9, IQCF1, IQCF5, IQCF2, LOC783987, LOC100125949, LOC785460, LOC618550, GRM2, TEX264, LOC784245, VPRBP, RBM15B, MANF, DOCK3	29-Hereford	765	292	5	Angus, Charolais, Hereford, Holstein, Limousin	European
22	50.139-50.369	3.84	Charolais	European	Xu et al 2014, Zhao et al 2015	5	DOCK3, MAPKAPK3, CISH, HEMK1, C22H3ORF18	28-Charolais	766	292	5	Angus, Charolais, Hereford, Holstein, Limousin	European
22	49.344-52.399	4.9	Limousin	European	Druet et al 2013, Porto-Neto et al 2013, Zhao et al 2015	119	WDR51A, DUSP7, RPL29, ACY1, ABHD14A, ABHD14B, PCBP4, GPR62, LOC507426, RRP9, IQCF1, IQCF5, IQCF2, LOC783987, LOC100125949, LOC785460, LOC618550, GRM2, TEX264, LOC784245, VPRBP, RBM15B, MANF, DOCK3, MAPKAPK3, CISH, HEMK1, C22H3ORF18, CACNA2D2, TMEM115, CYB561D2, TUSC4, ZMYND10, RASSF1, HYAL2, HYAL1, LOC100138572, LOC100337145, IFRD2, LOC616532, SEMA3B, GNAI2, SLC38A3, GNAT1, SEMA3F, RBM5, RBM6, MO…	35-Limousin	767	292	5	Angus, Charolais, Hereford, Holstein, Limousin	European
22	50.25-52.092	3.43	Angus	European	Porto-Neto et al 2013, Zhao et al 2015	84	MAPKAPK3, CISH, HEMK1, C22H3ORF18, CACNA2D2, TMEM115, CYB561D2, TUSC4, ZMYND10, RASSF1, HYAL2, HYAL1, LOC100138572, LOC100337145, IFRD2, LOC616532, SEMA3B, GNAI2, SLC38A3, GNAT1, SEMA3F, RBM5, RBM6, MON1A, MST1R, LOC616410, CAMKV, TRAIP, UBA7, LOC616365, CDHR4, IP6K1, AMIGO3, RNF123, LOC100296605, MST1, APEH, LOC522724, DAG1, TCTA, AMT, NICN1, RHOA, GPX1, USP4, LOC508041, CCDC36, MGC137053, KLHDC…	47-Angus	768	292	5	Angus, Charolais, Hereford, Holstein, Limousin	European
22	52.474-54.472	8.57	Holstein	European	Kim et al 2013, Lee et al 2014, Porto-Neto et al 2013	45	DHX30, SMARCC1, CSPG5, TMEM103, SCAP, LOC100336755, PTPN23, LOC788112, KLHL18, KIF9, SETD2, NRADD, NBEAL2, CCDC12, PTH1R, MYL3, PRSS42, LOC100140621, LOC788383, LOC788394, LOC517392, PRSS45, PRSS50, TMIE, ALS2CL, TDGF1, LRRC2, RTP3, LTF, CCRL2, CCR5, CCR2, CCR3, LOC529196, CCR1, LOC788602, XCR1, FYCO1, CXCR6, CCR9, LZTFL1, SLC6A20, SACM1L, LIMD1, LARS2	176-Holstein	769	292	5	Angus, Charolais, Hereford, Holstein, Limousin	European
22	55.714-57.952	6	Simmental	European	Bomba et al 2015, Qanbari et al 2014	33	SLC6A1, HRH1, ATG7, VGLL4, LOC514330, TRH, MIR2372, TMCC1, PLXND1, H1FOO, RHO, IFT122, MBD4, LOC514973, RPL32, CAND2, TMEM40, RAF1, LOC100336816, LOC100336829, RAF1, MKRN2, LOC782327, TSEN2, PPARG-TSEN2, PPARG, MIR2373, SYN2, TIMP4, ZFYVE20, MRPS25, LOC100335258, NR2C2	105-Simmental	770	293	1	Simmental	European
22	58.425-60.894	4.88	Hanwoo	European	Choi et al 2015, Ramey et al 2013	39	GRIP2, SLC6A6, LSM3, XPC, TMEM43, CHCHD4, BOSTAUV1R437, WNT7A, FBLN2, HDAC11, NUP210, NUP210, ACAD9, ACAD9, LOC785686, CCDC48, GP9, LOC100336474, LOC617657, ISY1, CNBP, COPG, C22H3ORF37, LOC511901, RAB7A, LOC783146, RPN1, LOC783066, GATA2, DNAJB8, EEFSEC, RUVBL1, SEC61A1, KBTBD12, MGLL, ABTB1, PODXL2, MCM2, TPRA1	12-Hanwoo	771	294	1	Hanwoo	European
23	7.419-9.75	3.77	Hereford	European	Porto-Neto et al 2013, Zhao et al 2015	42	TAPBP, MIR2376, ZBTB22, DAXX, KIFC1, PHF1, CUTA, SYNGAP1, ZBTB9, BAK1, GGNBP1, ITPR3, IP6K3, LEMD2, MLN, LOC790333, HMGA1, LOC100126544, NUDT3, LOC100296311, RPS10, PACSIN1, SPDEF, C6orf106, SNRPC, UHRF1BP1, TAF11, ANKS1A, TCP11, SCUBE3, LOC100300346, DEF6, PPARD, FANCE, RPL10A, TEAD3, TULP1, FKBP5, LOC540812, LOC100297290, CLPS, LHFPL5	30-Hereford	772	295	1	Hereford	European
23	12.257-13.375	3.57	Holstein	European	Lee et al 2014, Porto-Neto et al 2013	9	BTBD9, LOC781915, GLO1, LOC525414, GLP1R, C23H6orf64, KCNK5, MIR2377, KCNK17	177-Holstein	773	296	2	Holstein, Simmental	European
23	12.416-13.484	8	Simmental	European	Qanbari et al 2014, Rothammer et al 2013	8	BTBD9, GLO1, LOC525414, GLP1R, C23H6orf64, KCNK5, MIR2377, KCNK17	106-Simmental	774	296	2	Holstein, Simmental	European
23	17.503-19.801	3.43	Angus	European	Porto-Neto et al 2013, Zhao et al 2015	21	TCTE1, LOC100337465, MRPL14, TMEM63B, SPATS1, CDC5L, CAPN11, LOC100336395, SLC29A1, HSP90AB1, SLC35B2, NFKBIE, TMEM151B, LOC100336942, SUPT3H, LOC536911, CLIC5, ENPP4, ENPP5, RCAN2, CYP39A1	48-Angus	775	297	1	Angus	European
23	25.208-25.208	3.43	Angus	European	Kim et al 2015b, Porto-Neto et al 2013	1	ELOVL5	49-Angus	776	298	2	Angus, Holstein	European
23	23.389-31.055	5.57	Holstein	European	Druet et al 2013, Lee et al 2014, Porto-Neto et al 2013, Rothammer et al 2013	272	PKHD1, MIR206, MIR133B, IL17A, IL17F, MCM3, PAQR8, CCDC72, EFHC1, TRAM2, TMEM14A, GSTA1, GSTA1, GSTA5, GSTA3, GSTA4, ICK, FBXO9, GCM1, ELOVL5, LOC100337092, BOLA-DQA2, BOLA-DQB, BOLA-DQA5, LOC790858, BOLA-DQA3, BoLA-DRB3, BOLA-DQA1, LOC786695, BOLA-DRB2, BOLA-DRA, BTNL2, LOC525599, BTN3A3, BLA-DQB, LOC783151, LOC100337245, LOC100337261, LOC790332, LOC100296273, LOC786324, LOC615257, TSBP, LOC6152…	178-Holstein	777	298	2	Angus, Holstein	European
23	28.638-32.806	3.43	Angus	European	Kim et al 2015b, Porto-Neto et al 2013	181	TRIM40, TRIM31, LOC504845, PPP1R11, ZNRD1, ZFP57, MOG, GABBR1, LOC786987, LOC786194, UBD, LOC506486, LOC538947, UBD, LOC528254, LOC100300211, LOC523768, LOC523769, LOC523389, LOC786846, LOC785910, LOC785858, LOC785811, LOC785779, LOC789690, LOC785712, LOC785639, OR12D2, LOC514434, LOC540205, LOC512579, LOC618034, LOC785431, LOC785397, LOC524872, LOC618052, LOC785277, LOC520002, LOC618064, LOC7851…	49-Angus	776	298	2	Angus, Holstein	European
23	35.495-36.825	5	Holstein	European	Lee et al 2014, Rothammer et al 2013	3	MIR2284C, SOX4, CDKAL1	179-Holstein	778	299	1	Holstein	European
23	39.687-39.687	4.06	Nellore	Zebu	Gibbs et al 2009, Somavilla et al 2014	1	CAP2	39-Nellore	779	300	1	Nellore	Zebu
23	47.224-48.659	5	Belgian Blue	European	Rothammer et al 2013, Zhao et al 2015	15	EEF1E1, MUTED, LOC100336922, TXNDC5, BMP6, SNRNP48, DSP, RIOK1, CAGE1, SSR1, LOC100336975, LOC789017, LOC100295767, LY86, F13A1	110-Belgian Blue	780	301	1	Belgian Blue	European
23	49.761-52.105	4.49	Holstein	European	Lee et al 2014, Porto-Neto et al 2013, Xu et al 2014	26	PECI, LOC100295932, LOC617315, PRPF4B, C23H6orf145, SLC22A23, PSMG4, TUBB2B, MIR220C-1, LOC100295973, LOC100337064, RIPK1, NQO2, LOC617406, LOC782894, SERPINB1, SERPINB6, SERPINB9, LOC100337074, WRNIP1, MYLK4, LOC100295627, GMDS, EXOC2, IRF4, LOC787471	180-Holstein	781	302	1	Holstein	European
24	0.213-0.213	4.88	Hanwoo	European	Ramey et al 2013	0		13-Hanwoo	782	303	2	Angus, Hanwoo	European
24	0.192-0.595	3.43	Angus	European	Porto-Neto et al 2013, Ramey et al 2013	3	LOC789936, LOC529511, PARD6G	50-Angus	783	303	2	Angus, Hanwoo	European
24	3.056-4.541	5	Simmental	European	Bomba et al 2015, Rothammer et al 2013	9	TSHZ1, ZADH2, ZNF407, CNDP1, CNDP2, LOC517668, CYB5A, C17H18orf55, FBXO15	107-Simmental	784	304	2	Holstein, Simmental	European
24	4.004-8.31	7.35	Holstein	European	Bomba et al 2015, Druet et al 2013, Lee et al 2014, Porto-Neto et al 2013	13	ZNF407, CNDP1, CNDP2, LOC517668, CYB5A, C17H18orf55, FBXO15, NETO1, CBLN2, SOCS6, RTTN, CD226, LOC100336967	181-Holstein	785	304	2	Holstein, Simmental	European
24	22.525-23.109	5.96	Holstein	European	Hayes et al 2009b, Lee et al 2014, MacEachern et al 2009a	1	DTNA	182-Holstein	786	305	2	Angus, Holstein	European
24	25.327-25.327	3.35	Angus	European	Druet et al 2013, Hayes et al 2009b, MacEachern et al 2009a, Porto-Neto et al 2013	1	MEP1B	51-Angus	787	305	2	Angus, Holstein	European
24	26.005-28.295	3.57	Holstein	European	Lee et al 2014, Porto-Neto et al 2013	6	DSG3, DSG4, DSG1, DSC1, DSC2, DSC2	183-Holstein	788	306	1	Holstein	European
24	30.764-31.598	9	Simmental	European	Bomba et al 2015, Qanbari et al 2014	5	KCTD1, TAF4B, PSMA8, SS18, MIR2380	108-Simmental	789	307	2	Hereford, Simmental	European
24	29.25-33.25	3.77	Hereford	European	Porto-Neto et al 2013, Zhao et al 2015	16	LOC782418, CHST9, LOC514831, AQP4, KCTD1, TAF4B, PSMA8, SS18, MIR2380, ZNF521, HRH4, IMPACT, LOC100336844, CABYR, TTC39C, LOC100336873	31-Hereford	790	307	2	Hereford, Simmental	European
24	33.11-38.143	9.76	Holstein	European	Druet et al 2013, Flori et al 2009, Kim et al 2013, Larkin et al 2012, Xu et al 2014	42	LOC100336873, ANKRD29, NPC1, LOC100140797, RIOK3, LOC614734, CABLES1, RBBP8, LOC654400, LOC100336909, MIB1, MIR1-2, MIR133A-2, ABHD3, SNRPD1, ESCO1, LOC535053, MGC133647, LOC100140997, ROCK1, USP14, THOC1, MIR544B-2, COLEC12, LOC100297090, CETN1, CLUL1, TYMS, ENOSF1, YES1, ADCYAP1, METTL4, NDC80, LOC100295560, SMCHD1, EMILIN2, LPIN2, MYOM1, MYL12A, MYL12B, TGIF1, DLGAP1	184-Holstein	791	308	1	Holstein	European
24	43.099-46.054	5	Holstein	European	Kim et al 2013, Larkin et al 2012, Porto-Neto et al 2013	30	GNAL, CHMP1B, MPPE1, IMPA2, LOC100336584, CIDEA, TUBB6, MIR220B, AFG3L2, SLMO1, SPIRE1, LOC617264, CEP76, LOC100295873, PSMG2, PTPN2, SEH1L, LOC100335896, LOC511553, C24H18orf19, RNMT, MC5R, MC2R, LOC100299139, TNIP2, LOC100336059, SLC14A2, SLC14A1, SIGLEC15, LOC529859	185-Holstein	792	309	2	Holstein, Nellore	European, Zebu
24	45.371-47.101	4.82	Nellore	Zebu	Perez Obrien et al 2014, Somavilla et al 2014	13	SLC14A2, SLC14A1, SIGLEC15, LOC529859, PSTPIP2, ATP5A1, HAUS1, LOC615069, RNF165, LOC100296475, LOC525035, ST8SIA5, PIAS2	40-Nellore	793	309	2	Holstein, Nellore	European, Zebu
24	53.228-56.416	6.57	Holstein	European	Glick et al 2012, Larkin et al 2012, Porto-Neto et al 2013	12	DCC, LOC100337206, POLI, STARD6, LOC614159, LOC614175, LOC100137989, LOC100295554, RAB27B, CCDC68, TCF7L2, TXNL1	186-Holstein	794	310	2	Belgian Blue, Holstein	European
24	56.273-56.273	6	Belgian Blue	European	Druet et al 2013	0		111-Belgian Blue	795	310	2	Belgian Blue, Holstein	European
24	60.104-62.522	8	Simmental	European	Bomba et al 2015, Fan et al 2014, Rothammer et al 2013	23	CDH20, LOC100300634, PIGN, LOC504761, TNFRSF11A, LOC615982, LOC100337154, LOC100337173, BCL2, KDSR, VPS4B, LOC100337187, SERPINB5, LOC100336007, LOC787106, LOC100336055, SERPINB4, LOC786410, LOC100337209, LOC100337223, LOC100337240, LOC511106, SERPINB7	109-Simmental	796	311	1	Simmental	European
25	0.229-6.37	4	Braunvieh	European	Rothammer et al 2013	193	LUC7L, ITFG3, RGS11, ARHGDIG, PDIA2, AXIN1, MRPL28, TMEM8A, NME4, DECR2, SOLH, LOC618053, PIGQ, RAB40C, WFIKKN1, C25H16ORF13, RHOT2, LOC100336895, LOC516108, STUB1, JMJD8, WDR24, FBXL16, C25H16orf14, LOC100301213, METRN, LOC530342, CCDC78, HAGHL, NARFL, MSLN, MSLNL, RPUSD1, CHTF18, GNG13, LMF1, SOX8, SSTR5, C1QTNF8, TEKT4, CACNA1H, LOC786948, TPSB1, LOC789799, LOC617663, UBE2I, BAP1, C25H16ORF42,…	97-Braunvieh	797	312	1	Braunvieh	European
25	9.057-9.75	3.77	Hereford	European	Porto-Neto et al 2013, Zhao et al 2015	8	ATF7IP2, EMP2, TEKT5, NUBP1, LOC100139027, LOC508720, DEXI, CLEC16A	32-Hereford	798	313	1	Hereford	European
25	23.943-26.589	10.72	Simmental	European	Qanbari et al 2014, Ramey et al 2013, Rothammer et al 2013	45	LOC100296463, C25H16orf82, NSMCE1, JMJD5, IL4R, IL21R, GTF3C1, LOC520970, GSG1L, XPO6, LOC614815, LOC100295028, LAT, SPNS1, NFATC2IP, LOC100298507, RABEP2, ATP2A1, SH2B1, TUFM, ATXN2L, EIF3C, CLN3, LOC504800, IL27, NUPR1, CCDC101, SULT1A1, GIYD1, LOC614731, CORO1A, MAPK3, GDPD3, YPEL3, TBX6, PPP4C, ALDOA, LOC785953, LOC785988, LOC100295146, DOC2A, INO80E, HIRIP3, TAOK2, TMEM219	110-Simmental	799	314	1	Simmental	European
25	28.1-28.984	3.58	Brown Swiss	European	Porto-Neto et al 2013, Qanbari et al 2011	12	VKORC1L1, GUSB, ASL, CRCP, TPST1, KCTD7, RABGEF1, C25H7orf42, LOC100335887, SBDS, TYW1, CALN1	31-Brown Swiss	800	315	2	Brown Swiss, Simmental	European
25	30.325-31.82	5	Simmental	European	Qanbari et al 2014, Rothammer et al 2013	1	LOC100301342	111-Simmental	801	315	2	Brown Swiss, Simmental	European
25	36.004-37.75	3.77	Hereford	European	Porto-Neto et al 2013, Zhao et al 2015	83	FIS1, CLDN15, ZNHIT1, PLOD3, MOGAT3, LOC100336677, LOC100336687, VGF, AP1S1, SERPINE1, TRIM56, LOC100298352, ACHE, UFSP1, SRRT, TRIP6, SLC12A9, EPHB4, EPO, POP7, GIGYF1, GNB2, ACTL6B, TFR2, MOSPD3, PCOLCE, FBXO24, LRCH4, LOC100296776, LOC532330, AGFG2, LOC788842, TSC22D4, MGC134503, C25H7ORF47, MEPCE, ZCWPW1, PILRA, PVRIG, STAG3, GPC2, GAL3ST4, LOC511902, LOC511903, LOC617981, PILRA, MBLAC1, CNPY…	33-Hereford	802	316	2	Hereford, Holstein	European
25	34.625-39.22	9.51	Holstein	European	Bomba et al 2015, Lee et al 2014, Porto-Neto et al 2013	143	RHBDD2, POR, TMEM120A, STYXL1, MDH2, SRRM3, LOC100295084, HSPB1, YWHAG, SRCRB4D, ZP3, DTX2, UPK3B, UPLP, RASA4, POLR2J, LRWD1, ALKBH4, ORAI2, PRKRIP1, LOC100297793, SH2B2, LOC100300326, CUX1, MIR2388, MYL10, EMID2, RABL5, FIS1, CLDN15, ZNHIT1, PLOD3, MOGAT3, LOC100336677, LOC100336687, VGF, AP1S1, SERPINE1, TRIM56, LOC100298352, ACHE, UFSP1, SRRT, TRIP6, SLC12A9, EPHB4, EPO, POP7, GIGYF1, GNB2, A…	187-Holstein	803	316	2	Hereford, Holstein	European
25	38.007-39.365	3.43	Angus	European	Porto-Neto et al 2013, Ramey et al 2013	35	LOC100336779, LOC615412, BRI3, TECPR1, LOC100336985, LMTK2, LOC100301381, C25H7orf28A, RSPH10B, PMS2, AIMP2, EIF2AK1, ANKRD61, LOC100335173, USP42, CYTH3, RAC1, DAGLB, KDELR2, GRID2IP, ZDHHC4, C25H7ORF26, ZNF853, LOC618217, LOC100140207, ZNF12, SPDYE4, RBAK, LOC618554, RNF216, FSCN1, LOC100196899, ACTB, LOC100140907, FBXL18	52-Angus	804	317	2	Angus, Simmental	European
25	39.22-42.489	14.72	Simmental	European	Bomba et al 2015, Qanbari et al 2014, Ramey et al 2013	50	RNF216, FSCN1, LOC100196899, ACTB, LOC100140907, FBXL18, LOC100337153, TNRC18, SLC29A4, WIPI2, MMD2, RADIL, KIAA0415, SDK1, MIR2390, CARD11, GNA12, AMZ1, C7orf27, IQCE, LOC512271, LFNG, GRIFIN, CHST12, LOC528767, LOC100140410, EIF3B, SNX8, NUDT1, FTSJ2, MAD1L1, ELFN1, PSMG3, TMEM184A, MAFK, INTS1, MICALL2, UNCX, ZFAND2A, C25H7ORF50, GPER, GPR146, MIR2389, MIR339, COX19, ADAP1, LOC100300830, C25H7…	112-Simmental	805	317	2	Angus, Simmental	European
26	0.238-0.238	4.88	Hanwoo	European	Ramey et al 2013	0		14-Hanwoo	806	318	2	Hanwoo, Simmental	European
26	0.25-0.372	8.72	Simmental	European	Ramey et al 2013, Zhao et al 2015	0		113-Simmental	807	318	2	Hanwoo, Simmental	European
26	17.76-20.365	6.8	Jersey	European	Kim et al 2015, Porto-Neto et al 2013	32	TM9SF3, PIK3AP1, LCOR, LOC510761, ARHGAP19, LOC511390, FRAT1, FRAT2, RRP12, PGAM1, EXOSC1, ZDHHC16, MMS19, UBTD1, DHDPSL, MORN4, PI4K2A, AVPI1, MARVELD1, ZFYVE27, SFRP5, CRTAC1, GOLGA7B, LOC616788, LOXL4, LOC100337197, PYROXD2, MIR1287, HPS1, HPSE2, CNNM1, GOT1	30-Jersey	808	319	5	Belgian Blue, Braunvieh, Holstein, Jersey, Nellore	European, Zebu
26	18.525-24.905	18.16	Holstein	European	Gurgul et al 2015, Hosokawa et al 2012, Kemper et al 2014, Kim et al 2013, Lee et al 2014, Porto-Neto et al 2013, Rothammer et al 2013, Xu et al 2014, Zhao et al 2015	105	EXOSC1, ZDHHC16, MMS19, UBTD1, DHDPSL, MORN4, PI4K2A, AVPI1, MARVELD1, ZFYVE27, SFRP5, CRTAC1, GOLGA7B, LOC616788, LOXL4, LOC100337197, PYROXD2, MIR1287, HPS1, HPSE2, CNNM1, GOT1, NKX2-3, SLC25A28, ENTPD7, COX15, CUTC, ABCC2, DNMBP, CPN1, LOC511498, ERLIN1, CHUK, CWF19L1, BLOC1S2, PKD2L1, CENPN, LOC100337286, SCD, WNT8B, SEC31B, NDUFB8, HIF1AN, LOC100297382, C26H10ORF6, SEMA4G, MRPL43, C26H10ORF2…	188-Holstein	809	319	5	Belgian Blue, Braunvieh, Holstein, Jersey, Nellore	European, Zebu
26	21.282-25.041	4	Braunvieh	European	Rothammer et al 2013	66	NDUFB8, HIF1AN, LOC100297382, C26H10ORF6, SEMA4G, MRPL43, C26H10ORF2, LZTS2, PDZD7, SFXN3, KAZALD1, TLX1, LOC100300030, LBX1, BTRC, POLL, DPCD, FBXW4, FGF8, NPM3, MGEA5, KCNIP2, LOC100336729, HPS6, LDB1, PPRC1, NOLC1, ELOVL3, PITX3, GBF1, NFKB2, PSD, FBXL15, CUEDC2, MIR146B, TMEM180, ACTR1A, SUFU, TCERG1L, TRIM8, ARL3, SFXN2, MIR2392, LOC782651, CYP17A1, LOC613274, AS3MT, CNNM2, NT5C2, INA, PCGF6…	98-Braunvieh	810	319	5	Belgian Blue, Braunvieh, Holstein, Jersey, Nellore	European, Zebu
26	24.385-24.385	6	Belgian Blue	European	Druet et al 2013	1	NEURL	112-Belgian Blue	811	319	5	Belgian Blue, Braunvieh, Holstein, Jersey, Nellore	European, Zebu
26	24.656-25.617	4.82	Nellore	Zebu	Perez Obrien et al 2014, Somavilla et al 2014	13	LOC100337417, OBFC1, SLK, COL17A1, LOC100295193, LOC518801, GSTO1, GSTO1, GSTO2, ITPRIP, CCDC147, MIR2393, SORCS3	41-Nellore	812	319	5	Belgian Blue, Braunvieh, Holstein, Jersey, Nellore	European, Zebu
26	34.527-34.527	4	Braunvieh	European	Rothammer et al 2013	0		99-Braunvieh	813	320	1	Braunvieh	European
26	37.983-39.469	4.08	Nellore	Zebu	Porto-Neto et al 2013, Somavilla et al 2014	6	PDZD8, EMX2, RAB11FIP2, C26H10orf84, PRLHR, LOC100337346	42-Nellore	814	321	2	Holstein, Nellore	European, Zebu
26	38.75-38.98	8	Holstein	European	Glick et al 2012, Kim et al 2013, Zhao et al 2015	1	C26H10orf84	189-Holstein	815	321	2	Holstein, Nellore	European, Zebu
26	43.314-45.266	5.57	Holstein	European	Kim et al 2013, Lee et al 2014, Porto-Neto et al 2013	10	CPXM2, LOC534506, OAT, NKX1-2, LHPP, LOC615557, METTL10, FAM175B, ZRANB1, CTBP2	190-Holstein	816	322	3	Brown Swiss, Holstein, Simmental	European
26	42.632-47.982	11	Simmental	European	Bomba et al 2015, Qanbari et al 2014, Rothammer et al 2013	42	PLEKHA1, HTRA1, DMBT1, LOC100295703, SPADH2, SPADH1, C26H10orf120, LOC100295742, LOC510536, LOC783415, LOC617631, PSTK, IKZF5, ACADSB, HMX2, BUB3, CPXM2, LOC534506, OAT, NKX1-2, LHPP, LOC615557, METTL10, FAM175B, ZRANB1, CTBP2, MGC133583, LOC534065, UROS, BCCIP, DHX32, FANK1, ADAM12, LOC614587, DOCK1, LOC784700, MIR2285C, LOC100297291, FOXI2, CLRN3, PTPRE, MKI67	114-Simmental	817	322	3	Brown Swiss, Holstein, Simmental	European
26	48.678-49.558	5.13	Brown Swiss	European	Perez Obrien et al 2014, Porto-Neto et al 2013, Qanbari et al 2011	1	MGMT	32-Brown Swiss	818	322	3	Brown Swiss, Holstein, Simmental	European
27	6.29-7.25	6.51	Holstein	European	Bomba et al 2015, Porto-Neto et al 2013, Zhao et al 2015	8	GPM6A, LOC100298364, LOC100296971, WDR17, SPATA4, ASB5, LOC100337141, VEGFC	191-Holstein	819	323	1	Holstein	European
27	7.712-7.712	4	Braunvieh	European	Rothammer et al 2013	0		100-Braunvieh	820	324	2	Braunvieh, Holstein	European
27	9.759-9.759	5.94	Holstein	European	Bomba et al 2015, Zhao et al 2015	0		192-Holstein	821	324	2	Braunvieh, Holstein	European
27	12.761-14.75	3.43	Angus	European	Porto-Neto et al 2013, Zhao et al 2015	24	ODZ1, DCTD, WWC2, CLDN22, CLDN24, CDKN2AIP, INGX, RWDD4A, MGC159911, LOC535434, ENPP6, IRF2, CASP3, CCDC111, MLF1IP, ACSL1, SLC25A4, MGC127461, SNX25, LRP2BP, ANKRD37, UFSP2, MGC133696, CCDC110	53-Angus	822	325	1	Angus	European
27	16.596-20.501	8	Simmental	European	Bomba et al 2015, Qanbari et al 2014, Rothammer et al 2013	25	LOC100138651, TRIML2, TRIML1, ZNF768, DPPA2, CBX1, FRG1, ASAH1, PCM1, MIR2398, FGL1, LOC100296328, MTUS1, PDGFRL, SLC7A2, MTMR7, VPS37A, LOC100296401, CNOT7, ZDHHC2, EFHA2, FGF20, MSR1, LOC781916, TUSC3	115-Simmental	823	326	2	Braunvieh, Simmental	European
27	19.087-19.087	4	Braunvieh	European	Rothammer et al 2013	1	ZDHHC2	101-Braunvieh	824	326	2	Braunvieh, Simmental	European
27	24.349-25.186	3.57	Holstein	European	Porto-Neto et al 2013, Ramey et al 2013	4	TNKS, LOC512381, LOC100299478, DUSP4	193-Holstein	825	327	2	Angus, Holstein	European
27	24.434-25.186	3.43	Angus	European	Porto-Neto et al 2013, Ramey et al 2013	4	TNKS, LOC512381, LOC100299478, DUSP4	54-Angus	826	327	2	Angus, Holstein	European
27	32.963-33.504	4	Braunvieh	European	Rothammer et al 2013	12	EIF4EBP1, ASH2L, STAR, LSM1, BAG4, PPAPDC1B, DDHD2, LOC782022, WHSC1L1, MIR2400, LETM2, FGFR1	102-Braunvieh	827	328	4	Angus, Belgian Blue, Braunvieh, Simmental	European
27	33.861-33.861	6	Belgian Blue	European	Druet et al 2013	1	ADAM9	113-Belgian Blue	828	328	4	Angus, Belgian Blue, Braunvieh, Simmental	European
27	34.34-36.838	6	Simmental	European	Qanbari et al 2014	20	ADAM2, ADAM3A, ADAM18, IDO1, IDO2, C27H8orf4, MIR2284Q, ZMAT4, SFRP1, GOLGA7, GINS4, AGPAT6, LOC784372, ANK1, MIR486, MYST3, AP3M2, PLAT, LOC100294929, IKBKB	116-Simmental	829	328	4	Angus, Belgian Blue, Braunvieh, Simmental	European
27	34.696-36.765	3.67	Angus	European	Perez Obrien et al 2014, Ramey et al 2013	16	IDO1, IDO2, C27H8orf4, MIR2284Q, ZMAT4, SFRP1, GOLGA7, GINS4, AGPAT6, LOC784372, ANK1, MIR486, MYST3, AP3M2, PLAT, LOC100294929	55-Angus	830	328	4	Angus, Belgian Blue, Braunvieh, Simmental	European
28	3.878-5.901	8	Simmental	European	Qanbari et al 2014, Rothammer et al 2013	7	LOC614741, LOC100337323, DISC1, SIPA1L2, LOC100297131, KIAA1383, C28H1orf57	117-Simmental	831	329	1	Simmental	European
28	7.455-8.591	9.57	Holstein	European	Glick et al 2012, Lee et al 2014, Porto-Neto et al 2013	10	IRF2BP2, MIR2402, TOMM20, RBM34, ARID4B, GGPS1, TBCE, B3GALNT2, GNG4, LYST	194-Holstein	832	330	2	Belgian Blue, Holstein	European
28	8.469-9.25	5	Belgian Blue	European	Rothammer et al 2013, Zhao et al 2015	6	LYST, NID1, GPR137B, ERO1LB, LOC518089, LGALS8	114-Belgian Blue	833	330	2	Belgian Blue, Holstein	European
28	17.003-17.213	4	Braunvieh	European	Rothammer et al 2013	0		103-Braunvieh	834	331	1	Braunvieh	European
28	23.478-29.155	8.57	Holstein	European	Lee et al 2014, Porto-Neto et al 2013, Rothammer et al 2013	64	CTNNA3, LRRTM3, DNAJC12, SIRT1, HERC4, MYPN, ATOH7, PBLD, HNRNPH3, RUFY2, LOC100336655, DNA2, SLC25A16, LOC513640, CCAR1, LOC100337273, STOX1, DDX50, DDX21, KBP, SRGN, VPS26A, SUPV3L1, HKDC1, HK1, HK1, TACR2, TSPAN15, NEUROG3, C28H10ORF35, COL13A1, H2AFY2, AIFM2, SAR1A, PPA1, NPFFR1, LRRC20, EIF4EBP2, NODAL, LOC524694, LOC100336728, PRF1, ADAMTS14, SPATIAL, SGPL1, PCBD1, UNC5B, LOC100336756, SLC2…	195-Holstein	835	332	2	Holstein, Simmental	European
28	28.768-30.596	8.72	Simmental	European	Qanbari et al 2011, Ramey et al 2013	29	CBARA1, CCDC109A, OIT3, LOC100336769, LOC100337447, P4HA1, NUDT13, ECD, FAM149B1, DNAJC9, MRPS16, TTC18, ANXA7, ZMYND17, LOC100336802, PPP3CB, USP54, MYOZ1, SEC24C, FUT11, CHCHD1, MGC159954, NDST2, CAMK2G, PLAU, LOC789844, VCL, AP3M1, ADK	118-Simmental	836	332	2	Holstein, Simmental	European
28	41.449-44.714	8.57	Holstein	European	Lee et al 2014, Porto-Neto et al 2013, Rothammer et al 2013	45	WAPAL, OPN4, LDB3, BMPR1A, MMRN2, SNCG, C28H10ORF116, LOC781772, GLUD1, LOC508335, SYT15, GPRIN2, PPYR1, ANAPC11, ANXA8, LOC782834, LOC100336891, ZNF488, RBP3, GDF2, GDF10, LOC517883, FRMPD2, MAPK8, ARHGAP22, WDFY4, LRRC18, LOC100336454, LOC615859, LOC783944, LOC540418, DRGX, LOC100336508, LOC100298036, SLC18A3, CHAT, C28H10orf53, OGDHL, PARG, TIMM23, NCOA4, MSMB, LOC513740, ANUBL1, Mar-08	196-Holstein	837	333	1	Holstein	European
29	0.28-0.28	5.72	Simmental	European	Ramey et al 2013	1	LOC100300061	119-Simmental	838	334	2	Hanwoo, Simmental	European
29	0.437-0.437	4.88	Hanwoo	European	Ramey et al 2013	0		15-Hanwoo	839	334	2	Hanwoo, Simmental	European
29	5.75-9.208	5	Simmental	European	Rothammer et al 2013, Zhao et al 2015	17	LOC786377, TRIM43, LOC616308, LOC520034, FOLH1, NOX4, TYR, LOC512612, CTSC, RAB38, LOC538904, TMEM135, FZD4, PRSS23, ME3, LOC516634, CCDC81	120-Simmental	840	335	4	Holstein, Jersey, Limousin, Simmental	European
29	6.609-9.997	3.57	Holstein	European	Gurgul et al 2015, Lee et al 2014, Porto-Neto et al 2013	19	LOC512612, CTSC, RAB38, LOC538904, TMEM135, FZD4, PRSS23, ME3, LOC516634, CCDC81, C29H11orf73, EED, PICALM, CCDC83, SYTL2, CCDC89, CREBZF, TMEM126A, TMEM126B	197-Holstein	841	335	4	Holstein, Jersey, Limousin, Simmental	European
29	8.014-10.25	4.9	Limousin	European	Druet et al 2013, Gurgul et al 2015b, Porto-Neto et al 2013, Zhao et al 2015	16	TMEM135, FZD4, PRSS23, ME3, LOC516634, CCDC81, C29H11orf73, EED, PICALM, CCDC83, SYTL2, CCDC89, CREBZF, TMEM126A, TMEM126B, LOC100336924	36-Limousin	842	335	4	Holstein, Jersey, Limousin, Simmental	European
29	9.497-10.06	3.8	Jersey	European	Kim et al 2015, Porto-Neto et al 2013	7	PICALM, CCDC83, SYTL2, CCDC89, CREBZF, TMEM126A, TMEM126B	31-Jersey	843	335	4	Holstein, Jersey, Limousin, Simmental	European
29	12.505-13.287	3.57	Holstein	European	Lee et al 2014, Porto-Neto et al 2013	7	LOC522004, PCF11, LOC100297900, RAB30, LOC618360, PRCP, LOC613623	198-Holstein	844	336	1	Holstein	European
29	22.093-22.093	4	Braunvieh	European	Rothammer et al 2013	0		104-Braunvieh	845	337	1	Braunvieh	European
29	27.555-30.145	6.65	Holstein	European	Lee et al 2014, Porto-Neto et al 2013, Qanbari et al 2011, Xu et al 2014	76	LOC506960, TMEM225, LOC781277, LOC509323, LOC521903, LOC516940, LOC782297, LOC782221, LOC782191, LOC787625, LOC510984, LOC787694, LOC782009, LOC516022, LOC788554, LOC788573, LOC788607, LOC531225, LOC785107, LOC617119, LOC782544, LOC511657, LOC525964, LOC782688, LOC782723, LOC539185, LOC782797, LOC513914, LOC508392, LOC507269, LOC513333, LOC513334, LOC617016, LOC617011, LOC508589, LOC515545, LOC10…	199-Holstein	846	338	1	Holstein	European
29	36.645-43.018	11.51	Holstein	European	Bomba et al 2015, Glick et al 2012, Lee et al 2014, Porto-Neto et al 2013, Rothammer et al 2013	148	TMEM45B, LOC510304, PRDM10, LOC786562, APLP2, LOC100296019, ST14, ZBTB44, ADAMTS8, ADAMTS15, MIR584-7, SNX19, LOC100296082, MS4A8B, MS4A18, MS4A15, MS4A10, CCDC86, GPR44, PRPF19, TMEM109, TMEM132A, SLC15A3, CD6, CD5, VPS37C, LOC613739, PAG10, PAG2, PAG12, LOC519862, PAG5, LOC504812, PAG18, PAG7, PAG15, PAG4, LOC100300337, PAG14, PAG16, PAG20, PAG21, PAG1, PAG19, LOC784756, MGC157408, LOC614287, P…	200-Holstein	847	339	3	Braunvieh, Holstein, Simmental	European
29	39.221-40.622	10.72	Simmental	European	Bomba et al 2015, Ramey et al 2013, Rothammer et al 2013	28	PAG19, LOC784756, MGC157408, LOC614287, PAG17, MGC157405, SLC22A25, PAG9, LOC100336466, PAG3, PAG6, PAG11, LOC514457, LOC528815, LOC100296410, LOC617765, LOC521902, LOC524173, PAG8, PGA5, VWCE, DDB1, DAK, CYBASC3, TMEM138, TMEM216, CPSF7, SDHAF2	121-Simmental	848	339	3	Braunvieh, Holstein, Simmental	European
29	40.322-40.322	4	Braunvieh	European	Rothammer et al 2013	0		105-Braunvieh	849	339	3	Braunvieh, Holstein, Simmental	European
29	45.572-45.572	6.35	Holstein	European	Bomba et al 2015, Druet et al 2013, Porto-Neto et al 2013, Rothammer et al 2013	1	PC	201-Holstein	850	340	4	Angus, Belgian Blue, Gir, Holstein	European, Zebu
29	44.635-46.75	3.83	Gir	Zebu	Liao et al 2013, Porto-Neto et al 2013	89	CFL1, MUS81, EFEMP2, CTSW, FIBP, CCDC85B, FOSL1, BLES03, DRAP1, TSGA10IP, SART1, EIF1AD, BANF1, CST6, LOC100336823, CATSPER1, GAL3ST3, SF3B2, PACS1, KLC2, RAB1B, CNIH2, YIF1A, TMEM151A, LOC520070, RIN1, BRMS1L, B3GNT2, SLC29A2, NPAS4, MRPL11, PELI3, DPP3, ZDHHC24, ACTN3, CTSF, CCS, RBM14, RBM4, RBM4B, LOC100336410, LOC100336865, LOC511138, RCE1, PC, LRFN4, MIR2408, MGC137255, SYT12, RHOD, LOC1003…	16-Gir	851	340	4	Angus, Belgian Blue, Gir, Holstein	European, Zebu
29	45.787-48.013	8	Belgian Blue	European	Druet et al 2013, Rothammer et al 2013	54	LOC100336880, KDM2A, ADRBK1, ANKRD13D, SSH3, POLD4, LOC100336481, RAD9A, PPP1CA, TBC1D10C, ATPGD1, RPS6KB2, PTPRCAP, CORO1B, GPR152, CABP4, TMEM134, AIP, PITPNM1, CDK2AP2, CABP2, LOC525938, GSTP1, NDUFV1, DOC2G, LOC616332, TBX10, LOC508879, LOC100295837, UNC93B1, ALDH3B1, NDUFS8, TCIRG1, CHKA, LOC100336979, SUV420H1, MGC139603, LRP5, SAPS3, GAL, MTL5, CPT1A, MRPL21, IGHMBP2, LOC507247, MRGPRD, MR…	115-Belgian Blue	852	340	4	Angus, Belgian Blue, Gir, Holstein	European, Zebu
29	48.766-48.766	6.51	Holstein	European	Bomba et al 2015, Lee et al 2014, Porto-Neto et al 2013	0		201-Holstein	850	340	4	Angus, Belgian Blue, Gir, Holstein	European, Zebu
29	49.633-49.74	3.76	Angus	European	Druet et al 2013, Ramey et al 2013	1	KCNQ1	56-Angus	853	340	4	Angus, Belgian Blue, Gir, Holstein	European, Zebu
29	49.163-51.75	10.72	Simmental	European	Ramey et al 2013, Rothammer et al 2013, Zhao et al 2015	66	TNFRSF10A, CARS, NAP1L4, PHLDA2, SLC22A18, CDKN1C, KCNQ1, LOC100299596, TSSC4, CD81, TSPAN32, ASCL2, TH, INS, IGF2, MIR483, H19, MRPL23, TNNT3, LOC789200, LSP1, TNNI2, CTSD, CRLF2, LOC618635, AP2A2, MIR2409, LOC613464, CHID1, TSPAN4, POLR2L, CD151, LOC100336582, PNPLA2, RPLP2, LRDD, LOC100336886, KRTAP5-6, SLC25A22, CEND1, PDDC1, TALDO1, CDHR5, IRF7, LOC100126170, EPS8L2, HCCA2, RASSF7, TMEM80, D…	122-Simmental	854	341	1	Simmental	European
