# Supplementary material for: A Meta-Assembly of Selection Signatures in Cattle
Source: PLoS One. 2016 Apr 5;11(4):e0153013. doi: 10.1371/journal.pone.0153013 (PMC4821596; doi:10.1371/journal.pone.0153013)
Supplement: S1 File — Summaries of S4 Table, such that; Table A: Summary of 439 validated meta-selection-score (MSS) peaks found unique within and shared across the four groups of cattle. Table B: Summary of 298 validated regions shared across multiple archetypes at 122 hotspots of selection regions. (XLSX) [file pone.0153013.s006.xlsx]

## Sheet: S1_File
Table A: Summary of 439 validated meta-selection-score (MSS) peaks found within and shared across the four groups of cattle, it is based on S4 Table.
Archetype	Total Validated MSS peaks	N Regions validated within Archetype	N validated peaks shared with other Archetypes (Table 5B)
African	116	37	79
European	173	64	109
Zebu	120	36	84
Composite	30	4	26
Total MSS peaks	439	141	298
Number of Hotspots (selection regions)	263	141	122
Table B: Summary of 298 validated regions shared across multiple archetypes at 122 hotspots of selection regions.
Archetypes with shared validated MSS regions	Sharing Archetypes (N)	Validated MSS peaks	Number of Hotspots
African, European, Zebu, Composite	4	36	9
African, European, Zebu	3	78	26
African, Zebu, Composite	3	9	3
European, Zebu, Composite	3	21	7
African, European	2	66	33
European, Zebu	2	58	29
African, Zebu	2	16	8
European, Composite	2	10	5
Zebu, Composite	2	4	2
Total		298	122
