# Supplementary material for: A Meta-Assembly of Selection Signatures in Cattle
Source: PLoS One. 2016 Apr 5;11(4):e0153013. doi: 10.1371/journal.pone.0153013 (PMC4821596; doi:10.1371/journal.pone.0153013)
Supplement: S2 File — Summaries of S5 Table, such that; Table A: Summary of 854 validated meta-selection-score (MSS) peaks found unique within and shared across the 16 breeds of cattle. Table B: Summary of 741 validated regions shared across multiple breeds (within and/or across archetypes) at 228 hotspots of selection regions. (XLSX) [file pone.0153013.s007.xlsx]

## Sheet: S2_File
Table A: Summary of 854 validated meta-selection-score (MSS) peaks found unique within and shared across the 16 breeds of cattle, it is based on S5 Table.
Breed	Breed Archetype	Validated MSS peaks	Validated regions within breed (Unique)	Shared validated peaks with other breeds (Table S7B)
Angus	European	56	4	52
Belgian Blue	European	115	9	106
Brahman	Zebu	10	1	9
Braunvieh	European	105	16	89
Brown Swiss	European	32	2	30
Charolais	European	28	2	26
Gir	Zebu	16	1	15
Hanwoo	European	15	1	14
Hereford	European	33	7	26
Holstein	European	201	42	159
Jersey	European	31	3	28
Limousin	European	36	1	35
Nellore	Zebu	42	4	38
Piedmontese	European	4	0	4
Romagnola	European	8	1	7
Simmental	European	122	19	103
Total validated MSS peaks		854	113	741
Number of Hotspots		341	113	228
Table B: Summary of 741 validated regions shared across multiple breeds (within and/or across archetypes) at 228 hotspots of selection regions
Breedset with shared validated MSS peaks	Breedset Archetypes	Number of sharing breeds	Number of Hotspots	Number of overall validated MSS shared between Breedset
Angus, Belgian Blue, Brahman, Braunvieh, Brown Swiss, Charolais, Hanwoo, Hereford, Holstein, Limousin, Piedmontese, Simmental	European, Zebu	12	1	12
Angus, Belgian Blue, Brahman, Braunvieh, Charolais, Gir, Hanwoo, Holstein, Jersey, Limousin, Romagnola, Simmental	European, Zebu	12	1	12
Belgian Blue, Braunvieh, Brown Swiss, Charolais, Holstein, Jersey, Piedmontese, Romagnola, Simmental	European	9	1	9
Angus, Belgian Blue, Charolais, Gir, Hereford, Holstein, Jersey, Limousin, Simmental	European, Zebu	9	1	9
Belgian Blue, Brahman, Braunvieh, Brown Swiss, Holstein, Jersey, Limousin, Nellore, Simmental	European, Zebu	9	1	9
Angus, Belgian Blue, Brown Swiss, Charolais, Gir, Jersey, Limousin, Simmental	European, Zebu	8	1	8
Angus, Belgian Blue, Charolais, Hereford, Holstein, Limousin, Nellore, Simmental	European, Zebu	8	2	16
Angus, Belgian Blue, Braunvieh, Brown Swiss, Hereford, Holstein, Simmental	European	7	1	7
Angus, Belgian Blue, Charolais, Holstein, Limousin, Nellore, Simmental	European, Zebu	7	1	7
Braunvieh, Charolais, Hereford, Holstein, Jersey, Limousin	European	6	1	6
Belgian Blue, Brown Swiss, Charolais, Hereford, Holstein, Simmental	European	6	1	6
Belgian Blue, Brahman, Brown Swiss, Hereford, Limousin, Simmental	European, Zebu	6	1	6
Angus, Belgian Blue, Braunvieh, Charolais, Holstein, Limousin	European	6	1	6
Angus, Belgian Blue, Braunvieh, Brown Swiss, Hereford, Holstein	European	6	1	6
Angus, Belgian Blue, Braunvieh, Charolais, Holstein, Simmental	European	6	1	6
Angus, Braunvieh, Hereford, Holstein, Jersey, Simmental	European	6	1	6
Belgian Blue, Braunvieh, Nellore, Piedmontese, Romagnola, Simmental	European, Zebu	6	1	6
Angus, Belgian Blue, Hanwoo, Holstein, Jersey	European	5	1	5
Angus, Charolais, Gir, Holstein, Simmental	European, Zebu	5	1	5
Belgian Blue, Braunvieh, Brown Swiss, Holstein, Limousin	European	5	1	5
Angus, Charolais, Holstein, Jersey, Simmental	European	5	1	5
Belgian Blue, Charolais, Holstein, Limousin, Simmental	European	5	1	5
Angus, Hereford, Holstein, Limousin, Simmental	European	5	1	5
Belgian Blue, Braunvieh, Holstein, Nellore, Simmental	European, Zebu	5	1	5
Angus, Belgian Blue, Brahman, Holstein, Simmental	European, Zebu	5	1	5
Belgian Blue, Braunvieh, Brown Swiss, Nellore, Simmental	European, Zebu	5	1	5
Braunvieh, Hereford, Holstein, Limousin, Nellore	European, Zebu	5	1	5
Angus, Brown Swiss, Charolais, Holstein, Simmental	European	5	1	5
Braunvieh, Brown Swiss, Charolais, Nellore, Simmental	European, Zebu	5	1	5
Belgian Blue, Gir, Hereford, Holstein, Nellore	European, Zebu	5	1	5
Belgian Blue, Brahman, Braunvieh, Holstein, Simmental	European, Zebu	5	1	5
Belgian Blue, Braunvieh, Brown Swiss, Holstein, Nellore	European, Zebu	5	1	5
Braunvieh, Gir, Hanwoo, Holstein, Simmental	European, Zebu	5	1	5
Belgian Blue, Braunvieh, Charolais, Holstein, Simmental	European	5	1	5
Angus, Charolais, Hereford, Holstein, Limousin	European	5	1	5
Belgian Blue, Braunvieh, Holstein, Jersey, Nellore	European, Zebu	5	1	5
Angus, Charolais, Holstein, Simmental	European	4	1	4
Angus, Belgian Blue, Hereford, Jersey	European	4	1	4
Belgian Blue, Braunvieh, Holstein, Limousin	European	4	3	12
Belgian Blue, Holstein, Jersey, Nellore	European, Zebu	4	1	4
Belgian Blue, Charolais, Limousin, Simmental	European	4	1	4
Braunvieh, Holstein, Jersey, Nellore	European, Zebu	4	1	4
Belgian Blue, Charolais, Holstein, Limousin	European	4	1	4
Angus, Belgian Blue, Brahman, Gir	European, Zebu	4	1	4
Belgian Blue, Gir, Holstein, Simmental	European, Zebu	4	1	4
Braunvieh, Holstein, Limousin, Romagnola	European	4	1	4
Belgian Blue, Braunvieh, Holstein, Simmental	European	4	2	8
Angus, Hanwoo, Holstein, Simmental	European	4	1	4
Braunvieh, Brown Swiss, Hereford, Holstein	European	4	1	4
Brown Swiss, Holstein, Jersey, Simmental	European	4	1	4
Gir, Holstein, Jersey, Simmental	European, Zebu	4	1	4
Belgian Blue, Braunvieh, Holstein, Nellore	European, Zebu	4	1	4
Angus, Belgian Blue, Holstein, Nellore	European, Zebu	4	1	4
Braunvieh, Holstein, Nellore, Simmental	European, Zebu	4	1	4
Braunvieh, Brown Swiss, Holstein, Simmental	European	4	1	4
Belgian Blue, Holstein, Romagnola, Simmental	European	4	1	4
Belgian Blue, Brown Swiss, Limousin, Simmental	European	4	1	4
Belgian Blue, Braunvieh, Gir, Holstein	European, Zebu	4	1	4
Belgian Blue, Braunvieh, Brown Swiss, Holstein	European	4	1	4
Belgian Blue, Braunvieh, Charolais, Simmental	European	4	1	4
Angus, Holstein, Jersey, Simmental	European	4	1	4
Belgian Blue, Holstein, Limousin, Simmental	European	4	2	8
Belgian Blue, Braunvieh, Jersey, Simmental	European	4	1	4
Angus, Belgian Blue, Braunvieh, Simmental	European	4	2	8
Angus, Belgian Blue, Braunvieh, Hanwoo	European	4	1	4
Holstein, Jersey, Limousin, Simmental	European	4	1	4
Angus, Belgian Blue, Gir, Holstein	European, Zebu	4	1	4
Belgian Blue, Holstein, Simmental	European	3	6	18
Angus, Holstein, Simmental	European	3	3	9
Holstein, Nellore, Simmental	European, Zebu	3	2	6
Limousin, Piedmontese, Simmental	European	3	1	3
Belgian Blue, Hereford, Simmental	European	3	1	3
Gir, Hereford, Holstein	European, Zebu	3	1	3
Belgian Blue, Holstein, Jersey	European	3	2	6
Belgian Blue, Braunvieh, Hanwoo	European	3	1	3
Holstein, Limousin, Simmental	European	3	3	9
Belgian Blue, Brown Swiss, Holstein	European	3	3	9
Braunvieh, Gir, Holstein	European, Zebu	3	1	3
Braunvieh, Brown Swiss, Holstein	European	3	1	3
Belgian Blue, Braunvieh, Brown Swiss	European	3	1	3
Braunvieh, Holstein, Jersey	European	3	2	6
Belgian Blue, Charolais, Holstein	European	3	1	3
Angus, Hanwoo, Simmental	European	3	1	3
Holstein, Jersey, Nellore	European, Zebu	3	1	3
Braunvieh, Holstein, Limousin	European	3	1	3
Belgian Blue, Holstein, Nellore	European, Zebu	3	3	9
Angus, Belgian Blue, Holstein	European	3	1	3
Belgian Blue, Braunvieh, Holstein	European	3	3	9
Braunvieh, Holstein, Nellore	European, Zebu	3	2	6
Gir, Holstein, Simmental	European, Zebu	3	1	3
Braunvieh, Charolais, Holstein	European	3	2	6
Braunvieh, Holstein, Simmental	European	3	3	9
Braunvieh, Holstein, Romagnola	European	3	1	3
Belgian Blue, Braunvieh, Hereford	European	3	1	3
Belgian Blue, Holstein, Limousin	European	3	1	3
Belgian Blue, Braunvieh, Nellore	European, Zebu	3	1	3
Belgian Blue, Braunvieh, Simmental	European	3	1	3
Braunvieh, Hereford, Holstein	European	3	1	3
Holstein, Nellore, Romagnola	European, Zebu	3	1	3
Brown Swiss, Holstein, Simmental	European	3	1	3
Belgian Blue, Holstein	European	2	9	18
Belgian Blue, Simmental	European	2	5	10
Holstein, Simmental	European	2	13	26
Belgian Blue, Nellore	European, Zebu	2	3	6
Holstein, Jersey	European	2	3	6
Braunvieh, Limousin	European	2	1	2
Braunvieh, Holstein	European	2	11	22
Belgian Blue, Brown Swiss	European	2	1	2
Belgian Blue, Braunvieh	European	2	7	14
Braunvieh, Jersey	European	2	1	2
Holstein, Nellore	European, Zebu	2	3	6
Angus, Braunvieh	European	2	1	2
Angus, Holstein	European	2	7	14
Braunvieh, Hanwoo	European	2	1	2
Belgian Blue, Jersey	European	2	1	2
Braunvieh, Simmental	European	2	2	4
Braunvieh, Brown Swiss	European	2	2	4
Braunvieh, Nellore	European, Zebu	2	2	4
Nellore, Simmental	European, Zebu	2	1	2
Angus, Simmental	European	2	5	10
Hanwoo, Nellore	European, Zebu	2	1	2
Angus, Belgian Blue	European	2	1	2
Angus, Brahman	European, Zebu	2	1	2
Hereford, Holstein	European	2	3	6
Holstein, Limousin	European	2	1	2
Brown Swiss, Simmental	European	2	2	4
Angus, Hereford	European	2	1	2
Gir, Holstein	European, Zebu	2	1	2
Limousin, Simmental	European	2	1	2
Angus, Nellore	European, Zebu	2	1	2
Hereford, Simmental	European	2	2	4
Belgian Blue, Hanwoo	European	2	1	2
Brahman, Holstein	European, Zebu	2	1	2
Brown Swiss, Holstein	European	2	1	2
Angus, Hanwoo	European	2	1	2
Hanwoo, Simmental	European	2	2	4
		TOTAL	228	741
